# Supplementary material for: Crystal structure of bis­(tetra­methyl­thio­urea-κS)bis(thio­cyanato-κN)cobalt(II)
Source: Acta Crystallogr E Crystallogr Commun. 2020 Jul 31;76(Pt 8):1373–7. doi: 10.1107/S205698902001021X (PMC7405571; doi:10.1107/S205698902001021X)
Supplement: Supplementary file 1 [file e-76-01373-sup1.cif]

##############################################################################
#                                                                            #
# This CIF contains the data in a paper accepted for publication in          #
# Acta Crystallographica Section E. It conforms to the requirements of       #
# Notes for Authors for Acta Crystallographica Section E, and has been       #
# peer reviewed under the auspices of the IUCr Commission on Journals.       #
#                                                                            #
# Full details of the Crystallographic Information File format               #
# are given in the paper "The Crystallographic Information File (CIF):       #
# a New Standard Archive File for Crystallography" by S. R. Hall, F. H.      #
# Allen and I. D. Brown [Acta Cryst. (1991), A47, 655-685].                  #
#                                                                            #
# The current version of the core CIF dictionary is obtainable from          #
# ftp://ftp.iucr.org/pub/cif_core.dic.                                       #
#                                                                            #
# Software is freely available for graphical display of the structure(s)     #
# in this CIF. For information consult the CIF software page                 #
# http://www.iucr.org/resources/cif/software.                                #
#                                                                            #
# This file may be used for bona fide research purposes within the           #
# scientific community so long as proper attribution is given to the journal # 
# article from which it was obtained.                                        #
#                                                                            #
##############################################################################
data_I
_audit_creation_method     'SHELXL-2018/3'
_journal_date_recd_electronic     2020-07-17
_journal_date_accepted     2020-07-23
_journal_name_full     'Acta Crystallographica, Section E'
_journal_year     2020
_journal_volume     76
_journal_issue      8
_journal_page_first     1373
_journal_page_last     1377
_journal_paper_category     GM
_journal_paper_doi     10.1107/S205698902001021X
_journal_coeditor_code     TX2029
_publ_contact_author_name     'Aleksej Jochim'
_publ_contact_author_address
;
Institut f\"ur Anorganische Chemie, Christian-Albrechts-Universit\"at Kiel,
 Max-Eyth
Str. 2, D-24118 Kiel, Germany
;
_publ_contact_author_email     'ajochim@ac.uni-kiel.de'
_publ_contact_author_fax     ?
_publ_contact_author_phone     ?
_publ_section_title
;
Crystal structure of
bis(tetramethylthiourea-\k<i>S</i>)bis(thiocyanato-\k<i>N</i>)cobalt(II)
;
loop_
    _publ_author_name
    _publ_author_footnote
    _publ_author_address
    'Jochim, Aleksej' .
;
Institut f\"ur Anorganische Chemie, Christian-Albrechts-Universit\"at Kiel,
 Max-Eyth Str. 2, D-24118 Kiel, Germany
;
    'Radulovic, Rastko' .
;
Institut f\"ur Anorganische Chemie, Christian-Albrechts-Universit\"at Kiel,
 Max-Eyth Str. 2, D-24118 Kiel, Germany
;
    'Jess, Inke' .
;
Institut f\"ur Anorganische Chemie, Christian-Albrechts-Universit\"at Kiel,
 Max-Eyth Str. 2, D-24118 Kiel, Germany
;
    'N\"ather, Christian' .
;
Institut f\"ur Anorganische Chemie, Christian-Albrechts-Universit\"at Kiel,
 Max-Eyth Str. 2, D-24118 Kiel, Germany
;
_publ_section_synopsis
;
The title compound consists of discrete complexes with the composition
Co(NCS)~2~(tetramethylthiourea)~2~, in which the Co^II^ cations are
tetrahedrally coordinated by two N-bonded thiocyanate anions and two
tetramethylthiourea ligands. These complexes are linked by intermolecular
C---H...S hydrogen bonds into layers that are parallel to the <i>ab</i> plane.
;
_chemical_name_systematic
;
Bis(tetramethylthiourea-\k<i>S</i>)bis(thiocyanato-\k<i>N</i>)cobalt(II)
;
_chemical_name_common     ?
_chemical_formula_moiety     ?
_chemical_formula_sum     'C12 H24 Co N6 S4'
_chemical_formula_iupac     '[Co (N C S)2 (C5 H12 N2 S)2]'
_chemical_formula_weight     439.54
_chemical_melting_point     ?
_space_group_crystal_system     monoclinic
_space_group_name_H-M_alt     'P 21/c'
_space_group_name_Hall     '-P 2ybc'
loop_
    _space_group_symop_operation_xyz
    'x, y, z'
    '-x, y+1/2, -z+1/2'
    '-x, -y, -z'
    'x, -y-1/2, z-1/2'
_cell_length_a     13.3288(13)
_cell_length_b     11.2140(8)
_cell_length_c     13.8579(13)
_cell_angle_alpha     90
_cell_angle_beta     97.667(8)
_cell_angle_gamma     90
_cell_volume     2052.8(3)
_cell_formula_units_Z     4
_cell_measurement_reflns_used     14562
_cell_measurement_theta_min     2.345
_cell_measurement_theta_max     27.002
_cell_measurement_temperature     200(2)
_exptl_crystal_description     block
_exptl_crystal_colour     blue
_exptl_crystal_size_max     0.19
_exptl_crystal_size_mid     0.15
_exptl_crystal_size_min     0.10
_exptl_crystal_density_diffrn     1.422
_exptl_crystal_density_meas     ?
_exptl_crystal_density_method     ?
_exptl_crystal_F_000     916
_exptl_absorpt_coefficient_mu     1.249
_exptl_absorpt_correction_type     numerical
_exptl_absorpt_process_details
;
(X-Red and X-Shape; Stoe & Cie, 2002)
;
_exptl_absorpt_correction_T_min     0.6441
_exptl_absorpt_correction_T_max     0.8046
_diffrn_ambient_temperature     200(2)
_diffrn_source     ?
_diffrn_radiation_type     MoK\a
_diffrn_radiation_wavelength     0.71073
_diffrn_measurement_device_type     'Stoe IPDS-2'
_diffrn_measurement_method     'Omega scans'
_diffrn_detector_area_resol_mean     ?
_diffrn_reflns_number     14562
_diffrn_reflns_av_R_equivalents     0.0439
_diffrn_reflns_av_unetI/netI     0.0280
_diffrn_reflns_theta_min     2.345
_diffrn_reflns_theta_max     27.002
_diffrn_reflns_theta_full     25.242
_diffrn_measured_fraction_theta_max     0.985
_diffrn_measured_fraction_theta_full     0.986
_diffrn_reflns_limit_h_min     -15
_diffrn_reflns_limit_h_max     16
_diffrn_reflns_limit_k_min     -13
_diffrn_reflns_limit_k_max     14
_diffrn_reflns_limit_l_min     -17
_diffrn_reflns_limit_l_max     17
_refine_special_details     ?
_reflns_number_total     4409
_reflns_number_gt     3826
_reflns_threshold_expression     'I > 2\s(I)'
_refine_ls_structure_factor_coef     Fsqd
_refine_ls_matrix_type     full
_refine_ls_R_factor_all     0.0377
_refine_ls_R_factor_gt     0.0308
_refine_ls_wR_factor_gt     0.0809
_refine_ls_wR_factor_ref     0.0840
_refine_ls_goodness_of_fit_ref     1.018
_refine_ls_restrained_S_all     1.018
_refine_ls_number_reflns     4409
_refine_ls_number_parameters     217
_refine_ls_number_restraints     0
_refine_ls_hydrogen_treatment     constr
_refine_ls_weighting_scheme     calc
_refine_ls_weighting_details
                      'w=1/[\s^2^(Fo^2^)+(0.0593P)^2^] where P=(Fo^2^+2Fc^2^)/3'
_atom_sites_solution_hydrogens     geom
_atom_sites_solution_primary     ?
_atom_sites_solution_secondary     ?
_refine_ls_shift/su_max     0.001
_refine_ls_shift/su_mean     0.000
_refine_diff_density_max     0.332
_refine_diff_density_min     -0.390
_refine_ls_extinction_method
;
SHELXL2018/3 (Sheldrick 2018)
;
_refine_ls_extinction_coef     0.0092(16)
_refine_ls_extinction_expression
                                  'Fc^*^=kFc[1+0.001xFc^2^\l^3^/sin(2\q)]^-1/4^'
loop_
    _atom_type_symbol
    _atom_type_description
    _atom_type_scat_dispersion_real
    _atom_type_scat_dispersion_imag
    _atom_type_scat_source
    'C' 'C' 0.0033 0.0016
                         'International Tables Vol C Tables 4.2.6.8 and 6.1.1.4'
    'H' 'H' 0.0000 0.0000
                         'International Tables Vol C Tables 4.2.6.8 and 6.1.1.4'
    'N' 'N' 0.0061 0.0033
                         'International Tables Vol C Tables 4.2.6.8 and 6.1.1.4'
    'S' 'S' 0.1246 0.1234
                         'International Tables Vol C Tables 4.2.6.8 and 6.1.1.4'
    'Co' 'Co' 0.3494 0.9721
                         'International Tables Vol C Tables 4.2.6.8 and 6.1.1.4'
_computing_data_collection
;
X-AREA (Stoe & Cie, 2002)
;
_computing_cell_refinement
;
X-AREA (Stoe & Cie, 2002)
;
_computing_data_reduction
;
X-AREA (Stoe & Cie, 2002)
;
_computing_structure_solution
;
SHELXS97 (Sheldrick, 2008)
;
_computing_structure_refinement
;
<i>SHELXL2018/3</i> (Sheldrick, 2015)
;
_computing_molecular_graphics
;
XP (Sheldrick, 2008) and DIAMOND (Brandenburg & Putz, 1999)
;
_computing_publication_material
;
publCIF (Westrip, 2010)
;
loop_
    _atom_site_type_symbol
    _atom_site_label
    _atom_site_fract_x
    _atom_site_fract_y
    _atom_site_fract_z
    _atom_site_U_iso_or_equiv
    _atom_site_adp_type
    _atom_site_calc_flag
    _atom_site_occupancy
    _atom_site_disorder_assembly
    _atom_site_disorder_group
    Co Co1 0.31466(2) 0.44406(2) 0.18631(2) 0.03623(10) Uani d 1 . .
    N N1 0.26892(14) 0.28853(15) 0.13540(11) 0.0473(4) Uani d 1 . .
    C C1 0.22426(14) 0.20050(17) 0.11758(12) 0.0400(4) Uani d 1 . .
    S S1 0.16309(4) 0.07801(5) 0.09170(4) 0.05239(14) Uani d 1 . .
    N N2 0.23001(14) 0.56237(15) 0.11124(12) 0.0476(4) Uani d 1 . .
    C C2 0.18324(14) 0.63196(16) 0.06226(12) 0.0389(4) Uani d 1 . .
    S S2 0.11944(5) 0.73069(6) -0.00388(4) 0.05992(16) Uani d 1 . .
    S S11 0.31339(4) 0.42243(5) 0.35233(3) 0.04323(13) Uani d 1 . .
    C C11 0.20254(13) 0.33900(15) 0.34598(11) 0.0346(3) Uani d 1 . .
    N N11 0.11381(12) 0.39071(14) 0.31533(11) 0.0410(3) Uani d 1 . .
    C C12 0.09967(18) 0.51955(19) 0.32179(17) 0.0551(5) Uani d 1 . .
    H H12A 0.150522 0.552429 0.372410 0.083 Uiso calc 1 . .
    H H12B 0.031805 0.536217 0.338259 0.083 Uiso calc 1 . .
    H H12C 0.107221 0.556414 0.259049 0.083 Uiso calc 1 . .
    C C13 0.02995(16) 0.3274(2) 0.25917(16) 0.0580(5) Uani d 1 . .
    H H13A 0.053452 0.249499 0.239227 0.087 Uiso calc 1 . .
    H H13B 0.004558 0.374051 0.201245 0.087 Uiso calc 1 . .
    H H13C -0.024519 0.316034 0.299316 0.087 Uiso calc 1 . .
    N N12 0.20637(12) 0.22456(14) 0.37071(10) 0.0392(3) Uani d 1 . .
    C C14 0.12200(18) 0.1612(2) 0.40544(16) 0.0538(5) Uani d 1 . .
    H H14A 0.071235 0.218979 0.420747 0.081 Uiso calc 1 . .
    H H14B 0.147061 0.115724 0.464096 0.081 Uiso calc 1 . .
    H H14C 0.091237 0.106630 0.354706 0.081 Uiso calc 1 . .
    C C15 0.29981(18) 0.1561(2) 0.37811(16) 0.0561(5) Uani d 1 . .
    H H15A 0.345116 0.191657 0.335874 0.084 Uiso calc 1 . .
    H H15B 0.284447 0.073696 0.357751 0.084 Uiso calc 1 . .
    H H15C 0.332793 0.156901 0.445679 0.084 Uiso calc 1 . .
    S S21 0.47009(4) 0.51223(5) 0.15128(3) 0.04435(13) Uani d 1 . .
    C C21 0.56218(13) 0.43472(14) 0.22564(11) 0.0333(3) Uani d 1 . .
    N N21 0.57661(12) 0.45344(13) 0.32191(10) 0.0369(3) Uani d 1 . .
    C C22 0.54437(16) 0.56303(18) 0.36544(14) 0.0463(4) Uani d 1 . .
    H H22A 0.540529 0.627600 0.317434 0.069 Uiso calc 1 . .
    H H22B 0.593316 0.584178 0.422032 0.069 Uiso calc 1 . .
    H H22C 0.477595 0.550936 0.386096 0.069 Uiso calc 1 . .
    C C23 0.60727(17) 0.3590(2) 0.39199(12) 0.0507(5) Uani d 1 . .
    H H23A 0.610361 0.283021 0.357553 0.076 Uiso calc 1 . .
    H H23B 0.557930 0.352888 0.438242 0.076 Uiso calc 1 . .
    H H23C 0.674128 0.377561 0.427288 0.076 Uiso calc 1 . .
    N N22 0.62202(12) 0.35804(13) 0.18656(9) 0.0384(3) Uani d 1 . .
    C C24 0.72499(16) 0.3301(2) 0.23060(14) 0.0509(5) Uani d 1 . .
    H H24A 0.745874 0.386147 0.283738 0.076 Uiso calc 1 . .
    H H24B 0.771017 0.336746 0.181307 0.076 Uiso calc 1 . .
    H H24C 0.727201 0.248577 0.256314 0.076 Uiso calc 1 . .
    C C25 0.59760(19) 0.3148(2) 0.08646(13) 0.0536(5) Uani d 1 . .
    H H25A 0.523941 0.309911 0.069608 0.080 Uiso calc 1 . .
    H H25B 0.627351 0.235605 0.080900 0.080 Uiso calc 1 . .
    H H25C 0.625178 0.370024 0.041890 0.080 Uiso calc 1 . .
loop_
    _atom_site_aniso_label
    _atom_site_aniso_U_11
    _atom_site_aniso_U_22
    _atom_site_aniso_U_33
    _atom_site_aniso_U_12
    _atom_site_aniso_U_13
    _atom_site_aniso_U_23
    Co1 0.03421(15) 0.03936(14) 0.03465(14) 0.00045(9) 0.00284(9) 0.00153(8)
    N1 0.0544(10) 0.0439(9) 0.0433(8) -0.0005(7) 0.0056(7) -0.0033(6)
    C1 0.0435(10) 0.0433(9) 0.0341(8) 0.0064(8) 0.0078(7) 0.0016(6)
    S1 0.0532(3) 0.0467(3) 0.0576(3) -0.0074(2) 0.0087(2) -0.0008(2)
    N2 0.0442(9) 0.0477(9) 0.0489(9) 0.0033(7) -0.0017(7) 0.0035(7)
    C2 0.0350(9) 0.0444(9) 0.0374(8) -0.0011(7) 0.0049(6) -0.0005(7)
    S2 0.0516(3) 0.0689(4) 0.0587(3) 0.0139(3) 0.0055(2) 0.0237(3)
    S11 0.0358(3) 0.0584(3) 0.0352(2) -0.00976(19) 0.00353(16) -0.00086(17)
    C11 0.0327(8) 0.0426(8) 0.0288(6) 0.0009(7) 0.0053(6) -0.0055(6)
    N11 0.0335(8) 0.0444(8) 0.0446(7) 0.0057(6) 0.0036(6) -0.0023(6)
    C12 0.0537(13) 0.0477(11) 0.0659(12) 0.0154(9) 0.0155(10) 0.0021(9)
    C13 0.0371(11) 0.0755(15) 0.0574(11) 0.0002(10) -0.0080(8) -0.0021(10)
    N12 0.0382(8) 0.0401(8) 0.0395(7) 0.0033(6) 0.0056(6) -0.0009(6)
    C14 0.0545(13) 0.0496(11) 0.0571(11) -0.0128(9) 0.0068(9) 0.0030(9)
    C15 0.0566(13) 0.0549(12) 0.0573(11) 0.0209(10) 0.0096(9) 0.0043(9)
    S21 0.0363(3) 0.0573(3) 0.0390(2) -0.00071(19) 0.00352(16) 0.01763(18)
    C21 0.0341(9) 0.0352(8) 0.0307(7) -0.0069(6) 0.0048(6) 0.0035(6)
    N21 0.0404(8) 0.0407(7) 0.0295(6) 0.0014(6) 0.0049(5) 0.0007(5)
    C22 0.0430(11) 0.0498(10) 0.0477(9) -0.0052(8) 0.0118(8) -0.0134(8)
    C23 0.0588(13) 0.0611(12) 0.0320(8) 0.0063(10) 0.0048(7) 0.0106(8)
    N22 0.0468(9) 0.0381(7) 0.0303(6) -0.0006(6) 0.0055(5) -0.0012(5)
    C24 0.0517(12) 0.0556(11) 0.0458(9) 0.0138(9) 0.0083(8) 0.0007(8)
    C25 0.0690(14) 0.0571(11) 0.0355(9) -0.0105(10) 0.0107(8) -0.0100(8)
_geom_special_details
;
 All esds (except the esd in the dihedral angle between two l.s. planes)
 are estimated using the full covariance matrix.  The cell esds are taken
 into account individually in the estimation of esds in distances, angles
 and torsion angles; correlations between esds in cell parameters are only
 used when they are defined by crystal symmetry.  An approximate (isotropic)
 treatment of cell esds is used for estimating esds involving l.s. planes.
;
loop_
    _geom_bond_atom_site_label_1
    _geom_bond_atom_site_label_2
    _geom_bond_site_symmetry_2
    _geom_bond_distance
    _geom_bond_publ_flag
    Co1 N1 . 1.9484(17) y
    Co1 N2 . 1.9499(17) y
    Co1 S11 . 2.3157(5) y
    Co1 S21 . 2.3196(6) y
    N1 C1 . 1.162(3) ?
    C1 S1 . 1.613(2) ?
    N2 C2 . 1.160(2) ?
    C2 S2 . 1.6066(18) ?
    S11 C11 . 1.7411(18) ?
    C11 N12 . 1.327(2) ?
    C11 N11 . 1.335(2) ?
    N11 C13 . 1.459(3) ?
    N11 C12 . 1.461(3) ?
    N12 C15 . 1.455(3) ?
    N12 C14 . 1.465(3) ?
    S21 C21 . 1.7282(17) ?
    C21 N22 . 1.336(2) ?
    C21 N21 . 1.339(2) ?
    N21 C23 . 1.458(2) ?
    N21 C22 . 1.459(2) ?
    N22 C24 . 1.460(3) ?
    N22 C25 . 1.464(2) ?
loop_
    _geom_angle_atom_site_label_1
    _geom_angle_atom_site_label_2
    _geom_angle_atom_site_label_3
    _geom_angle_site_symmetry_1
    _geom_angle_site_symmetry_3
    _geom_angle
    _geom_angle_publ_flag
    N1 Co1 N2 . . 106.56(7) y
    N1 Co1 S11 . . 102.86(5) y
    N2 Co1 S11 . . 121.40(5) y
    N1 Co1 S21 . . 117.66(5) y
    N2 Co1 S21 . . 97.67(6) y
    S11 Co1 S21 . . 111.564(19) y
    C1 N1 Co1 . . 164.57(16) ?
    N1 C1 S1 . . 179.27(18) ?
    C2 N2 Co1 . . 175.96(17) ?
    N2 C2 S2 . . 178.70(18) ?
    C11 S11 Co1 . . 97.16(5) ?
    N12 C11 N11 . . 120.27(16) ?
    N12 C11 S11 . . 120.22(13) ?
    N11 C11 S11 . . 119.51(14) ?
    C11 N11 C13 . . 122.80(17) ?
    C11 N11 C12 . . 121.74(17) ?
    C13 N11 C12 . . 114.72(17) ?
    C11 N12 C15 . . 122.09(17) ?
    C11 N12 C14 . . 123.28(16) ?
    C15 N12 C14 . . 114.12(17) ?
    C21 S21 Co1 . . 107.02(6) ?
    N22 C21 N21 . . 119.39(15) ?
    N22 C21 S21 . . 119.81(12) ?
    N21 C21 S21 . . 120.76(13) ?
    C21 N21 C23 . . 122.68(15) ?
    C21 N21 C22 . . 122.21(15) ?
    C23 N21 C22 . . 114.11(15) ?
    C21 N22 C24 . . 123.21(14) ?
    C21 N22 C25 . . 121.86(16) ?
    C24 N22 C25 . . 113.75(16) ?
loop_
    _geom_hbond_atom_site_label_D
    _geom_hbond_atom_site_label_H
    _geom_hbond_atom_site_label_A
    _geom_hbond_site_symmetry_A
    _geom_hbond_distance_DH
    _geom_hbond_distance_HA
    _geom_hbond_distance_DA
    _geom_hbond_angle_DHA
    _geom_hbond_publ_flag
    C12 H12B S1 2 0.98 2.93 3.906(2) 174.0 yes
    C14 H14A S2 2_545 0.98 2.93 3.741(2) 140.8 yes
    C22 H22C S11 . 0.98 2.61 3.442(2) 142.8 yes
    C24 H24A S1 2_655 0.98 2.92 3.878(2) 166.2 yes
_shelx_space_group_comment
;
The symmetry employed for this shelxl refinement is uniquely defined
by the following loop, which should always be used as a source of
symmetry information in preference to the above space-group names.
They are only intended as comments.
;
_shelx_estimated_absorpt_T_min     ?
_shelx_estimated_absorpt_T_max     ?
_shelx_hkl_file
;
   4   0   0 1255.39   22.22   0
   6   0   0 1728.31   23.23   0
   6   0   0 1806.04   22.15   0
   7   0   0 2713.96   25.41   0
   7   0   0 2620.73   26.44   0
   8   0   0 2339.72   23.44   0
   8   0   0 2232.45   23.43   0
   9   0   0 1843.80   22.54   0
   9   0   0 1835.12   21.34   0
  10   0   0 1534.60   21.28   0
  10   0   0 1546.41   20.14   0
  11   0   0 1128.00   19.80   0
  11   0   0 1124.39   19.05   0
  12   0   0  383.56   15.90   0
  12   0   0  387.88   16.19   0
   0   1   0    4.64   13.44   0
   0  -1   0    6.38   18.43   0
   1  -1   0 4618.89   37.68   0
   1  -1   0 4776.46   53.74   0
   1   1   0 2003.98   27.98   0
  -1   1   0 4807.66   53.79   0
   2  -1   0  864.67   32.21   0
  -2   1   0  869.40   30.74   0
   3   1   0  147.22   12.53   0
   4   1   0 2044.70   22.27   0
   5   1   0    9.05    9.65   0
   5  -1   0    1.71   16.73   0
   6   1   0   47.59    9.21   0
   6  -1   0   43.94   15.96   0
   6  -1   0   45.55   16.42   0
   7   1   0 4575.18   27.04   0
   7   1   0 4678.12   26.52   0
   8   1   0   47.10    9.77   0
   8   1   0   46.16    9.34   0
   9   1   0  620.29   11.49   0
   9   1   0  604.48   11.81   0
  10   1   0  235.19   10.70   0
  10   1   0  242.80   10.25   0
  11   1   0    1.45    9.17   0
  11   1   0   -2.19    8.79   0
  12   1   0  232.09    9.96   0
  12   1   0  236.55   10.55   0
  13   1   0   17.95    7.96   0
  13   1   0   16.80   10.28   0
  14   1   0  138.01   11.10   0
  14   1   0  142.77   10.84   0
  15   1   0   -0.21   13.32   0
  15   1   0   -0.11   12.63   0
   0  -2   0 4960.66   34.85   0
   0   2   0 4925.72   33.34   0
   2  -2   0 1113.69   23.08   0
  -2   2   0 1102.26   22.82   0
   2   2   0 1103.90   19.74   0
   2  -2   0 1042.85   14.72   0
   3  -2   0  123.49   16.99   0
   3   2   0  134.20   13.46   0
  -3   2   0  127.95   16.17   0
  -4   2   0  375.52   17.23   0
   4   2   0  296.33    9.76   0
   4  -2   0  382.06   19.04   0
   5   2   0 3626.84   22.70   0
   6   2   0 3383.88   21.47   0
   7   2   0  368.81   10.67   0
   8   2   0 4759.24   23.81   0
   9   2   0  193.73    8.70   0
   9   2   0  199.21    8.92   0
  10   2   0    5.05    7.21   0
  10   2   0    9.47    9.47   0
  11   2   0  154.42    9.67   0
  11   2   0  163.68    8.15   0
  12   2   0  321.11    9.32   0
  12   2   0  323.65    8.97   0
  13   2   0 1545.53   15.80   0
  13   2   0 1609.09   16.46   0
  14   2   0  453.46   11.65   0
  14   2   0  457.42   11.28   0
  15   2   0   54.62    9.13   0
  15   2   0   54.35    8.81   0
  16   2   0   14.62    9.80   0
  16   2   0   13.72   10.02   0
   0   3   0    4.21    9.53   0
   1   3   0 7938.94   34.87   0
  -2   3   0   68.79   10.09   0
   2  -3   0   60.37   12.00   0
   2   3   0   73.50   13.32   0
  -2   3   0   67.94   11.79   0
  -3   3   0  158.40   10.82   0
   3  -3   0  106.44    6.94   0
   3  -3   0  158.02   11.20   0
   3   3   0  165.94    9.16   0
   7   3   0 3121.68   18.39   0
   8   3   0  202.87    9.12   0
   9   3   0  741.81   11.39   0
  10   3   0  992.80   12.01   0
  10   3   0 1043.06   11.92   0
  11   3   0  123.27    9.10   0
  11   3   0  124.61    7.85   0
  12   3   0  881.19   11.20   0
  12   3   0  869.31   12.69   0
  13   3   0  306.37    8.53   0
  13   3   0  280.15   10.27   0
  14   3   0  183.15    8.01   0
  14   3   0  189.11    8.23   0
  15   3   0  619.15   11.33   0
  15   3   0  609.77   11.49   0
  16   3   0    2.26    6.86   0
  16   3   0    7.03    8.25   0
   0   4   0    3.56    8.20   0
   1   4   0  118.49    8.83   0
  -1   4   0  115.61    8.55   0
  -2   4   0 1241.35   15.26   0
   2   4   0 1289.17   15.06   0
  -2   4   0 1299.28   13.48   0
  -3   4   0 1045.43   13.07   0
   3   4   0 1072.25   13.87   0
   4   4   0  973.33   13.07   0
  -4   4   0  938.66   15.35   0
   4  -4   0  878.46    9.93   0
  -5   4   0 1175.36   15.66   0
   5  -4   0 1301.41   11.83   0
   5   4   0 1193.07   11.40   0
  -6   4   0  170.32   10.43   0
   6  -4   0  192.93    7.21   0
   6   4   0  176.46    8.41   0
  -7   4   0   59.76   10.38   0
   7   4   0   70.04    8.02   0
   8   4   0   80.22    8.42   0
   9   4   0  528.96   10.29   0
  10   4   0    7.60    5.57   0
  11   4   0   10.64    7.12   0
  11   4   0   -1.70    7.23   0
  12   4   0  104.42    7.28   0
  12   4   0  107.80    7.74   0
  13   4   0    6.79    6.71   0
  13   4   0    3.26    7.28   0
  14   4   0    9.56    8.88   0
  14   4   0    7.51    6.90   0
  15   4   0   74.32    7.16   0
  15   4   0   76.62    8.00   0
  16   4   0   33.63    9.26   0
  16   4   0   29.58    9.00   0
   0   5   0   19.36    9.68   0
   1   5   0 3277.63   17.13   0
  -1   5   0 3293.24   20.03   0
  -2   5   0 5591.76   24.51   0
   2   5   0 5472.81   21.07   0
  -2   5   0 5195.44   21.12   0
  -3   5   0 2559.94   18.13   0
  -3   5   0 2649.42   15.50   0
   3   5   0 2598.12   16.21   0
   4   5   0 2344.91   15.18   0
  -4   5   0 2259.60   17.91   0
   5  -5   0 1526.17   10.99   0
  -5   5   0 1616.61   16.09   0
   5   5   0 1645.84   12.10   0
  -6   5   0    5.80    7.03   0
   6  -5   0   -0.41    6.69   0
   6   5   0    3.63    5.70   0
   7   5   0 2842.62   15.15   0
  -7   5   0 2815.64   22.27   0
   7  -5   0 2663.94   13.15   0
  -8   5   0  345.20   13.10   0
   8   5   0  372.32    9.82   0
   8  -5   0  352.08    6.64   0
   9   5   0 1581.71   12.69   0
   9  -5   0 1002.66    8.51   0
  10  -5   0   69.66    6.76   0
  10   5   0   72.55    8.01   0
  11   5   0   19.55    7.20   0
  12   5   0  746.58   10.23   0
  12   5   0  729.71   10.06   0
  13   5   0  291.07    8.60   0
  13   5   0  282.04    8.45   0
  14   5   0  325.81    8.91   0
  14   5   0  342.90    9.05   0
  15   5   0  235.84    8.60   0
  15   5   0  244.92    8.88   0
   0   6   0 1804.03   14.08   0
   1   6   0  227.95    7.21   0
  -1   6   0  218.95    7.23   0
   2   6   0 2559.33   14.18   0
  -2   6   0 2555.03   16.53   0
   3   6   0   53.49    8.64   0
  -3   6   0   60.64    6.72   0
  -3   6   0   60.88    8.37   0
  -4   6   0  838.69   12.34   0
   4   6   0  859.00   10.80   0
  -5   6   0  713.73   11.43   0
   5   6   0  704.79    8.66   0
   6   6   0  908.38   10.57   0
  -6   6   0  856.60   12.19   0
   7   6   0  824.11   10.45   0
   7  -6   0  752.01    7.96   0
  -7   6   0  802.94   13.39   0
   8  -6   0  865.77    9.39   0
   8   6   0  788.04    8.76   0
  -8   6   0  776.96   12.86   0
  -9   6   0  283.78   12.99   0
   9   6   0  306.90    8.40   0
   9  -6   0  295.72    5.70   0
  -9   6   0  284.79   12.74   0
  10   6   0   13.16    7.32   0
  10  -6   0    1.40    6.09   0
  11  -6   0  749.98    8.54   0
  11   6   0  651.73    9.57   0
  12   6   0  148.28    7.77   0
  12  -6   0   99.12    5.10   0
  12   6   0  148.74    7.96   0
  13   6   0  113.91    8.09   0
  13  -6   0  120.41    6.62   0
  13   6   0  124.87    7.78   0
  14   6   0   23.64    7.47   0
  14   6   0   18.81    7.29   0
  14  -6   0   22.05    5.06   0
  15   6   0   88.44    8.15   0
  15  -6   0  105.01    5.43   0
  15   6   0  110.61    7.92   0
   0   7   0    5.68    8.26   0
   1   7   0  175.68    8.74   0
  -1   7   0  170.21    8.60   0
   2   7   0   20.21    8.19   0
  -2   7   0   16.19    5.66   0
  -3   7   0  416.41    9.95   0
   3   7   0  420.28    7.48   0
  -3   7   0  422.84    6.63   0
  -4   7   0  967.84   11.65   0
  -4   7   0 1040.46   10.49   0
   4   7   0  972.05   10.93   0
  -5   7   0  389.74    9.46   0
   5   7   0  383.60    7.54   0
   6   7   0   -1.85    8.20   0
  -6   7   0    0.93    7.40   0
   7   7   0  184.53    8.47   0
  -7   7   0  178.27    9.65   0
   8   7   0   -5.96    7.48   0
  -8   7   0    0.56    7.30   0
  -9   7   0   97.00    9.08   0
   9   7   0   95.65    7.69   0
   9  -7   0   89.76    5.21   0
  10  -7   0  375.41    7.82   0
 -10   7   0  262.44   12.72   0
  10   7   0  269.14    8.29   0
 -10   7   0  267.71   14.12   0
  11  -7   0   55.54    6.21   0
  11   7   0   51.86    7.52   0
  12  -7   0    9.07    4.73   0
  12   7   0   32.81    7.10   0
  13   7   0    0.70    7.46   0
  13  -7   0    3.15    6.37   0
  13   7   0    4.19    4.94   0
  14   7   0   13.39    7.02   0
  14  -7   0    4.80    6.85   0
  14   7   0   14.44    7.30   0
   0   8   0 2537.58   14.35   0
   1   8   0  312.65    8.86   0
  -1   8   0  308.68    8.71   0
  -2   8   0 1866.29   13.77   0
   2   8   0 1894.01   13.23   0
  -3   8   0 1584.10   13.42   0
   3   8   0 1505.09   10.59   0
  -3   8   0 1683.29   11.81   0
   4   8   0   93.54    8.22   0
  -4   8   0   77.69    7.30   0
  -4   8   0   77.13    6.14   0
  -5   8   0  158.61    8.25   0
   5   8   0  150.41    6.24   0
  -6   8   0  367.72    9.11   0
   6   8   0  380.74    8.59   0
   7   8   0  438.98    7.08   0
  -7   8   0  446.25    9.36   0
  -8   8   0 1778.74   15.24   0
   8   8   0 1779.20   11.30   0
  -9   8   0   75.65    8.48   0
   9   8   0   92.12    7.21   0
  10   8   0   54.85    7.29   0
 -10   8   0   52.90    8.97   0
 -10   8   0   52.40    8.79   0
  11   8   0  490.28    9.09   0
 -11   8   0  480.54   23.47   0
  12  -8   0  127.09    5.21   0
  12   8   0  141.03    7.71   0
  13   8   0  223.41    8.58   0
  13   8   0  187.41    6.47   0
  13  -8   0  201.76    7.27   0
  14   8   0   18.84    7.61   0
  14   8   0   11.16    7.87   0
  14  -8   0    9.88    6.98   0
   0   9   0   -0.35    7.89   0
  -1   9   0 1307.14   11.70   0
   1   9   0 1344.76   11.79   0
   2   9   0   22.47    7.87   0
  -2   9   0   18.96    7.58   0
  -2   9   0   16.88    6.21   0
  -3   9   0   97.77    6.59   0
  -3   9   0   79.40    5.80   0
   3   9   0   82.46    5.56   0
  -4   9   0   41.54    5.33   0
  -4   9   0   37.27    6.51   0
   4   9   0   41.81    5.49   0
   5   9   0  196.33    6.00   0
  -5   9   0  204.92    8.16   0
   6   9   0  184.48    8.17   0
  -6   9   0  166.67    7.78   0
   7   9   0  208.13    6.27   0
  -7   9   0  212.51    8.07   0
  -8   9   0    0.84    6.86   0
   8   9   0   -8.05    7.40   0
  -9   9   0   22.46    6.81   0
   9   9   0   17.37    7.35   0
 -10   9   0   11.21    8.55   0
 -10   9   0   13.86    8.39   0
  10   9   0   14.05    5.28   0
 -11   9   0   15.94    9.76   0
 -11   9   0   12.57   10.02   0
  11   9   0   15.60    7.42   0
  12   9   0   66.09    7.75   0
  13   9   0   53.03    7.89   0
  13   9   0   65.18    8.00   0
   0  10   0  818.27   10.24   0
   1  10   0  104.54    7.87   0
  -1  10   0   96.05    5.99   0
   2  10   0  316.54    8.35   0
  -2  10   0  306.67    7.30   0
  -2  10   0  313.43    6.85   0
  -3  10   0  470.06    8.09   0
  -3  10   0  467.91    9.09   0
   3  10   0  458.87    7.26   0
  -4  10   0   63.00    4.84   0
  -4  10   0   70.80    7.72   0
   4  10   0   56.66    5.46   0
   5  10   0   36.92    5.11   0
  -5  10   0   35.28    7.43   0
   6  10   0   72.67    7.35   0
  -6  10   0   73.91    7.25   0
  -7  10   0  110.46    7.70   0
   7  10   0  111.60    7.71   0
  -8  10   0  274.44    8.87   0
   8  10   0  318.84    8.33   0
  -9  10   0   42.69    7.24   0
   9  10   0   51.44    7.96   0
 -10  10   0   75.17    7.64   0
  10  10   0   79.28    7.80   0
 -10  10   0   75.22    9.05   0
 -11  10   0  111.73   11.14   0
 -11  10   0  102.03    9.88   0
  11  10   0  117.98    6.08   0
  12  10   0    5.59    7.41   0
   0  11   0   12.11    7.70   0
   1  11   0  346.86    8.65   0
  -1  11   0  343.10    7.02   0
  -2  11   0   49.33    5.30   0
   2  11   0   38.66    7.39   0
  -2  11   0   51.81    6.23   0
   3  11   0   15.39    7.37   0
  -3  11   0   -3.60    5.98   0
  -3  11   0    8.78    7.08   0
  -4  11   0  131.99    6.56   0
   4  11   0  114.54    5.65   0
  -4  11   0  125.20    7.80   0
  -5  11   0  136.16    6.21   0
   5  11   0  136.53    5.59   0
  -6  11   0  204.64    7.99   0
   6  11   0  209.36    6.15   0
   7  11   0  897.52   10.21   0
  -7  11   0  860.34   11.25   0
  -8  11   0    0.62    7.32   0
   8  11   0   13.04    7.63   0
   9  11   0  138.02    8.01   0
  -9  11   0  126.15    7.89   0
 -10  11   0    7.92    8.65   0
 -10  11   0    9.02    8.70   0
  10  11   0    4.41    7.43   0
   0  12   0   49.32    7.49   0
  -1  12   0   14.59    5.45   0
   1  12   0   12.33    7.53   0
  -2  12   0   11.58    5.33   0
   2  12   0    7.50    5.24   0
  -2  12   0   16.16    6.28   0
  -3  12   0   97.58    5.85   0
  -3  12   0  121.67    6.79   0
   3  12   0  101.61    7.59   0
  -4  12   0   -0.45    7.19   0
   4  12   0   -4.14    4.95   0
  -4  12   0    5.47    6.03   0
   5  12   0   13.63    5.08   0
  -5  12   0   14.90    7.29   0
   6  12   0   64.77    7.67   0
  -6  12   0   76.80    7.42   0
   7  12   0   13.03    7.56   0
  -7  12   0   10.26    7.29   0
  -8  12   0    0.32    7.24   0
   8  12   0    8.07    7.59   0
  -9  12   0    7.00    7.35   0
   9  12   0    3.55    5.69   0
  -9  12   0    8.74    7.40   0
   0  13   0    7.46    5.27   0
  -1  13   0  100.02    8.07   0
  -1  13   0   91.70    4.93   0
   1  13   0  103.29    5.82   0
   2  13   0   81.60    5.69   0
  -2  13   0   75.84    5.58   0
  -2  13   0   69.24    4.84   0
  -3  13   0   56.06    7.84   0
  -3  13   0   45.14    5.20   0
   3  13   0   67.74    7.53   0
  -4  13   0  151.19    7.41   0
   4  13   0  149.06    7.40   0
  -4  13   0  128.47    8.64   0
   5  13   0   10.94    5.21   0
  -5  13   0   10.32    5.19   0
  -6  13   0  171.60    8.67   0
   6  13   0  163.92    8.29   0
   7  13   0   98.65    8.15   0
  -7  13   0   89.86    6.29   0
   0  14   0  195.66    6.66   0
   1  14   0   16.03    5.55   0
  -1  14   0   14.00    6.68   0
  -1  14   0   20.80    7.98   0
  -2  14   0   36.21    5.65   0
  -2  14   0   33.47    6.82   0
   2  14   0   41.01    7.86   0
   3  14   0   11.09    7.84   0
  -3  14   0   -1.76    7.72   0
  -3  14   0    4.13    6.73   0
  11   0  -1    1.92   12.02   0
  11   0  -1    2.76   11.37   0
  10   0  -1    1.89    9.58   0
  10   0  -1    2.63    9.83   0
   9   0  -1   -0.71   10.51   0
   9   0  -1    2.54   10.04   0
   8   0  -1    2.13    8.67   0
   8   0  -1   -0.02    8.45   0
   7   0  -1    3.57    9.75   0
   6   0  -1    0.08   10.57   0
   5   0  -1    0.86   11.39   0
  -4   0   1    0.09   12.27   0
   4   0  -1    3.50   14.22   0
   3   0  -1    4.06   17.40   0
  -3   0   1    2.32   18.64   0
   2   0  -1   10.56   15.83   0
  -2   0   1    9.21   16.16   0
   1   0  -1    2.64   16.00   0
  -1   0   1    2.98   10.94   0
   0   0   1    9.36   16.21   0
   0   0   1    7.84   15.01   0
   0   0  -1    9.47   16.64   0
   0   0  -1    7.95   15.91   0
  -1   0  -1    2.71   11.03   0
   1   0   1    0.91   15.48   0
  -2   0  -1    2.64   14.30   0
   2   0   1    2.33   14.24   0
   3   0   1    3.15   13.08   0
  -3   0  -1    0.82   13.09   0
   4   0   1    3.50    9.50   0
   5   0   1   -0.49   10.03   0
   6   0   1    0.05    9.59   0
   7   0   1    0.95    7.64   0
   8   0   1    9.86    8.60   0
   9   0   1    0.17    8.88   0
   9   0   1   -0.49    7.79   0
  10   0   1    0.49    8.35   0
  10   0   1    0.05    8.94   0
  11   0   1    2.33    9.89   0
  11   0   1    2.43   10.71   0
  12   0   1    0.56    9.15   0
  12   0   1    0.76    9.94   0
  13   0   1   -0.75   10.81   0
  13   0   1    3.67   10.39   0
  14   1  -1    4.30   10.34   0
  14   1  -1    4.25   10.66   0
  13   1  -1  638.74   13.84   0
  13   1  -1  649.39   14.91   0
  12   1  -1 2239.54   20.69   0
  12   1  -1 2196.39   20.78   0
  11   1  -1 1011.79   15.18   0
  11   1  -1  965.60   14.90   0
  10   1  -1 1032.20   15.37   0
  10   1  -1 1055.80   15.14   0
   9   1  -1  126.41   10.28   0
   8   1  -1 1443.52   17.32   0
   7   1  -1 2199.17   19.83   0
   6   1  -1 3036.16   23.37   0
   5   1  -1 1454.64   18.12   0
  -4  -1   1 4328.24   29.79   0
   3  -1  -1  775.63   32.35   0
   3   1  -1  769.09   19.03   0
  -3  -1   1  771.53   19.24   0
   2   1  -1  247.14   17.47   0
   2  -1  -1  241.65   20.64   0
  -2  -1   1  245.50   13.37   0
  -2   1   1  239.09   19.80   0
  -1  -1   1 1740.34   23.63   0
   1  -1  -1 1719.73   26.77   0
   1   1  -1 1762.35   26.28   0
  -1   1   1 1754.36   28.68   0
   0   1  -1  130.67   17.20   0
   0  -1   1  128.43   16.96   0
   0   1   1  125.06   16.44   0
   0  -1  -1  132.42   16.86   0
   2   1   1   36.79   14.05   0
  -2   1  -1   42.26   14.44   0
   2  -1   1   34.75   14.57   0
   3   1   1 3655.27   27.11   0
   5   1   1   95.21    9.29   0
  -5   1  -1   91.31   11.28   0
   5  -1   1   92.55   11.30   0
   6   1   1 2437.18   19.20   0
   6  -1   1 2300.04   25.06   0
   7   1   1 6290.82   28.37   0
   8   1   1 2545.51   18.82   0
   8  -1   1 2287.98   24.28   0
   9   1   1 1101.32   15.18   0
   9  -1   1 1091.27   20.20   0
   9   1   1 1133.71   13.65   0
   9  -1   1  964.08   18.86   0
  10   1   1  375.11   11.62   0
  10   1   1  402.07   11.13   0
  10  -1   1  399.65   15.26   0
  10  -1   1  381.50   16.01   0
  11   1   1 1192.78   14.70   0
  11   1   1 1226.12   14.70   0
  11  -1   1 1286.60   31.98   0
  11  -1   1 1152.76   29.85   0
  12   1   1  575.20   12.48   0
  12   1   1  569.07   10.69   0
  13   1   1  440.28   11.59   0
  13   1   1  436.38   12.01   0
  14   1   1   86.19    9.48   0
  14   1   1   80.26    9.04   0
  15   1   1  557.74   16.85   0
  15   1   1  537.40   16.49   0
  16   2  -1  132.71   11.47   0
  16   2  -1  122.42   11.37   0
  15   2  -1   14.82    9.46   0
  15   2  -1   15.78    8.49   0
  14   2  -1   52.29    8.70   0
  14   2  -1   57.69    8.55   0
  13   2  -1   83.12    8.87   0
  13   2  -1   74.85    8.94   0
  12   2  -1    2.98    7.11   0
  12   2  -1   11.34    8.22   0
  11   2  -1  712.99   12.80   0
  11   2  -1  715.50   13.14   0
  10   2  -1  394.92   10.08   0
   9   2  -1  378.33   10.20   0
   8   2  -1  772.82   12.10   0
   7   2  -1  956.96   13.32   0
   6   2  -1  277.74   10.41   0
   5   2  -1 1535.89   16.30   0
  -4  -2   1  487.94   11.14   0
   4   2  -1 4604.75   26.19   0
  -2  -2   1  386.25   12.64   0
   2  -2  -1  376.89   15.15   0
   2   2  -1  397.45   16.51   0
  -1  -2   1   30.04   14.71   0
   1   2  -1   26.59   10.65   0
  -1   2  -1 9999.99   45.42   0
   2  -2   1 4235.42   32.18   0
  -2   2  -1 4314.60   31.70   0
   2  -2   1 4457.96   25.25   0
  -4   2  -1 1359.12   19.84   0
   4  -2   1 1360.76   20.54   0
   5  -2   1  294.01   13.77   0
  -5   2  -1  281.58   12.90   0
   6   2   1   41.63    8.17   0
   6  -2   1   36.33   11.70   0
  -6   2  -1   34.87   11.34   0
   7  -2   1   88.13   11.44   0
   7   2   1   94.38    8.63   0
   8   2   1  446.45    9.98   0
   8   2   1  450.05   10.30   0
   8  -2   1  439.74   18.85   0
   9   2   1  105.54    8.20   0
   9   2   1  116.51    9.42   0
  10   2   1 1070.87   12.32   0
  10   2   1 1031.83   12.69   0
  11   2   1  440.89   10.01   0
  11   2   1  466.88    9.75   0
  12   2   1    8.41    6.66   0
  12   2   1    2.75    8.57   0
  13   2   1    9.27    8.66   0
  13   2   1    5.50    6.66   0
  14   2   1  282.92   10.74   0
  14   2   1  301.75    8.80   0
  15   2   1    2.35    8.01   0
  15   2   1    2.43    8.66   0
  16   2   1  244.69   11.50   0
  16   2   1  293.19   12.53   0
  16   3  -1   28.70    8.59   0
  16   3  -1   25.96    8.98   0
  15   3  -1    0.11    8.84   0
  15   3  -1    1.78    6.86   0
  14   3  -1    5.59    8.35   0
  14   3  -1    5.81    8.15   0
  13   3  -1  448.48    9.65   0
  13   3  -1  447.17   10.67   0
  12   3  -1  857.32   12.65   0
  12   3  -1  881.18   11.25   0
  11   3  -1  180.62    8.09   0
  10   3  -1  144.47    8.32   0
   9   3  -1   42.47    8.24   0
   8   3  -1  773.51    9.97   0
   7   3  -1   49.89    8.87   0
  -6   3   1  375.57   19.63   0
   6   3  -1  387.35    8.45   0
  -6   3   1  379.16   20.06   0
  -5   3   1    8.84   10.93   0
  -5   3   1    1.84   11.36   0
   5   3  -1    8.31    9.43   0
   4   3  -1 4363.61   22.09   0
   3   3  -1   30.60   11.43   0
   3  -3  -1   30.16    8.84   0
  -3   3   1   23.60   12.03   0
  -3  -3   1   29.45   11.18   0
  -2  -3   1 1535.40   15.63   0
  -2   3   1 1516.67   15.98   0
   2   3  -1 1512.56   15.61   0
   1   3  -1 1787.70   20.34   0
  -1  -3   1 1764.23   17.37   0
   0  -3   1  964.64   13.75   0
   0   3  -1  977.04   14.35   0
  -2   3  -1 3917.63   25.61   0
  -2   3  -1 4338.64   22.75   0
   2  -3   1 3908.70   25.76   0
  -3   3  -1    1.63    8.57   0
   3  -3   1   -0.06    9.15   0
   3  -3   1    3.08    9.01   0
   4  -3   1   54.48    6.36   0
  -4   3  -1   59.89   10.33   0
   4  -3   1   54.67    9.53   0
   5  -3   1   70.21    9.38   0
  -5   3  -1   72.43    8.56   0
  -6   3  -1 1874.45   21.56   0
   6  -3   1 1885.95   23.01   0
   7  -3   1  828.93   18.40   0
  -7   3  -1  831.78   18.32   0
   7   3   1  864.00   11.84   0
   8   3   1  145.31    6.40   0
   8  -3   1  178.45   17.10   0
   8   3   1  191.73    8.58   0
   9   3   1   64.51    8.03   0
   9   3   1   71.26    7.63   0
  10   3   1    5.14    7.32   0
  10   3   1   -1.31    5.30   0
  11   3   1  637.45    9.69   0
  11   3   1  666.42   10.23   0
  12   3   1  705.47   10.33   0
  12   3   1  652.50   10.52   0
  13   3   1   19.15    6.81   0
  13   3   1   16.81    7.07   0
  14   3   1   41.88    8.49   0
  14   3   1   47.00    9.11   0
  15   3   1   81.89    7.34   0
  15   3   1   77.96    9.50   0
  16   3   1   23.30    8.62   0
  16   3   1   20.57    9.25   0
  16   4  -1  426.24   11.40   0
  16   4  -1  386.92   11.67   0
  15   4  -1   23.97    7.18   0
  15   4  -1   25.52    7.34   0
  14   4  -1    4.54    7.16   0
  14   4  -1    5.23    7.14   0
  13   4  -1  248.51    8.51   0
  13   4  -1  246.33    8.60   0
  12   4  -1    5.79    7.09   0
  11   4  -1 2403.29   15.78   0
  10   4  -1  149.92    8.47   0
   9   4  -1 2477.93   15.71   0
   8   4  -1 2262.41   15.79   0
   7   4  -1 1166.51   12.25   0
  -7   4   1 1112.35   22.12   0
  -7   4   1 1126.54   22.19   0
  -6   4   1  569.17   14.06   0
   6  -4  -1  611.39    9.30   0
   6   4  -1  573.88   10.38   0
  -6   4   1  565.51   13.87   0
   5   4  -1 3178.48   16.97   0
  -5   4   1 3204.48   24.96   0
   5  -4  -1 3538.43   18.12   0
   4   4  -1 1483.26   12.97   0
   4  -4  -1 1452.45   12.38   0
  -4   4   1 1489.76   17.17   0
   3   4  -1 3336.37   19.48   0
  -3   4   1 3289.27   22.34   0
  -3  -4   1  532.77    9.90   0
  -2   4   1  902.42   12.28   0
  -2   4   1  924.31   12.43   0
   2   4  -1  916.49   13.50   0
  -2  -4   1  910.48   13.48   0
  -1  -4   1  454.32   12.35   0
  -1   4   1  427.46   10.19   0
   1   4  -1  450.18   12.69   0
   0   4  -1  745.36   11.70   0
   0  -4   1  735.58   13.51   0
   0   4   1  661.13   11.27   0
   1  -4   1 3724.29   22.26   0
  -1   4  -1 3718.87   21.07   0
  -2   4  -1 3180.66   16.92   0
  -2   4  -1 3313.84   20.14   0
   2  -4   1 3368.88   21.34   0
  -3   4  -1 7818.59   25.61   0
   3  -4   1 7423.86   30.67   0
   4  -4   1   10.32    9.16   0
  -4   4  -1    7.05    7.79   0
   4  -4   1    4.09    7.73   0
  -5   4  -1 3171.12   22.23   0
   5   4   1   87.43    7.35   0
   5  -4   1 3518.07   16.60   0
   5  -4   1 3156.82   23.05   0
   6  -4   1 1320.29   10.00   0
   6   4   1 1294.10   12.37   0
  -6   4  -1 1372.40   15.84   0
   6  -4   1 1223.35   16.02   0
   7  -4   1    7.68    4.54   0
   7  -4   1    0.87    9.59   0
   7   4   1    4.66    5.34   0
  -7   4  -1    1.31    8.83   0
   8   4   1 3937.94   17.74   0
   9   4   1  714.00   10.55   0
   9   4   1  715.96   10.40   0
  10   4   1 1922.36   13.93   0
  10   4   1 1804.20   14.08   0
  11   4   1  830.85   10.80   0
  11   4   1  865.51   10.63   0
  12   4   1   67.76    7.36   0
  12   4   1   73.59    7.49   0
  13   4   1  158.97    8.10   0
  13   4   1  154.84    8.20   0
  14   4   1  215.35    8.20   0
  14   4   1  186.29    8.51   0
  15   4   1   69.45    7.97   0
  15   4   1   77.37    7.50   0
  16   4   1  402.41   12.22   0
  16   4   1  454.08   10.36   0
  15   5  -1  152.31    8.12   0
  15   5  -1  145.72    8.18   0
  14   5  -1  133.54    7.81   0
  14   5  -1  142.47    7.71   0
  13   5  -1   31.67    7.23   0
  13   5  -1   40.47    7.33   0
  12   5  -1   14.07    7.12   0
  11   5  -1    3.93    4.95   0
  10   5  -1  798.38   11.40   0
   9   5  -1  660.70    8.51   0
   9  -5  -1  603.52    7.34   0
   8  -5  -1   42.67    7.40   0
  -8   5   1   32.44   11.28   0
  -8   5   1   30.02   10.13   0
   8   5  -1   39.07    8.24   0
  -7   5   1  585.38   13.58   0
   7  -5  -1  601.56    9.12   0
  -7   5   1  554.91   13.67   0
   7   5  -1  568.40    8.36   0
   6   5  -1   95.70    8.18   0
  -6   5   1   79.62    8.25   0
   6  -5  -1   93.50    7.36   0
   5  -5  -1    0.33    6.82   0
   5   5  -1   11.86    8.36   0
  -5   5   1    6.80    8.08   0
  -4   5   1 2614.68   19.12   0
   4   5  -1 2716.87   16.10   0
  -3   5   1   15.65    6.89   0
  -3   5   1   18.55    8.23   0
   3   5  -1   16.30    6.10   0
  -2  -5   1   15.20    6.02   0
  -2   5   1  203.55    9.74   0
   2   5  -1  178.98    6.90   0
  -2   5   1  180.95    7.95   0
   1   5  -1  791.39   12.25   0
  -1  -5   1  809.75   12.10   0
  -1   5   1  785.02   10.79   0
   0   5   1 4245.54   21.22   0
   0   5  -1 4284.91   21.26   0
   0  -5   1 4193.12   20.76   0
   1   5   1  190.86    7.70   0
   1  -5   1  194.21    9.97   0
  -1   5  -1  181.53   10.49   0
  -2   5  -1    5.05    8.62   0
   2   5   1    6.92    8.30   0
  -2   5  -1    3.89    5.24   0
   2  -5   1   16.18    8.46   0
  -3   5  -1 2224.01   16.43   0
   3   5   1 2236.79   15.20   0
   3  -5   1 2254.99   16.91   0
  -3   5  -1 2558.17   14.92   0
   4  -5   1  236.14    9.89   0
   4   5   1  233.70    6.91   0
  -4   5  -1  232.58    9.43   0
   5  -5   1 2148.12   18.73   0
  -5   5  -1 2123.07   17.03   0
   5   5   1 1399.65   11.42   0
   5  -5   1 2086.34   11.87   0
   6  -5   1  291.52    8.00   0
   6   5   1  260.11    7.13   0
  -6   5  -1  273.44   10.53   0
   6  -5   1  276.20    9.74   0
  -7   5  -1  101.31    9.83   0
   7  -5   1   94.41    6.69   0
   7   5   1   81.22    8.67   0
  -8   5  -1    0.05    8.38   0
   8  -5   1   -2.01    4.43   0
   8   5   1    1.87    8.33   0
   9   5   1  698.76    9.98   0
   9  -5   1  700.32    7.43   0
  -9   5  -1  711.55   18.19   0
  10   5   1  773.24   10.02   0
  10   5   1  789.20   10.54   0
  10  -5   1  824.00    9.08   0
  11   5   1   17.27    5.20   0
  11   5   1   11.76    4.82   0
  11  -5   1   14.69    6.37   0
  12  -5   1   77.32    4.82   0
  12   5   1   97.76    7.48   0
  12   5   1  103.32    7.31   0
  13   5   1    4.03    7.14   0
  13   5   1    1.87    6.99   0
  14   5   1   50.16    7.21   0
  14   5   1   65.85    7.63   0
  15   5   1   34.34    7.45   0
  15   5   1   24.26    7.59   0
  15  -5   1   20.10    4.60   0
  15   6  -1    9.68    7.14   0
  15  -6  -1    0.14    6.86   0
  15   6  -1    7.38    7.40   0
  14  -6  -1   11.57    6.49   0
  14   6  -1    7.20    7.16   0
  14   6  -1   -0.58    7.08   0
  13   6  -1    4.37    7.30   0
  13  -6  -1    5.45    6.45   0
  12   6  -1   35.95    5.37   0
  12  -6  -1   33.47    6.41   0
  11  -6  -1  170.85    6.96   0
  11   6  -1  153.53    7.84   0
  10   6  -1   91.49    7.45   0
  10  -6  -1  107.05    6.63   0
  -9   6   1  280.44   13.15   0
   9   6  -1  295.85    8.46   0
   9  -6  -1  312.79    7.49   0
  -9   6   1  298.48   14.18   0
   8   6  -1 1608.23   11.30   0
  -8   6   1 1615.73   18.92   0
   8  -6  -1 1736.60   11.89   0
  -8   6   1 1600.25   18.35   0
  -7   6   1  298.38   11.29   0
   7  -6  -1  284.97    6.69   0
   7   6  -1  312.19    8.67   0
  -6   6   1  106.67    8.38   0
   6   6  -1   99.85    5.94   0
  -5   6   1  578.55   11.06   0
   5   6  -1  583.12   10.03   0
  -4   6   1  144.58    9.44   0
   4   6  -1  153.65    8.75   0
  -3   6   1 4347.57   20.17   0
  -3   6   1 4548.56   19.84   0
   3   6  -1 4338.95   17.65   0
  -2   6   1  160.26    8.98   0
   2   6  -1  155.87    9.08   0
  -1   6   1  801.80   11.48   0
   1   6  -1  800.74    9.42   0
   0   6  -1  279.78    7.58   0
   0   6   1  291.70    9.79   0
   0  -6   1  135.66    6.80   0
   1  -6   1  312.36    9.15   0
   1   6   1  306.56    9.43   0
  -1   6  -1  321.22    9.69   0
   2  -6   1 1427.37   11.97   0
  -2   6  -1 1502.70   13.70   0
  -2   6  -1 1460.02   11.49   0
   2   6   1 1470.68   11.20   0
   3   6   1 1182.68   10.18   0
  -3   6  -1 1318.36   11.02   0
   3  -6   1 1234.33   11.52   0
  -3   6  -1 1254.03   12.63   0
   4   6   1  299.17    7.17   0
   4  -6   1  290.52    9.55   0
  -4   6  -1  285.26    9.66   0
   5  -6   1 1368.51   14.08   0
  -5   6  -1 1348.26   13.43   0
   5   6   1 1481.69   12.37   0
   6   6   1  598.84    9.64   0
  -6   6  -1  555.84   10.69   0
   7   6   1 1774.81   11.58   0
   7  -6   1 1906.32   11.87   0
  -7   6  -1 1793.54   16.11   0
   8   6   1  883.35   10.59   0
   8  -6   1  946.72    9.54   0
  -8   6  -1  939.96   14.12   0
   9   6   1  145.45    5.65   0
  -9   6  -1  146.11   10.06   0
   9  -6   1  168.45    7.13   0
  10   6   1  104.64    5.85   0
 -10   6  -1  108.85   14.42   0
 -10   6  -1  109.60   13.99   0
  10  -6   1  111.50    4.92   0
  11   6   1  519.07    9.09   0
  11  -6   1  595.43    8.44   0
  11   6   1  522.84    9.22   0
  12   6   1  112.68    5.76   0
  12  -6   1  146.90    6.98   0
  12   6   1  116.60    7.86   0
  13  -6   1   45.07    6.65   0
  13   6   1   38.97    7.53   0
  13   6   1   47.45    7.23   0
  14   6   1   20.43    7.37   0
  14  -6   1   12.74    4.74   0
  14   6   1   10.40    7.18   0
  15   6   1   30.62    7.95   0
  15  -6   1   25.97    5.05   0
  15   6   1   36.64    7.14   0
  14   7  -1   82.67    7.54   0
  14  -7  -1   81.58    6.61   0
  14   7  -1   89.51    7.63   0
  13   7  -1   47.56    7.57   0
  13  -7  -1   45.62    6.61   0
  12   7  -1  442.23    8.98   0
  12  -7  -1  507.42    8.54   0
  11   7  -1   13.83    7.24   0
  11  -7  -1   12.80    4.41   0
  10   7  -1  989.18   10.91   0
 -10   7   1  918.72   20.86   0
  10  -7  -1 1207.98   10.29   0
 -10   7   1  927.13   22.01   0
   9   7  -1   35.00    5.47   0
  -9   7   1   37.86    8.57   0
   9  -7  -1   36.09    4.44   0
  -9   7   1   38.71   10.02   0
   8   7  -1  478.74    9.38   0
  -8   7   1  464.68   10.60   0
  -8   7   1  486.84   11.94   0
   7   7  -1   31.61    8.10   0
  -7   7   1   16.35    7.52   0
  -6   7   1 1346.19   13.90   0
   6   7  -1 1334.34   10.56   0
   5   7  -1  987.28   11.37   0
  -5   7   1  964.10   11.69   0
  -4   7   1 4396.66   19.35   0
   4   7  -1 4392.02   18.19   0
   3   7  -1  141.65    6.40   0
  -3   7   1  113.21    7.08   0
  -3   7   1  132.16    8.94   0
   2   7  -1 2731.99   14.08   0
  -2   7   1 2763.40   16.21   0
  -1   7   1 1651.98   13.26   0
   1   7  -1 1621.80   11.57   0
   0   7  -1   74.58    8.29   0
   0   7   1   83.46    8.18   0
  -1   7  -1  320.91    7.15   0
   1   7   1  349.13    9.22   0
  -2   7  -1 1302.14   12.58   0
   2   7   1 1313.98   10.34   0
  -2   7  -1 1237.69    9.69   0
  -3   7  -1 1567.21   10.49   0
   3   7   1 2256.03   12.72   0
  -3   7  -1 2338.09   15.64   0
  -4   7  -1 5064.64   21.23   0
   4   7   1 5044.53   17.95   0
  -4   7  -1 5246.13   18.73   0
   5   7   1  303.17    9.02   0
  -5   7  -1  308.79    9.00   0
   6   7   1  111.46    6.18   0
  -6   7  -1  109.31    8.01   0
  -7   7  -1   79.64    7.40   0
   7   7   1   77.56    5.78   0
  -8   7  -1    1.92    6.65   0
   8   7   1    6.33    7.59   0
   9   7   1 1205.45    9.61   0
   9  -7   1 1247.42   10.04   0
  -9   7  -1 1257.13   15.44   0
  10   7   1   72.68    7.41   0
  10  -7   1   70.15    6.65   0
 -10   7  -1   69.58   10.44   0
  11   7   1  160.09    7.75   0
  11   7   1  145.88    7.98   0
  11  -7   1  173.27    6.90   0
  12   7   1  163.02    8.04   0
  12   7   1  176.18    7.83   0
  12  -7   1  179.19    7.15   0
  13   7   1  184.43    8.13   0
  13   7   1  179.51    8.19   0
  13  -7   1  205.76    7.24   0
  14   7   1   16.89    5.48   0
  14   7   1   20.11    7.27   0
  14  -7   1   30.72    6.72   0
  14  -8  -1    7.59    4.98   0
  14   8  -1   -3.57    5.31   0
  14   8  -1    5.36    7.64   0
  13  -8  -1   15.34    6.60   0
  13   8  -1   17.00    7.56   0
  12   8  -1   53.39    7.44   0
  12  -8  -1   73.23    6.87   0
  11   8  -1   11.45    7.35   0
 -10   8   1  211.32   10.27   0
 -10   8   1  192.74   10.40   0
  10   8  -1  205.25    8.14   0
  -9   8   1   13.25    6.60   0
  -9   8   1   15.49    8.80   0
   9   8  -1   13.45    4.94   0
  -8   8   1  140.44    7.84   0
  -8   8   1  139.89    7.75   0
   8   8  -1  137.30    8.16   0
   7   8  -1    5.17    5.64   0
  -7   8   1    1.91    6.95   0
   6   8  -1  537.90    9.31   0
  -6   8   1  506.14    9.56   0
   5   8  -1 2206.12   12.17   0
  -5   8   1 2160.63   15.43   0
   4   8  -1  198.66    6.55   0
  -4   8   1  210.31    7.44   0
  -4   8   1  198.22    8.13   0
   3   8  -1  125.16    8.31   0
  -3   8   1  122.72    7.66   0
  -3   8   1  111.58    8.65   0
   2   8  -1  647.72   10.05   0
  -2   8   1  635.60    8.64   0
  -1   8   1  431.28    7.51   0
   1   8  -1  457.04    9.89   0
   0   8  -1   73.20    5.56   0
   0   8   1   79.90    7.67   0
   1   8   1  482.28    9.60   0
  -1   8  -1  479.37    9.37   0
   2   8   1   -1.07    5.60   0
  -2   8  -1    0.23    4.41   0
  -2   8  -1    7.98    7.11   0
   3   8   1  292.91    8.81   0
  -3   8  -1  292.86    7.73   0
  -3   8  -1  275.58    9.34   0
   4   8   1  124.48    8.27   0
  -4   8  -1  117.66    5.96   0
  -4   8  -1  125.44    6.87   0
   5   8   1   12.56    5.37   0
  -5   8  -1   19.56    7.32   0
   6   8   1  315.25    8.39   0
  -6   8  -1  312.86    8.58   0
  -7   8  -1   25.68    6.79   0
   7   8   1   27.67    7.34   0
   8   8   1   -5.57    7.33   0
  -8   8  -1    3.57    6.67   0
   9   8   1   92.39    8.02   0
  -9   8  -1   91.16    8.97   0
 -10   8  -1  207.65    9.83   0
  10   8   1  222.46    8.12   0
 -11   8  -1   10.57   11.13   0
  11   8   1   26.00    7.12   0
 -11   8  -1   10.41   11.31   0
  11   8   1   21.23    5.18   0
  12   8   1    2.03    7.46   0
  12   8   1    9.82    7.48   0
  13   8   1   16.42    8.08   0
  13   8   1   19.54    7.19   0
  13  -8   1    6.79    6.59   0
  13   9  -1   46.07    7.80   0
  12   9  -1   98.92    7.56   0
  11   9  -1   13.05    7.58   0
 -11   9   1   16.74   11.02   0
 -11   9   1   20.40    9.64   0
 -10   9   1  379.07   11.48   0
  10   9  -1  402.58    9.01   0
 -10   9   1  392.53   11.58   0
   9   9  -1  251.38    6.29   0
  -9   9   1  238.49    8.44   0
  -9   9   1  242.16    8.74   0
  -8   9   1   38.12    6.91   0
   8   9  -1   26.60    5.41   0
   7   9  -1  358.38    8.66   0
  -7   9   1  332.70    8.71   0
  -6   9   1   72.85    7.26   0
   6   9  -1   73.95    5.47   0
  -5   9   1  508.54    9.67   0
   5   9  -1  508.63    9.15   0
   4   9  -1  894.11   10.26   0
  -4   9   1  866.23   11.06   0
  -4   9   1  910.05    9.68   0
  -3   9   1   11.57    5.38   0
  -3   9   1    4.18    6.31   0
   3   9  -1   10.80    5.60   0
  -2   9   1  380.19    6.61   0
   2   9  -1  403.13    9.02   0
  -2   9   1  412.04    9.38   0
   1   9  -1  199.50    8.58   0
  -1   9   1  186.22    8.35   0
   0   9  -1   81.09    5.90   0
   0   9   1   85.50    8.00   0
   1   9   1  426.71    7.32   0
  -1   9  -1  426.61    7.37   0
   2   9   1   -1.96    7.56   0
  -2   9  -1   11.59    6.28   0
  -2   9  -1    4.22    7.90   0
  -3   9  -1 2512.96   13.66   0
   3   9   1 2583.31   12.91   0
  -3   9  -1 2717.67   13.50   0
   4   9   1  939.87    8.84   0
  -4   9  -1  933.44   10.93   0
  -4   9  -1  953.44    8.54   0
  -5   9  -1  126.54    7.87   0
   5   9   1  112.87    8.00   0
  -6   9  -1   45.37    7.01   0
   6   9   1   60.83    5.67   0
   7   9   1  365.12    8.42   0
  -7   9  -1  345.96    8.60   0
   8   9   1    7.07    7.35   0
  -8   9  -1    5.46    8.18   0
   9   9   1  455.47    8.82   0
  -9   9  -1  446.41   10.70   0
  10   9   1  260.04    6.78   0
 -10   9  -1  282.54   10.41   0
 -11   9  -1  211.80   10.93   0
  11   9   1  222.81    8.08   0
  11   9   1  203.96    8.27   0
 -11   9  -1  213.92   11.86   0
  12   9   1  380.17    8.99   0
  12   9   1  334.16    7.22   0
  12  10  -1   38.45    7.86   0
  11  10  -1  146.02    8.06   0
 -11  10   1  137.25   11.45   0
 -11  10   1  147.92   11.45   0
 -10  10   1   26.72    8.77   0
 -10  10   1   39.05    8.67   0
  10  10  -1   30.64    7.57   0
  -9  10   1    8.83    7.09   0
  -9  10   1    6.59    8.59   0
   9  10  -1   21.70    7.62   0
   8  10  -1   37.78    7.57   0
  -8  10   1   41.60    7.15   0
  -8  10   1   40.34    7.21   0
  -7  10   1   43.57    7.39   0
   7  10  -1   51.53    5.46   0
  -6  10   1  230.04    6.35   0
   6  10  -1  227.01    8.01   0
   5  10  -1  163.37    7.99   0
  -5  10   1  173.00    6.16   0
  -4  10   1    6.66    6.10   0
  -4  10   1   20.00    7.39   0
   4  10  -1   14.89    7.36   0
   3  10  -1   19.15    7.66   0
  -3  10   1    7.12    5.93   0
  -3  10   1   13.50    5.25   0
  -2  10   1   33.04    5.52   0
   2  10  -1   22.84    7.84   0
  -2  10   1   23.86    4.52   0
  -1  10   1    7.99    5.30   0
   1  10  -1    3.09    7.33   0
   0  10  -1  370.16    8.62   0
   0  10   1  345.84    8.48   0
   1  10   1  435.48    8.64   0
  -1  10  -1  420.59    9.24   0
  -2  10  -1    8.18    6.34   0
   2  10   1   10.03    4.74   0
  -2  10  -1   -3.98    7.36   0
  -3  10  -1  459.21    7.85   0
   3  10   1  444.69    8.63   0
  -3  10  -1  437.72    7.14   0
  -4  10  -1  349.20    7.58   0
  -4  10  -1  309.58    6.94   0
   4  10   1  338.07    8.41   0
  -5  10  -1  149.57    7.65   0
   5  10   1  141.07    7.76   0
   6  10   1    7.53    4.90   0
  -6  10  -1    4.33    7.02   0
   7  10   1   38.18    5.26   0
  -7  10  -1   39.75    7.02   0
   8  10   1  577.22    9.17   0
  -8  10  -1  538.43   10.02   0
  -9  10  -1  183.58    8.52   0
   9  10   1  199.61    8.34   0
  10  10   1  123.60    5.91   0
 -10  10  -1  119.24    9.20   0
 -11  10  -1    6.02    8.45   0
  11  10   1   -2.20    7.52   0
 -11  10  -1   -1.65    8.85   0
  11  10   1   12.97    7.63   0
 -10  11   1   36.77    7.46   0
 -10  11   1   32.81    9.06   0
  10  11  -1   33.79    5.52   0
  -9  11   1    7.71    7.19   0
   9  11  -1   10.03    5.32   0
  -9  11   1   14.59    8.74   0
   8  11  -1    3.55    5.27   0
  -8  11   1    7.01    6.81   0
  -8  11   1    2.93    7.06   0
  -7  11   1   68.10    7.64   0
   7  11  -1   84.14    7.72   0
  -6  11   1   17.73    7.12   0
   6  11  -1   16.95    5.24   0
   5  11  -1  229.56    6.37   0
  -5  11   1  238.38    8.67   0
   4  11  -1   34.75    5.28   0
  -4  11   1   25.31    4.36   0
  -4  11   1   40.18    7.61   0
  -3  11   1  204.98    6.96   0
   3  11  -1  200.70    7.79   0
  -3  11   1  191.35    8.08   0
  -2  11   1  242.20    7.03   0
   2  11  -1  241.48    6.40   0
  -2  11   1  273.14    8.47   0
  -1  11   1  423.17    9.08   0
   1  11  -1  400.74    7.09   0
   0  11   1  339.87    8.77   0
   0  11  -1  354.09    8.86   0
  -1  11  -1   11.61    7.47   0
   1  11   1   -1.94    7.27   0
   2  11   1  322.25    8.22   0
  -2  11  -1  323.18    8.55   0
  -2  11  -1  289.98    5.79   0
  -3  11  -1   96.82    5.85   0
  -3  11  -1  124.00    6.44   0
   3  11   1  117.15    5.81   0
  -4  11  -1  427.59    7.84   0
  -4  11  -1  391.51    8.82   0
   4  11   1  387.14    6.84   0
  -5  11  -1    8.20    5.00   0
   5  11   1   11.61    4.90   0
   6  11   1  254.46    8.04   0
  -6  11  -1  231.93    8.18   0
   7  11   1    8.91    5.49   0
  -7  11  -1    9.38    7.07   0
   8  11   1   45.30    7.75   0
  -8  11  -1   55.38    7.07   0
  -9  11  -1   98.73    7.91   0
   9  11   1   94.10    8.08   0
 -10  11  -1   -2.58    6.92   0
  10  11   1    6.45    5.49   0
  -9  12   1   33.53    9.22   0
  -9  12   1   39.77    7.71   0
   9  12  -1   42.44    7.96   0
  -8  12   1   64.12    7.50   0
   8  12  -1   65.02    7.80   0
  -8  12   1   60.42    7.59   0
   7  12  -1   -4.51    5.27   0
  -7  12   1   -7.44    7.28   0
  -6  12   1   46.06    5.29   0
   6  12  -1   41.57    5.38   0
   5  12  -1  232.08    7.91   0
  -5  12   1  222.31    8.47   0
  -4  12   1   23.03    6.05   0
   4  12  -1   17.44    5.04   0
  -4  12   1   16.42    5.53   0
   3  12  -1  251.03    8.20   0
  -3  12   1  247.58    5.68   0
  -3  12   1  263.60    8.24   0
  -2  12   1   89.30    6.48   0
   2  12  -1   65.40    5.47   0
  -2  12   1   78.96    7.88   0
   1  12  -1  186.36    8.14   0
  -1  12   1  188.40    6.35   0
   0  12  -1  331.55    6.95   0
   0  12   1  331.78    8.55   0
   1  12   1  208.71    8.05   0
  -1  12  -1  226.99    8.07   0
  -2  12  -1  180.26    7.16   0
   2  12   1  164.16    6.05   0
  -2  12  -1  176.72    8.11   0
   3  12   1  105.49    7.72   0
  -3  12  -1  124.27    7.99   0
  -3  12  -1  113.71    6.83   0
  -4  12  -1   19.83    5.38   0
   4  12   1    9.52    6.95   0
  -4  12  -1   16.48    4.63   0
  -5  12  -1   76.47    5.56   0
   5  12   1   85.22    7.40   0
   6  12   1   38.35    7.23   0
  -6  12  -1   39.62    7.13   0
   7  12   1   49.20    7.68   0
  -7  12  -1   50.18    7.43   0
   8  12   1   86.32    6.01   0
  -8  12  -1   92.85    7.80   0
   9  12   1    0.94    7.73   0
  -9  12  -1    7.27    7.48   0
  -7  13   1    2.66    7.12   0
  -7  13   1    3.98    7.49   0
   7  13  -1   -7.27    5.45   0
  -6  13   1   32.72    7.71   0
   6  13  -1   25.16    7.74   0
  -5  13   1    8.37    7.57   0
   5  13  -1    5.58    7.07   0
  -4  13   1    9.70    6.24   0
   4  13  -1   14.62    6.78   0
  -4  13   1    7.88    5.17   0
  -3  13   1   27.21    6.66   0
  -3  13   1   26.44    7.67   0
   3  13  -1   16.50    5.71   0
  -2  13   1    4.99    5.06   0
   2  13  -1    1.29    7.58   0
  -2  13   1   -1.26    4.28   0
   1  13  -1  -13.04    7.64   0
  -1  13   1   10.06    7.69   0
  -1  13   1   10.05    6.27   0
   0  13   1   -0.74    5.25   0
   0  13  -1    6.46    7.51   0
  -1  13  -1   20.20    6.33   0
   1  13   1    9.53    5.57   0
  -1  13  -1   17.19    5.48   0
  -2  13  -1   76.68    5.83   0
  -2  13  -1   61.00    5.06   0
   2  13   1   75.46    7.80   0
  -3  13  -1    2.24    5.00   0
   3  13   1    1.32    4.83   0
  -3  13  -1    3.57    5.25   0
  -4  13  -1    6.38    4.76   0
   4  13   1   13.91    5.38   0
  -4  13  -1    6.73    7.40   0
   5  13   1   59.35    5.61   0
  -5  13  -1   68.54    7.76   0
  -6  13  -1   51.55    8.05   0
   6  13   1   51.03    5.51   0
  -3  14   1   -1.66    6.51   0
   3  14  -1    1.91    5.17   0
  -3  14   1    6.58    5.30   0
   2  14  -1    2.03    7.73   0
  -2  14   1    5.50    6.40   0
  -2  14   1   16.05    7.77   0
   1  14  -1  103.01    8.15   0
  -1  14   1   96.34    7.00   0
  -1  14   1  100.83    7.85   0
   0  14   1  176.81    8.29   0
   0  14  -1  152.45    8.20   0
  -1  14  -1    4.37    6.53   0
  -1  14  -1    2.03    5.17   0
   1  14   1   -1.75    7.72   0
   2  14   1   -0.59    5.57   0
  -2  14  -1    4.89    4.74   0
  -2  14  -1    5.85    7.80   0
  -3  14  -1   35.30    7.02   0
  -3  14  -1   26.21    7.85   0
   3  14   1   19.05    7.83   0
  11   0  -2   61.15   11.91   0
  11   0  -2   60.96   12.88   0
  10   0  -2 1170.87   20.46   0
  10   0  -2 1117.91   19.23   0
   9   0  -2   88.27   11.10   0
   8   0  -2 2553.85   24.93   0
   7   0  -2 1993.24   22.29   0
   6   0  -2 1240.39   18.00   0
  -6   0   2 1255.80   19.34   0
   2   0  -2 1373.34   20.12   0
  -2   0   2 1360.39   19.90   0
   1   0   2 1921.61   20.87   0
  -1   0  -2 1984.99   23.37   0
   2   0   2 1646.46   20.78   0
  -2   0  -2 1613.02   18.42   0
  -4   0  -2  130.71    9.63   0
   4   0   2  123.20    9.64   0
   5   0   2    8.93    8.06   0
  -5   0  -2   13.40    8.21   0
   6   0   2  244.62    9.73   0
   7   0   2 3561.41   22.28   0
   8   0   2 1923.87   16.53   0
   9   0   2 1299.05   14.42   0
  10   0   2   58.11    8.85   0
  11   0   2  844.90   14.76   0
  11   0   2  860.47   12.84   0
  12   0   2  418.14   12.01   0
  12   0   2  434.39   11.37   0
  13   0   2 1184.71   18.63   0
  13   0   2 1174.31   17.67   0
  14   0   2    8.06   11.26   0
  14   0   2    6.08   10.61   0
  14   1  -2   34.85   10.93   0
  14   1  -2   29.60   11.63   0
  13   1  -2  149.05   10.99   0
  13   1  -2  152.86   11.04   0
  12   1  -2   85.87    8.94   0
  12   1  -2   79.80    9.05   0
  11   1  -2  656.60   13.51   0
  11   1  -2  633.78   13.07   0
  10   1  -2   67.24    9.29   0
   9   1  -2  548.65   12.51   0
   8   1  -2    5.84    9.22   0
   7   1  -2  406.94   11.18   0
   6   1  -2  585.49   13.67   0
  -6  -1   2  572.86   12.79   0
  -6   1   2  570.70   22.03   0
   6  -1  -2  576.46   20.46   0
   5   1  -2  505.53   12.18   0
  -5  -1   2  490.95   13.83   0
  -5   1   2  496.33   19.29   0
   5  -1  -2  487.83   17.80   0
  -4  -1   2 1125.28   16.66   0
  -4   1   2 1054.63   21.52   0
   4  -1  -2 1072.28   21.12   0
   4   1  -2 1078.08   15.88   0
   3   1  -2 1752.70   20.62   0
  -3  -1   2 1737.37   18.94   0
   3  -1  -2 1752.71   25.53   0
  -3   1   2 1702.13   25.50   0
  -2  -1   2 2447.92   22.16   0
   2  -1  -2 2476.60   26.88   0
  -2   1   2 2472.17   26.63   0
   2   1  -2 2488.92   24.08   0
   1   1  -2  207.39   11.90   0
  -1   1   2  211.54   11.68   0
  -1  -1   2  222.20   15.07   0
   1  -1  -2  216.46   12.07   0
   0   1  -2  276.13   15.20   0
   0  -1  -2  264.75   11.57   0
   0  -1   2  270.18   14.76   0
   0   1   2  273.59   11.50   0
  -1   1  -2 4857.25   31.81   0
   1   1   2 4691.83   27.93   0
  -1  -1  -2 4753.72   30.01   0
   1  -1   2 4739.61   31.33   0
  -1   1  -2 5385.09   30.67   0
   1  -1   2 4852.33   29.22   0
  -2   1  -2  948.58   17.77   0
  -2  -1  -2  949.28   16.87   0
   2  -1   2  946.47   18.17   0
   2   1   2  941.76   16.85   0
  -3   1  -2  363.16   12.76   0
  -3  -1  -2  365.48   12.85   0
   3   1   2  348.65   10.07   0
   3  -1   2  355.12   12.70   0
   4  -1   2  344.67   11.02   0
   4   1   2  358.29   11.20   0
  -4   1  -2  360.96   11.15   0
   5  -1   2  361.45   11.35   0
  -5   1  -2  365.65   11.21   0
   5   1   2  391.86   10.01   0
   6   1   2  176.26    8.92   0
   6  -1   2  165.95    9.27   0
  -6   1  -2  169.36    9.10   0
   7  -1   2   86.74    7.93   0
   7   1   2   93.41    8.67   0
  -7   1  -2   89.31    9.57   0
   8  -1   2  420.81   11.78   0
   8   1   2  425.13    9.90   0
   9   1   2  140.79    8.28   0
   9  -1   2  141.57    9.96   0
  10  -1   2 1870.25   19.92   0
  10   1   2 1912.49   16.51   0
  11   1   2  221.66    9.39   0
  11   1   2  219.33    8.86   0
  11  -1   2  218.36   12.44   0
  11  -1   2  245.67   11.96   0
  12  -1   2  118.51   12.57   0
  12   1   2  119.00    7.84   0
  12   1   2  126.87    7.33   0
  12  -1   2  116.59   11.70   0
  13   1   2    8.92    8.23   0
  13   1   2   11.09    7.82   0
  14   1   2   25.03    8.24   0
  14   1   2   21.27    8.71   0
  15   1   2   42.17    9.25   0
  15   1   2   43.27    9.76   0
  16   1   2    8.11   11.82   0
  16   1   2    5.75   12.22   0
  16   2  -2  115.10   12.41   0
  16   2  -2  112.48   12.56   0
  15   2  -2    1.56    9.49   0
  15   2  -2    6.36    8.34   0
  14   2  -2  145.14    9.34   0
  14   2  -2  150.06   10.57   0
  13   2  -2   25.66    8.20   0
  13   2  -2   27.78    8.23   0
  12   2  -2  130.86    9.38   0
  12   2  -2  139.66    9.26   0
  11   2  -2  907.76   12.61   0
  10   2  -2  494.10   10.32   0
   9   2  -2 1370.53   14.27   0
   8   2  -2   60.61    8.59   0
   7   2  -2 1017.94   13.30   0
  -6  -2   2  430.13   11.05   0
   6   2  -2  429.72   10.65   0
  -5  -2   2 4298.84   23.70   0
   5   2  -2 4361.75   23.49   0
  -4   2   2   58.01   10.61   0
  -4  -2   2   59.33   10.55   0
   4   2  -2   62.48   10.54   0
  -3  -2   2  797.69   15.48   0
   3   2  -2  795.10   15.06   0
  -3   2   2  790.39   16.90   0
  -2  -2   2 1531.65   16.44   0
   2   2  -2 1551.88   18.66   0
  -2   2   2 1529.62   19.52   0
   2  -2  -2 1536.01   23.81   0
   1  -2   2 1626.13   19.53   0
  -1   2  -2 1595.32   17.63   0
   1   2   2 1674.26   20.39   0
  -1   2  -2 1641.99   19.03   0
   2  -2   2  285.13   13.31   0
  -2   2  -2  291.69   13.42   0
   2  -2   2  319.68   12.65   0
   2   2   2  292.96    9.92   0
   3   2   2  363.53   11.71   0
  -3   2  -2  365.19   11.97   0
   3  -2   2  343.93    8.74   0
   3  -2   2  349.51   11.86   0
   5  -2   2 3152.88   24.19   0
   5   2   2 3273.00   19.19   0
  -5   2  -2 3150.42   23.19   0
   6   2   2  127.41    8.59   0
  -6   2  -2  128.56    8.73   0
   6  -2   2  122.03    8.89   0
   7   2   2 4623.79   20.94   0
   8   2   2  921.56   11.53   0
   8  -2   2  872.09   15.43   0
  -8   2  -2  895.13   16.70   0
   9  -2   2 1391.81   18.99   0
   9   2   2 1410.06   14.37   0
  10  -2   2  181.96   13.19   0
  10   2   2  177.70    8.52   0
  10   2   2  191.30    8.03   0
  11  -2   2   54.06   14.92   0
  11   2   2   52.37    6.78   0
  11   2   2   51.06    7.30   0
  11  -2   2   53.06   14.61   0
  12   2   2  619.26    9.80   0
  12   2   2  604.89   10.61   0
  13   2   2  153.10    8.93   0
  13   2   2  148.02    8.15   0
  14   2   2  163.74    9.22   0
  14   2   2  176.51    9.76   0
  15   2   2    2.79    8.40   0
  15   2   2    0.41    9.10   0
  16   2   2  109.40    9.71   0
  16   2   2  117.45   10.23   0
  16   3  -2    9.22    8.34   0
  16   3  -2   11.23    8.50   0
  15   3  -2  123.48    8.99   0
  15   3  -2  123.36    9.11   0
  14   3  -2   59.82    8.57   0
  14   3  -2   54.37    7.15   0
  13   3  -2  330.10    8.88   0
  13   3  -2  326.76    8.82   0
  12   3  -2  171.30    8.00   0
  11   3  -2   86.49    7.41   0
  10   3  -2    2.75    7.31   0
   9   3  -2 1509.48   13.84   0
   8   3  -2 1090.66   12.54   0
   7   3  -2 1844.26   14.91   0
  -6   3   2 1765.01   28.06   0
  -6   3   2 1747.73   25.40   0
   6   3  -2 1811.39   15.29   0
  -6  -3   2 1670.05   13.56   0
  -5  -3   2   11.85    8.54   0
  -5   3   2    8.32    9.08   0
   5   3  -2    4.91    8.74   0
   4   3  -2 1375.60   13.38   0
  -4   3   2 1366.31   16.92   0
  -4  -3   2 1385.59   15.09   0
  -3  -3   2 6281.87   25.69   0
   3   3  -2 6338.88   27.20   0
  -2   3   2 1791.14   16.39   0
   2   3  -2 1810.08   17.90   0
  -2   3   2 1815.62   20.13   0
  -2  -3   2 1842.44   17.79   0
  -1  -3   2  526.72   14.17   0
  -1   3   2  514.57   13.51   0
   1   3  -2  499.89   14.54   0
   0  -3   2   14.82   11.81   0
   0   3  -2   28.84   12.33   0
  -1   3  -2    8.42    8.29   0
   1  -3   2   10.02    7.66   0
  -2   3  -2 3823.24   23.36   0
   2  -3   2 3834.39   22.35   0
  -2   3  -2 3963.26   19.19   0
  -3   3  -2 1506.27   16.27   0
   3  -3   2 1547.83   16.51   0
   3  -3   2 1442.83   11.89   0
   4  -3   2 6775.10   22.39   0
   4   3   2 6685.48   25.48   0
   5  -3   2  248.35   10.25   0
  -5   3  -2  243.35    9.83   0
   5   3   2  264.26    9.22   0
   5  -3   2  261.65    6.48   0
   6   3   2 1749.27   13.71   0
   6  -3   2 1702.12   17.89   0
  -6   3  -2 1701.36   17.33   0
   7   3   2  931.20   11.59   0
  -7   3  -2  909.34   14.68   0
   7  -3   2  916.16   15.24   0
   8   3   2  175.01    8.05   0
  -8   3  -2  168.37   11.54   0
   8  -3   2  164.15   10.50   0
   9   3   2  430.61    9.50   0
   9  -3   2  422.24   14.30   0
  -9   3  -2  425.66   15.19   0
  10  -3   2  221.41   17.11   0
  10   3   2  213.35    8.47   0
  10   3   2  232.13    8.55   0
  11   3   2   10.29    6.62   0
  11   3   2    4.17    7.03   0
  12   3   2  614.04    9.83   0
  12   3   2  564.91   10.39   0
  13   3   2    7.44    7.35   0
  13   3   2    7.85    6.74   0
  14   3   2   67.62    7.34   0
  14   3   2   76.59    7.77   0
  15   3   2   31.43    9.16   0
  15   3   2   27.11    6.94   0
  16   3   2   13.45    9.00   0
  16   3   2   15.42    8.46   0
  16   4  -2   16.15    7.24   0
  16   4  -2   17.79    8.58   0
  15   4  -2   10.87    7.09   0
  15   4  -2   12.02    7.25   0
  14   4  -2   13.71    7.36   0
  14   4  -2   14.30    6.98   0
  13   4  -2   38.17    7.02   0
  12   4  -2  531.98    9.67   0
  11   4  -2  126.07    7.80   0
  10   4  -2   18.27    7.79   0
   9   4  -2  464.12    9.65   0
   8   4  -2   60.45    8.23   0
  -7   4   2  334.79   13.43   0
  -7   4   2  333.49   15.81   0
   7   4  -2  343.59    9.30   0
  -6   4   2 2634.85   24.96   0
  -6   4   2 2588.38   22.94   0
   6   4  -2 2777.84   16.47   0
  -5   4   2   81.09    9.59   0
  -5  -4   2   78.74    6.27   0
   5   4  -2   76.46    8.75   0
  -5   4   2   77.11    9.09   0
   5  -4  -2   86.45    8.00   0
  -4  -4   2    1.90    8.75   0
   4   4  -2    1.48    8.90   0
  -4   4   2    4.68    7.87   0
   4  -4  -2    2.51    7.09   0
  -3  -4   2   55.75    7.30   0
   3   4  -2   48.30    9.67   0
  -2   4   2 1472.85   15.93   0
  -2  -4   2 1503.11   14.43   0
   2   4  -2 1471.95   12.92   0
  -1  -4   2 2947.61   18.60   0
   1   4  -2 2916.90   18.89   0
   0  -4   2   99.34    7.47   0
   0   4  -2  108.95   10.58   0
   1  -4   2    1.81    9.88   0
  -1   4  -2    9.67    9.98   0
  -2   4  -2 1344.34   13.10   0
   2  -4   2 1377.79   14.90   0
  -2   4  -2 1244.00   11.02   0
  -3   4  -2    9.10    8.12   0
   3  -4   2    3.58    8.58   0
  -3   4  -2   10.51    7.89   0
   4  -4   2 1550.86   12.13   0
  -4   4  -2 1480.78   15.00   0
   4  -4   2 1531.26   15.75   0
   5  -4   2  778.65    9.52   0
  -5   4  -2  783.50   13.67   0
   5  -4   2  802.96   12.97   0
  -6   4  -2  634.66   11.52   0
   6   4   2  673.28   10.10   0
   6  -4   2  641.02   12.09   0
   6  -4   2  714.11    9.22   0
   7  -4   2   65.84    7.05   0
   7  -4   2   57.99    7.91   0
   7   4   2   64.05    7.98   0
  -7   4  -2   56.24    9.12   0
   8  -4   2 1700.15   19.84   0
  -8   4  -2 1676.90   18.68   0
   8   4   2 1739.29   13.49   0
   9   4   2    1.10    5.38   0
   9   4   2   -3.28    5.16   0
  -9   4  -2    0.44    9.59   0
   9  -4   2    0.04    8.69   0
  10   4   2    2.02    7.44   0
  10   4   2    3.44    5.42   0
  11   4   2  369.49    7.30   0
  11   4   2  386.79    8.69   0
  12   4   2    6.19    6.72   0
  12   4   2    0.04    7.10   0
  13   4   2  156.86    8.23   0
  13   4   2  167.53    7.69   0
  14   4   2   20.03    7.43   0
  14   4   2   15.77    7.04   0
  15   4   2    8.36    7.64   0
  15   4   2    6.61    7.14   0
  15   5  -2  222.25    8.55   0
  15   5  -2  169.83    8.63   0
  14   5  -2   66.84    7.47   0
  14   5  -2   68.85    7.54   0
  13   5  -2    1.05    6.99   0
  12   5  -2  173.72    7.72   0
  11   5  -2  133.04    7.70   0
  10   5  -2  632.04   10.11   0
   9   5  -2   88.85    7.82   0
   9  -5  -2   77.90    6.79   0
  -8   5   2  718.46   17.06   0
  -8   5   2  730.21   16.35   0
   8   5  -2  747.30   10.58   0
   8  -5  -2  818.16   10.14   0
   7   5  -2  439.57    9.86   0
  -7   5   2  426.60   13.29   0
   7  -5  -2  455.98    7.45   0
  -7   5   2  437.02   12.21   0
   6  -5  -2    1.16    6.98   0
  -6   5   2    0.42    6.98   0
   6   5  -2    9.67    8.00   0
  -6   5   2    3.87    7.88   0
  -5  -5   2 3513.71   17.56   0
  -5   5   2 3534.59   23.50   0
   5   5  -2 3693.87   17.98   0
  -5   5   2 3482.55   21.21   0
  -4   5   2 1428.11   15.35   0
   4   5  -2 1400.87   12.76   0
  -4  -5   2 1395.24   12.73   0
  -3  -5   2  342.02    9.76   0
   3   5  -2  337.21   10.01   0
  -3   5   2  333.51    9.19   0
  -3   5   2  330.49    9.89   0
  -2   5   2 1541.52   14.57   0
  -2  -5   2 1643.50   12.22   0
   2   5  -2 1656.96   13.98   0
   1   5  -2 3113.83   17.87   0
  -1  -5   2 3029.23   16.17   0
   0   5  -2 2237.32   16.20   0
   0  -5   2 2235.31   14.63   0
  -1   5  -2  551.54   11.30   0
   1  -5   2  570.05   10.97   0
   2  -5   2   45.53    6.11   0
  -2   5  -2   48.69    8.75   0
  -2   5  -2   45.60    5.15   0
   3  -5   2  711.51   11.28   0
  -3   5  -2  696.38   10.93   0
  -3   5  -2  738.00    9.82   0
  -4   5  -2 6122.16   25.40   0
   4  -5   2 6262.21   26.05   0
   5  -5   2   25.50    6.96   0
   5  -5   2   22.64    8.27   0
  -5   5  -2   12.73    8.15   0
  -6   5  -2 3430.92   20.18   0
   6  -5   2 3546.70   22.13   0
   6  -5   2 3651.51   15.24   0
   7  -5   2  158.36    5.23   0
   7   5   2  317.31    8.89   0
   7   5   2  303.32    7.00   0
  -7   5  -2  299.69   11.09   0
   7  -5   2  319.36   10.05   0
   8   5   2  197.24    8.16   0
   8  -5   2  206.69    7.08   0
   8  -5   2  194.70   10.64   0
   8   5   2  205.55    8.90   0
  -8   5  -2  196.28   10.10   0
   9  -5   2   68.14    6.60   0
   9   5   2   56.85    7.49   0
  -9   5  -2   51.19    9.32   0
   9  -5   2   53.03    9.86   0
   9   5   2   50.68    7.33   0
  10   5   2  187.79    6.14   0
  10   5   2  200.98    7.86   0
 -10   5  -2  198.63   14.14   0
  10  -5   2  122.86    5.14   0
  11  -5   2  149.90    5.12   0
  11   5   2  201.69    7.67   0
  11   5   2  210.88    7.63   0
  12   5   2  440.85    9.11   0
  12  -5   2  466.60    7.87   0
  12   5   2  433.69    8.68   0
  13  -5   2    6.64    4.38   0
  13   5   2    9.60    7.36   0
  13   5   2    2.41    6.91   0
  14   5   2   88.76    8.02   0
  14   5   2   80.65    7.48   0
  14  -5   2   83.92    5.13   0
  15   5   2  101.89    8.18   0
  15   5   2   95.33    7.77   0
  15  -5   2  117.18    7.25   0
  15   6  -2   13.69    7.64   0
  15   6  -2   17.85    7.69   0
  15  -6  -2    7.20    6.91   0
  14   6  -2   90.42    7.44   0
  14  -6  -2  100.83    6.75   0
  13   6  -2   66.06    7.50   0
  13  -6  -2   79.37    4.92   0
  12   6  -2   -2.26    7.17   0
  12  -6  -2    7.61    6.17   0
  11   6  -2   -7.72    7.07   0
  11  -6  -2    4.40    6.31   0
  10   6  -2   60.24    7.54   0
  10  -6  -2   56.34    6.85   0
   9   6  -2  265.53    6.35   0
  -9   6   2  275.69   13.26   0
  -9   6   2  277.60   13.47   0
   9  -6  -2  283.10    7.69   0
   8  -6  -2 2291.06   13.89   0
  -8   6   2 2101.60   20.17   0
   8   6  -2 2142.54   12.64   0
  -8   6   2 2146.44   21.13   0
   7  -6  -2   77.59    7.24   0
   7   6  -2   77.08    5.33   0
  -7   6   2   72.81    8.33   0
  -7   6   2   72.26    7.65   0
   6   6  -2   15.25    7.52   0
  -6   6   2   14.22    7.20   0
  -6   6   2   16.05    7.77   0
  -5   6   2  137.40    8.68   0
   5   6  -2  145.66    8.76   0
  -4  -6   2    0.64    5.77   0
   4   6  -2   48.74    8.25   0
  -4   6   2   38.21    8.49   0
  -3  -6   2 1047.92   10.08   0
  -3   6   2 1009.52   10.74   0
   3   6  -2 1035.77   11.58   0
  -3   6   2  995.72   11.67   0
   2   6  -2  927.94   11.17   0
  -2  -6   2  921.62    9.48   0
  -2   6   2  941.31   11.83   0
  -1  -6   2 2995.71   14.83   0
   1   6  -2 3173.19   15.66   0
  -1   6   2 3188.26   17.43   0
   0  -6   2   82.02    8.28   0
   0   6   2   82.53    8.46   0
   0   6  -2   76.35    6.12   0
  -1   6  -2   10.69    5.56   0
   1  -6   2   15.64    7.69   0
  -2   6  -2  102.28    7.37   0
  -2   6  -2  108.86    7.91   0
   2  -6   2  108.64    7.96   0
  -3   6  -2  563.61   10.13   0
  -3   6  -2  566.74    7.36   0
   3  -6   2  567.27   10.12   0
   4   6   2    6.24    5.50   0
  -4   6  -2   -6.13    7.94   0
   4  -6   2    5.73    7.66   0
   5  -6   2  827.95   11.54   0
   5   6   2  471.46    7.62   0
  -5   6  -2  833.39   11.12   0
   6   6   2   95.95    5.70   0
  -6   6  -2   98.58    7.80   0
   6  -6   2  105.38    8.05   0
   7   6   2   31.95    7.10   0
   7  -6   2   32.74    7.75   0
   7  -6   2   35.68    6.49   0
  -7   6  -2   31.55    7.58   0
  -8   6  -2   16.80    6.98   0
   8   6   2   11.04    5.40   0
   8  -6   2   16.66    4.64   0
   8  -6   2   19.08    7.39   0
   8   6   2   27.58    7.63   0
   9   6   2   21.61    7.21   0
   9  -6   2    6.31    6.24   0
  -9   6  -2    8.89    8.55   0
   9   6   2   19.05    4.95   0
  10  -6   2   62.83    4.78   0
  10   6   2   90.93    5.37   0
 -10   6  -2   98.98   10.39   0
  10   6   2   94.94    7.40   0
  11   6   2  419.57    7.11   0
  11  -6   2  529.04    8.06   0
  11   6   2  463.04    8.82   0
  12   6   2  132.62    5.78   0
  12   6   2  130.20    5.68   0
  12  -6   2   54.10    4.70   0
  13   6   2   20.08    7.00   0
  13   6   2   22.34    7.33   0
  13  -6   2   10.81    6.44   0
  14  -6   2   29.29    4.87   0
  14   6   2   28.71    7.25   0
  14   6   2   27.97    7.54   0
  14   7  -2    3.97    7.38   0
  14  -7  -2    6.26    4.85   0
  13   7  -2   44.29    5.26   0
  13  -7  -2   51.30    6.61   0
  12   7  -2   49.97    5.53   0
  12  -7  -2   66.51    6.70   0
  11  -7  -2  108.30    5.21   0
  11   7  -2  166.04    5.87   0
  10  -7  -2  251.00    7.35   0
  10   7  -2  201.40    8.21   0
 -10   7   2  193.47   13.59   0
 -10   7   2  188.88   13.24   0
  -9   7   2    3.11    8.54   0
   9  -7  -2   -1.55    6.28   0
   9   7  -2   17.93    7.17   0
  -9   7   2    0.96    8.23   0
   8   7  -2   15.04    5.53   0
  -8   7   2   27.40    7.43   0
  -8   7   2   23.09    6.95   0
  -7   7   2  391.06    9.26   0
  -7   7   2  394.81    9.92   0
   7   7  -2  441.13    9.39   0
  -6   7   2  304.80    9.02   0
   6   7  -2  314.01    6.61   0
  -6   7   2  298.18    9.38   0
  -5   7   2  373.03    7.95   0
   5   7  -2  411.77    9.46   0
  -4   7   2   73.23    5.49   0
   4   7  -2   74.83    5.91   0
   3   7  -2   23.42    8.14   0
  -3   7   2   19.63    6.79   0
  -3   7   2   28.30    8.07   0
  -3  -7   2   23.83    5.63   0
  -2   7   2 1702.34   13.54   0
  -2  -7   2 1741.31   12.72   0
   2   7  -2 1758.66   12.90   0
  -1   7   2    6.40    7.70   0
  -1  -7   2    5.27    5.40   0
   1   7  -2    9.70    5.67   0
   0   7  -2  313.88    7.08   0
   0   7   2  329.37    9.09   0
   0  -7   2  337.33    8.89   0
   1   7   2    4.81    7.62   0
  -1   7  -2    7.47    7.94   0
   1  -7   2    9.43    5.58   0
   2  -7   2    2.87    7.80   0
   2   7   2   -0.81    5.48   0
  -2   7  -2    6.11    7.79   0
  -2   7  -2    1.83    4.71   0
  -3   7  -2 1873.34   14.16   0
  -3   7  -2 1922.76   12.14   0
   3   7   2 1899.04   11.71   0
   3  -7   2 1950.71   14.20   0
  -4   7  -2  523.94    8.18   0
  -4   7  -2  492.68    9.44   0
   4   7   2  499.47    9.60   0
   4  -7   2  504.81    9.89   0
  -5   7  -2  130.14    7.83   0
   5  -7   2  139.12    8.28   0
   5   7   2  137.74    8.02   0
  -6   7  -2   86.87    7.63   0
   6   7   2   86.22    5.41   0
   6  -7   2   83.59    8.06   0
   7  -7   2  393.83    9.11   0
   7   7   2  387.09    8.94   0
  -7   7  -2  384.41    9.04   0
   8   7   2  242.56    8.45   0
  -8   7  -2  242.06    9.66   0
  -9   7  -2  380.98    9.53   0
   9  -7   2  541.51    8.24   0
   9   7   2  361.68    8.26   0
   9   7   2  379.61    8.44   0
  10  -7   2   46.69    4.84   0
 -10   7  -2   67.63    8.90   0
  10   7   2   64.82    7.33   0
  10   7   2   65.96    7.47   0
  11   7   2   18.49    7.09   0
  11   7   2   23.37    7.25   0
 -11   7  -2   22.43   10.94   0
  11  -7   2   35.41    6.56   0
  12   7   2  129.38    7.69   0
  12   7   2  129.07    5.79   0
  12  -7   2  138.04    7.03   0
  13  -7   2    7.68    6.53   0
  13   7   2    9.02    5.38   0
  13   7   2    9.25    7.28   0
  14  -7   2  190.33    5.75   0
  14   7   2  202.68    8.44   0
  14   7   2  185.21    6.79   0
  14   8  -2  100.31    6.11   0
  14  -8  -2  114.89    5.68   0
  13  -8  -2    8.27    6.21   0
  13   8  -2   -0.98    4.91   0
  12  -8  -2    6.57    4.29   0
  12   8  -2   -2.59    5.17   0
  11   8  -2   24.41    7.22   0
  10   8  -2   10.00    5.10   0
 -10   8   2   20.74    9.62   0
 -10   8   2   18.50    8.52   0
   9   8  -2  445.75    8.74   0
  -9   8   2  397.15   11.17   0
  -9   8   2  393.68   11.54   0
  -8   8   2  478.47   10.85   0
  -8   8   2  490.14   11.44   0
   8   8  -2  484.88    9.31   0
  -7   8   2  188.95    7.93   0
  -7   8   2  205.70    8.46   0
   7   8  -2  209.37    6.54   0
  -6   8   2  110.60    8.27   0
   6   8  -2  106.97    7.81   0
  -5   8   2   62.46    7.81   0
   5   8  -2   53.70    7.98   0
   4   8  -2  106.35    8.34   0
  -4   8   2   97.13    6.16   0
  -4   8   2  106.54    6.87   0
  -3   8   2 1025.48   10.57   0
   3   8  -2 1254.18   11.60   0
  -3   8   2 1200.64   10.60   0
  -2   8   2  482.03    9.71   0
   2   8  -2  458.40    7.56   0
  -1  -8   2  321.66    7.10   0
  -1   8   2 1231.26   10.11   0
   1   8  -2 1282.75   12.01   0
   0  -8   2  919.21   10.32   0
   0   8  -2  892.75    8.78   0
   0   8   2  861.13    9.16   0
   1   8   2  339.08    7.15   0
  -1   8  -2  341.54    8.79   0
   1  -8   2  319.30    8.29   0
   2  -8   2   89.00    7.97   0
   2   8   2  107.40    8.00   0
  -2   8  -2  103.61    6.19   0
  -2   8  -2   84.24    4.95   0
  -3   8  -2   70.21    6.44   0
   3   8   2   84.45    7.91   0
   3  -8   2   76.26    8.21   0
  -3   8  -2   73.83    4.66   0
   4  -8   2   47.49    5.69   0
  -4   8  -2   51.72    6.71   0
   4   8   2   43.44    8.05   0
  -4   8  -2   38.50    8.00   0
  -5   8  -2  857.39   10.58   0
   5   8   2  853.14   10.48   0
  -6   8  -2  180.14    7.94   0
   6   8   2  173.39    6.01   0
  -7   8  -2  300.65    8.35   0
   7   8   2  290.59    6.65   0
  -8   8  -2  232.92    9.24   0
   8   8   2  225.16    6.32   0
   9   8   2   13.08    7.30   0
  -9   8  -2   10.05    8.35   0
   9   8   2   21.36    7.14   0
  10   8   2  312.22    8.46   0
 -10   8  -2  299.98    9.32   0
  10   8   2  323.28    8.44   0
  11   8   2  476.88    9.01   0
 -11   8  -2  499.83   14.44   0
  11   8   2  496.36    9.06   0
  12   8   2   23.01    7.55   0
  12   8   2   17.30    7.38   0
  13  -8   2    6.20    6.63   0
  13   8   2   13.32    7.46   0
  13   8   2   14.00    7.37   0
  13   9  -2   12.32    5.32   0
  12   9  -2    4.50    7.45   0
 -11   9   2  127.68   12.27   0
  11   9  -2   99.10    8.03   0
 -11   9   2  120.07   12.10   0
  10   9  -2   75.92    7.72   0
 -10   9   2   57.01    9.06   0
 -10   9   2   58.46    8.67   0
  -9   9   2  121.17    9.38   0
  -9   9   2  111.01    8.94   0
   9   9  -2  112.69    7.80   0
  -8   9   2   26.21    7.11   0
  -8   9   2   26.66    6.66   0
   8   9  -2   39.75    7.14   0
   7   9  -2   25.96    5.24   0
  -7   9   2   16.76    6.83   0
  -7   9   2   30.55    7.17   0
   6   9  -2    6.88    7.60   0
  -6   9   2    9.71    6.94   0
  -5   9   2  439.07    7.70   0
   5   9  -2  453.39    9.08   0
   4   9  -2  135.02    8.02   0
  -4   9   2  123.90    7.52   0
  -4   9   2  130.74    8.05   0
  -3   9   2  795.80    8.82   0
   3   9  -2  808.29   10.18   0
  -3   9   2  748.00    9.50   0
  -2   9   2  149.27    5.31   0
  -2   9   2  161.98    6.31   0
   2   9  -2  155.97    6.42   0
   1   9  -2   30.68    7.96   0
  -1   9   2   38.63    7.90   0
   0   9   2  459.92    7.42   0
   0   9  -2  485.01    9.27   0
  -1   9  -2    9.51    7.68   0
   1   9   2    8.53    7.73   0
  -2   9  -2  307.69    7.59   0
  -2   9  -2  317.56    7.05   0
   2   9   2  292.83    6.70   0
  -3   9  -2  918.13    8.96   0
   3   9   2  978.43   10.45   0
  -3   9  -2  956.06    9.50   0
  -4   9  -2   34.84    7.65   0
   4   9   2   43.58    7.45   0
  -4   9  -2   34.67    4.78   0
   5   9   2   41.08    5.41   0
  -5   9  -2   34.72    7.28   0
  -6   9  -2    3.12    5.07   0
   6   9   2    8.12    6.82   0
   7   9   2   57.79    7.27   0
  -7   9  -2   45.90    7.13   0
   8   9   2   55.94    7.22   0
  -8   9  -2   49.88    7.10   0
  -9   9  -2  100.73    7.45   0
   9   9   2   96.20    5.40   0
   9   9   2   83.68    7.32   0
 -10   9  -2   23.59    8.84   0
  10   9   2   24.59    7.55   0
  10   9   2   33.57    7.22   0
  11   9   2    7.70    5.09   0
 -11   9  -2    4.29    8.46   0
  11   9   2    6.56    7.15   0
  12   9   2    2.73    5.31   0
 -12   9  -2    5.20   12.92   0
  12   9   2    8.71    5.24   0
 -12   9  -2    4.64   14.03   0
  12  10  -2   30.74    5.65   0
 -11  10   2    5.20    8.53   0
  11  10  -2   15.81    7.37   0
 -11  10   2    5.13    9.89   0
  10  10  -2   98.56    7.79   0
 -10  10   2   88.66    7.45   0
 -10  10   2   90.03    7.72   0
  -9  10   2  318.66    9.31   0
   9  10  -2  323.74    8.55   0
  -9  10   2  310.40    8.95   0
  -8  10   2  192.45    7.95   0
   8  10  -2  214.37    8.17   0
  -8  10   2  192.86    8.38   0
  -7  10   2   14.61    6.45   0
   7  10  -2   11.73    5.27   0
  -7  10   2    7.10    7.38   0
  -6  10   2   78.28    7.49   0
   6  10  -2   73.73    7.41   0
  -5  10   2   33.82    7.01   0
   5  10  -2   46.17    7.47   0
   4  10  -2  198.51    6.18   0
  -4  10   2  201.59    8.44   0
  -4  10   2  219.84    7.08   0
  -3  10   2  265.34    6.80   0
   3  10  -2  270.94    8.25   0
  -3  10   2  254.92    7.27   0
   2  10  -2    3.88    5.58   0
  -2  10   2   15.29    5.98   0
  -2  10   2    5.45    5.46   0
  -1  10   2  457.38    9.14   0
   1  10  -2  444.40    8.97   0
   0  10  -2  230.34    8.08   0
   0  10   2  222.67    6.29   0
  -1  10  -2   26.45    7.53   0
   1  10   2   16.74    7.31   0
  -2  10  -2  460.53    8.86   0
  -2  10  -2  449.08    7.70   0
   2  10   2  445.22    9.00   0
   3  10   2  394.14    8.43   0
  -3  10  -2  378.59    8.84   0
  -3  10  -2  301.38    7.39   0
  -4  10  -2  304.08    8.54   0
   4  10   2  308.09    8.29   0
  -4  10  -2  304.48    5.73   0
  -5  10  -2  140.28    5.88   0
   5  10   2  140.53    5.91   0
   6  10   2    3.04    6.99   0
  -6  10  -2   -0.14    7.47   0
  -7  10  -2   87.19    7.28   0
   7  10   2   78.95    5.69   0
  -8  10  -2  188.32    8.06   0
   8  10   2  177.36    6.13   0
   9  10   2  176.42    7.80   0
  -9  10  -2  182.48    8.63   0
   9  10   2  176.85    6.11   0
 -10  10  -2  284.12    9.20   0
  10  10   2  297.31    8.67   0
  10  10   2  270.08    8.46   0
  11  10   2   64.68    7.78   0
  11  10   2   42.52    5.84   0
 -11  10  -2   55.24    8.75   0
 -10  11   2    3.09    8.61   0
 -10  11   2    7.68    8.75   0
  10  11  -2   -6.64    7.58   0
  -9  11   2   35.02    7.69   0
   9  11  -2   61.43    7.96   0
  -9  11   2   29.18    7.17   0
  -8  11   2  108.55    7.74   0
  -8  11   2  117.43    7.42   0
   8  11  -2  112.26    6.02   0
   7  11  -2  136.66    7.48   0
  -7  11   2  141.60    8.04   0
  -7  11   2  124.02    5.74   0
  -6  11   2   69.84    6.88   0
  -6  11   2   58.94    7.38   0
   6  11  -2   56.47    5.53   0
  -5  11   2   12.20    7.21   0
   5  11  -2   12.25    5.41   0
   4  11  -2   56.67    7.51   0
  -4  11   2   51.76    5.46   0
  -4  11   2   53.81    4.93   0
   3  11  -2  132.30    7.72   0
  -3  11   2  122.08    7.80   0
  -3  11   2  135.83    6.87   0
   2  11  -2   11.15    7.24   0
  -2  11   2   17.59    6.27   0
  -2  11   2   17.32    7.32   0
  -1  11   2    9.97    5.08   0
   1  11  -2    3.36    7.20   0
   0  11   2   33.44    5.25   0
   0  11  -2   41.22    5.30   0
  -1  11  -2  183.80    8.14   0
   1  11   2  174.52    5.93   0
  -2  11  -2  245.69    7.02   0
   2  11   2  241.36    7.84   0
  -2  11  -2  246.77    8.09   0
  -3  11  -2   15.20    4.50   0
  -3  11  -2    7.51    5.21   0
   3  11   2   11.00    7.33   0
  -4  11  -2  204.79    7.99   0
   4  11   2  210.55    7.97   0
  -4  11  -2  249.51    7.26   0
   5  11   2   12.06    7.08   0
  -5  11  -2   -4.63    4.84   0
  -6  11  -2  291.03    6.79   0
   6  11   2  291.39    6.55   0
   7  11   2   38.09    7.60   0
  -7  11  -2   31.21    7.44   0
   8  11   2   18.58    7.36   0
  -8  11  -2    7.44    6.83   0
   9  11   2   12.46    7.41   0
   9  11   2   10.92    5.06   0
  -9  11  -2   10.00    7.00   0
  10  11   2  127.22    7.81   0
 -10  11  -2   96.81    9.81   0
  10  11   2  125.05    8.23   0
  -9  12   2  145.16    8.37   0
  -9  12   2  129.47    8.73   0
   9  12  -2  140.86    6.41   0
  -8  12   2    6.46    6.95   0
   8  12  -2    9.42    5.44   0
  -8  12   2    7.79    7.41   0
   7  12  -2   13.42    7.15   0
  -7  12   2   -0.09    6.88   0
  -7  12   2    6.83    7.39   0
  -6  12   2   29.34    7.21   0
   6  12  -2   27.67    7.51   0
  -6  12   2   17.23    6.93   0
  -5  12   2   34.29    7.43   0
   5  12  -2   40.44    7.32   0
  -4  12   2  423.60    9.40   0
   4  12  -2  385.97    8.55   0
  -4  12   2  425.07    8.32   0
  -3  12   2   70.06    6.53   0
   3  12  -2   67.58    5.50   0
  -3  12   2   82.58    7.84   0
  -2  12   2  111.50    6.59   0
   2  12  -2   97.50    5.75   0
  -2  12   2  107.68    7.77   0
  -1  12   2  128.89    5.81   0
   1  12  -2  123.97    5.94   0
   0  12   2   30.71    7.48   0
   0  12  -2   32.06    5.56   0
  -1  12  -2  112.21    4.92   0
  -1  12  -2  111.56    7.80   0
   1  12   2  114.20    5.70   0
   2  12   2  203.78    8.07   0
  -2  12  -2  215.24    8.31   0
  -2  12  -2  201.26    5.34   0
  -3  12  -2   60.09    5.49   0
  -3  12  -2   66.94    5.17   0
   3  12   2   70.92    5.42   0
   4  12   2   50.63    5.10   0
  -4  12  -2   41.52    4.57   0
  -4  12  -2   61.81    7.68   0
   5  12   2    6.86    5.18   0
  -5  12  -2   15.29    7.19   0
   6  12   2   -4.82    6.98   0
  -6  12  -2   15.61    7.22   0
  -7  12  -2   27.38    7.47   0
   7  12   2   38.61    5.58   0
   8  12   2    8.30    5.22   0
  -8  12  -2    6.69    7.18   0
   8  12   2   -2.06    7.80   0
  -7  13   2   50.28    7.94   0
  -7  13   2   51.54    7.37   0
   7  13  -2   52.22    8.09   0
  -6  13   2    4.20    7.08   0
   6  13  -2    8.38    5.35   0
  -6  13   2   11.57    7.65   0
  -5  13   2  158.62    7.88   0
   5  13  -2  158.63    6.27   0
  -5  13   2  197.44    8.18   0
  -4  13   2  134.14    6.47   0
   4  13  -2  149.36    7.73   0
  -3  13   2   -2.30    6.26   0
  -3  13   2    2.00    7.63   0
   3  13  -2    2.62    7.73   0
  -2  13   2   35.06    5.31   0
   2  13  -2   32.11    7.88   0
  -2  13   2   31.42    6.56   0
   1  13  -2    9.22    7.57   0
  -1  13   2    9.20    7.42   0
  -1  13   2    6.97    6.20   0
   0  13   2  200.61    8.23   0
   0  13  -2  174.61    8.31   0
  -1  13  -2  264.42    6.60   0
  -1  13  -2  244.04    7.65   0
   1  13   2  293.78    8.57   0
  -2  13  -2    9.41    5.23   0
   2  13   2   -2.22    5.34   0
  -2  13  -2    1.74    6.36   0
  -3  13  -2  124.79    6.37   0
  -3  13  -2  149.97    7.37   0
   3  13   2  165.94    8.06   0
   4  13   2   43.11    7.54   0
  -4  13  -2   39.62    4.99   0
  -4  13  -2   40.36    7.28   0
   5  13   2   76.25    7.63   0
  -5  13  -2   77.78    7.97   0
   6  13   2  154.36    6.03   0
  -6  13  -2  156.23    8.34   0
  -3  14   2   16.88    7.65   0
  -3  14   2    7.14    6.55   0
   3  14  -2   19.31    7.56   0
   2  14  -2   13.85    5.57   0
  -2  14   2    8.55    6.60   0
  -2  14   2    4.24    7.61   0
  -1  14   2   81.09    7.37   0
  -1  14   2   64.34    8.14   0
   1  14  -2   57.83    5.98   0
   0  14  -2    3.80    7.78   0
   0  14   2    3.92    5.54   0
  -1  14  -2   -5.93    6.99   0
   1  14   2    5.54    7.57   0
  -1  14  -2    1.21    7.70   0
  -2  14  -2   25.27    7.04   0
   2  14   2   14.17    7.84   0
  -2  14  -2    9.49    7.80   0
  12   0  -3    0.75   13.59   0
  12   0  -3    2.21   13.72   0
  11   0  -3    0.38   11.49   0
  11   0  -3    1.70    9.90   0
  10   0  -3    0.40    9.49   0
   9   0  -3    0.39    8.62   0
   8   0  -3    1.83    8.21   0
  -8   0   3   -0.44    7.50   0
   7   0  -3   -0.06    7.95   0
  -7   0   3    2.04    8.64   0
   6   0  -3    2.78    9.76   0
  -6   0   3    6.94    8.59   0
  -5   0   3    1.53    8.82   0
   5   0  -3    3.20    8.44   0
  -4   0   3    6.27    9.11   0
   4   0  -3   -1.56    8.69   0
  -3   0   3   -4.09   10.82   0
   3   0  -3   -0.62    7.60   0
  -2   0   3    3.84   12.34   0
   2   0  -3    6.40   12.55   0
   1   0  -3   -0.35   13.04   0
  -1   0   3    3.84   13.00   0
   0   0  -3    9.96   12.81   0
   0   0  -3    3.64   13.22   0
   0   0   3    4.38   12.53   0
   1   0   3    0.86    9.26   0
  -1   0  -3    6.66   13.07   0
  -2   0  -3    5.21    8.07   0
   2   0   3    8.77   11.35   0
  -3   0  -3    5.27    6.78   0
   3   0   3    0.42    9.49   0
  -4   0  -3    0.09    8.46   0
   4   0   3    2.63    8.46   0
   5   0   3    0.06    7.58   0
  -5   0  -3    0.37    7.35   0
  -6   0  -3    3.34    7.85   0
   6   0   3    5.60    7.70   0
  -7   0  -3    4.18    7.69   0
   7   0   3    3.03    7.78   0
   8   0   3    2.27    7.02   0
   9   0   3   -1.45    7.17   0
  10   0   3    0.35    6.80   0
  11   0   3    0.22    8.30   0
  12   0   3    1.84    7.72   0
  13   0   3   -1.10    8.70   0
  13   0   3   -1.51    8.00   0
  14   0   3    2.08    8.18   0
  14   0   3    0.47    8.57   0
  15   0   3    1.53   10.82   0
  15   0   3   -0.99   11.44   0
  14   1  -3    9.37   10.37   0
  14   1  -3    7.46   10.49   0
  13   1  -3  830.57   14.99   0
  13   1  -3  831.15   16.30   0
  12   1  -3  178.26    9.63   0
  11   1  -3   99.42    9.46   0
  10   1  -3    8.65    7.27   0
   9  -1  -3   49.40   14.78   0
   9   1  -3   51.40    9.22   0
  -8  -1   3   86.63    8.40   0
   8   1  -3   85.58    7.94   0
   8  -1  -3   86.77   11.83   0
   7  -1  -3    8.22    8.66   0
   7   1  -3   10.83    8.14   0
  -7   1   3   12.40   10.91   0
  -7  -1   3    9.04    8.39   0
  -6   1   3  630.77   15.66   0
   6  -1  -3  638.85   14.78   0
   6   1  -3  630.84   11.95   0
  -6  -1   3  632.58   12.51   0
   4   1  -3 3869.96   23.85   0
  -4   1   3 3880.23   26.79   0
  -4  -1   3 4039.03   24.60   0
  -3   1   3 4169.33   27.16   0
   3   1  -3 4220.41   23.89   0
   3  -1  -3 4302.09   27.30   0
  -3  -1   3 4257.55   24.21   0
  -2   1   3  158.11   12.69   0
  -2  -1   3  179.19    9.58   0
   2  -1  -3  151.83    9.47   0
   2   1  -3  153.73   12.63   0
  -1  -1   3 1050.91   18.23   0
   1  -1  -3 1401.36   34.97   0
  -1   1   3 1033.00   14.62   0
   1   1  -3 1054.81   18.12   0
   1  -1  -3 1041.76   14.70   0
   0   1   3  469.94   15.44   0
   0  -1  -3  466.85   15.26   0
   0   1  -3  456.83   12.63   0
   0  -1   3  452.44   12.49   0
   2  -1   3 1769.57   16.77   0
  -2  -1  -3 1709.95   17.00   0
  -2   1  -3 1698.01   17.96   0
   2   1   3 1767.67   17.10   0
   2  -1   3 1657.64   15.92   0
  -3   1  -3   96.17    7.49   0
   3  -1   3  100.23    9.77   0
   3   1   3  103.65    7.43   0
  -3  -1  -3   99.41   10.01   0
  -4  -1  -3  801.08   12.17   0
   4  -1   3  811.24   12.55   0
  -4   1  -3  807.18   12.37   0
   4   1   3  810.13   12.10   0
   5   1   3  116.78    8.50   0
  -5   1  -3  114.97    8.48   0
  -5  -1  -3  120.96    8.51   0
   5  -1   3  116.31    8.54   0
   6   1   3 1711.69   14.58   0
  -6   1  -3 1678.39   15.80   0
   6  -1   3 1651.66   16.59   0
   7  -1   3  393.45   10.31   0
   7   1   3  411.39   10.06   0
  -7   1  -3  377.71   10.00   0
   8   1   3  912.71   11.44   0
   8  -1   3  902.86   13.29   0
  -8   1  -3  932.45   13.79   0
   9  -1   3   44.87    8.91   0
   9   1   3   40.06    7.23   0
  10   1   3   40.65    7.01   0
  10  -1   3   44.00    8.63   0
  11  -1   3   31.03    8.37   0
  11   1   3   29.43    6.89   0
  12   1   3    3.54    6.36   0
  12   1   3    3.17    6.69   0
  12  -1   3    1.05    7.79   0
  13  -1   3  177.45   12.06   0
  13   1   3  173.34    8.28   0
  13  -1   3  175.33   11.33   0
  13   1   3  172.02    9.03   0
  14   1   3  250.90    8.68   0
  14  -1   3  273.06   18.84   0
  14  -1   3  245.13   17.23   0
  14   1   3  252.87   10.76   0
  15   1   3   73.90    9.65   0
  15   1   3   68.07    8.86   0
  16   1   3   -1.36    9.78   0
  16   1   3    3.19    8.93   0
  16   2  -3    2.84   10.91   0
  16   2  -3    1.47   10.95   0
  15   2  -3   68.43    8.97   0
  15   2  -3   63.56    9.05   0
  14   2  -3    1.21    7.96   0
  14   2  -3    0.13    7.79   0
  13   2  -3    5.66    8.02   0
  12   2  -3   13.87    6.85   0
  11   2  -3   38.80    7.23   0
  10   2  -3  337.62    9.24   0
   9   2  -3  288.22    9.04   0
  -8  -2   3  709.45   11.80   0
   8   2  -3  740.92   11.56   0
  -7   2   3  160.65   13.90   0
  -7  -2   3  161.83    9.61   0
   7   2  -3  166.29    9.04   0
  -6   2   3 1553.53   21.71   0
   6  -2  -3 1597.36   21.75   0
  -6  -2   3 1627.84   15.31   0
   6   2  -3 1628.81   14.89   0
   5  -2  -3   88.05    9.05   0
  -5   2   3   88.94    9.05   0
   5   2  -3   88.48    6.36   0
  -5  -2   3   83.47    6.90   0
   4  -2  -3  790.79   13.75   0
   4   2  -3  802.67   12.83   0
  -4   2   3  785.23   13.70   0
  -4  -2   3  820.87   13.05   0
   3  -2  -3  927.39   14.46   0
   3   2  -3  928.10   14.18   0
  -3   2   3  918.69   14.12   0
  -3  -2   3  933.24   14.51   0
  -2   2   3  685.92   13.81   0
   2  -2  -3  694.01   14.02   0
   2  -2  -3  582.10   22.83   0
  -2  -2   3  687.03   14.22   0
   2   2  -3  685.15   11.45   0
  -1   2   3 1862.02   18.37   0
   1  -2  -3 1845.15   16.65   0
   1   2  -3 1869.21   16.90   0
  -1  -2   3 1882.40   19.23   0
   1  -2   3 1431.80   14.60   0
  -1   2  -3 1445.93   15.93   0
   1   2   3 1524.29   16.88   0
  -1   2  -3 1477.43   16.82   0
  -1  -2  -3 1454.87   16.83   0
   2  -2   3 2169.07   18.35   0
   2   2   3 2318.02   17.95   0
  -2  -2  -3 2191.15   17.78   0
  -2   2  -3 2186.67   18.74   0
   2  -2   3 2185.15   16.58   0
  -3   2  -3 1727.63   16.45   0
   3  -2   3 1747.12   16.44   0
   3   2   3 1795.10   15.68   0
   3  -2   3 1582.27   12.38   0
  -3  -2  -3 1760.92   14.26   0
   4  -2   3 1550.36   15.37   0
   4   2   3 1636.46   14.83   0
  -4   2  -3 1605.96   15.42   0
  -5   2  -3   50.46    9.76   0
   5   2   3   56.31    8.01   0
   5  -2   3   57.28    8.62   0
   6  -2   3   76.67    9.77   0
  -6   2  -3   86.10    8.28   0
   6   2   3   76.49    5.71   0
   7   2   3  450.59    9.33   0
  -7   2  -3  450.74   11.35   0
   7  -2   3  447.36   10.27   0
  -8   2  -3    5.66    7.12   0
   8  -2   3    8.15    8.67   0
   8   2   3    9.49    7.27   0
  -9   2  -3  257.67   10.56   0
   9  -2   3  250.20   10.25   0
   9   2   3  262.59    8.29   0
  10  -2   3    2.40    7.12   0
  10   2   3    4.46    6.81   0
  11   2   3    4.48    6.29   0
  11  -2   3    2.82    9.36   0
  12   2   3    0.49    6.46   0
  12  -2   3   -0.36   10.53   0
  12   2   3    1.68    7.06   0
  13   2   3   48.17    7.19   0
  13   2   3   47.00    6.85   0
  14   2   3   17.27    8.26   0
  14   2   3   20.29    7.22   0
  15   2   3   92.37    7.92   0
  15   2   3   93.59    7.55   0
  16   2   3    3.76    6.89   0
  16   2   3    4.85    9.03   0
  16   3  -3    2.86    8.64   0
  16   3  -3    2.76    8.39   0
  15   3  -3   22.69    7.15   0
  15   3  -3   24.32    8.37   0
  14   3  -3  226.75    8.41   0
  14   3  -3  234.79    8.32   0
  13   3  -3  110.68    7.39   0
  12   3  -3    6.70    6.74   0
  11   3  -3  478.93    9.22   0
  10   3  -3   57.22    7.77   0
   9   3  -3  109.38    8.00   0
   8   3  -3   32.52    7.89   0
  -8  -3   3   22.93    8.25   0
  -7   3   3    7.86    9.92   0
   7   3  -3    2.98    8.35   0
  -7  -3   3    7.29    8.41   0
   6   3  -3  863.15   11.92   0
  -6  -3   3  852.50   12.02   0
  -6   3   3  849.94   15.47   0
  -5   3   3 1435.87   17.48   0
   5   3  -3 1398.67   13.76   0
  -5  -3   3 1456.22   14.11   0
   4   3  -3 1037.04   13.50   0
  -4   3   3 1019.94   13.81   0
  -4  -3   3 1048.37   13.50   0
  -3  -3   3 4517.12   21.20   0
   3   3  -3 4539.78   22.22   0
  -3   3   3 4539.46   24.15   0
  -2   3   3  119.02    9.91   0
  -2  -3   3  123.51   10.52   0
   2   3  -3  120.63   10.71   0
  -1  -3   3  737.54   13.30   0
  -1   3   3  732.91   12.99   0
   1   3  -3  713.97   11.15   0
   0  -3   3 1862.95   16.64   0
   0   3   3 1847.64   16.47   0
   0   3  -3 1809.08   15.04   0
  -1   3  -3   28.13    9.40   0
   1   3   3   28.67   10.09   0
   1  -3   3   13.14    7.33   0
  -1   3  -3   17.05   10.46   0
  -2   3  -3   52.33    8.88   0
   2   3   3   50.65    6.79   0
   2  -3   3   54.48    9.56   0
  -2   3  -3   51.14    9.34   0
   3  -3   3  168.25    8.11   0
   3   3   3  154.05    9.53   0
  -3   3  -3  159.16    9.10   0
   3  -3   3  148.88    7.05   0
  -4   3  -3    1.72    7.92   0
   4  -3   3    6.72    7.88   0
   4  -3   3   10.51    7.69   0
   4   3   3    0.43    5.97   0
   5  -3   3   99.72    7.59   0
  -5   3  -3  100.29    8.41   0
   5   3   3  109.23    8.12   0
   5  -3   3  100.63    8.47   0
  -6   3  -3 1132.48   14.46   0
   6  -3   3 1127.92   13.90   0
   6   3   3 1162.63   11.71   0
   7  -3   3  304.94   10.87   0
   7   3   3  313.31    9.00   0
  -7   3  -3  313.61    9.42   0
   8   3   3  261.32    6.52   0
   8  -3   3  244.77    9.41   0
  -8   3  -3  251.28   10.52   0
   9  -3   3  851.85   12.97   0
  -9   3  -3  912.02   14.43   0
   9   3   3  965.99   10.82   0
  10  -3   3  291.43   11.52   0
  10   3   3  309.21    8.43   0
 -10   3  -3  303.93   12.81   0
  11   3   3   -2.62    6.80   0
  11   3   3    5.04    6.45   0
  11  -3   3    4.38    9.71   0
  12   3   3  187.63    7.70   0
  12   3   3  155.81    7.89   0
  13   3   3   62.12    7.41   0
  13   3   3   68.01    7.11   0
  14   3   3  210.95    8.78   0
  14   3   3  220.67    8.31   0
  15   3   3  108.69    9.90   0
  15   3   3  113.87    8.13   0
  16   4  -3    8.33    7.09   0
  16   4  -3    6.86    8.56   0
  15   4  -3    5.97    7.19   0
  15   4  -3   13.03    7.13   0
  14   4  -3   56.85    7.24   0
  13   4  -3   28.33    7.17   0
  12   4  -3  497.78    9.60   0
  11   4  -3   16.58    7.11   0
  10   4  -3  548.60   10.19   0
   9   4  -3  421.28    9.70   0
  -8   4   3  409.02   17.83   0
   8   4  -3  401.89    9.53   0
  -8   4   3  393.21   19.05   0
  -7  -4   3   14.23    5.44   0
   7   4  -3   21.39    7.66   0
  -7   4   3   16.68    8.86   0
  -7   4   3   14.45   11.64   0
   6   4  -3   42.61    5.97   0
  -6  -4   3   48.13    6.13   0
  -6   4   3   42.41    7.26   0
   5   4  -3  597.12   10.29   0
  -5  -4   3  586.75    8.68   0
  -5   4   3  588.16   11.26   0
   5  -4  -3  612.77   11.01   0
  -4  -4   3 1841.98   12.96   0
   4   4  -3 1835.32   12.97   0
   4  -4  -3 1847.02   17.92   0
  -4   4   3 1857.07   16.09   0
   3   4  -3  215.99    7.69   0
  -3   4   3  224.54    6.83   0
  -3  -4   3  235.89   10.07   0
  -2   4   3  732.51   13.69   0
  -2   4   3  842.22   12.63   0
   2   4  -3  849.35   10.06   0
  -2  -4   3  841.21   10.00   0
   1   4  -3 1422.05   13.84   0
  -1   4   3 1415.81   14.10   0
  -1  -4   3 1402.72   13.79   0
   0   4   3 2360.57   16.46   0
   0  -4   3 2387.67   15.49   0
   0   4  -3 2347.52   15.44   0
   1   4   3  497.18   10.49   0
  -1   4  -3  476.37    9.19   0
   1  -4   3  502.37   11.22   0
   2   4   3 1385.24   12.87   0
   2  -4   3 1401.39   14.15   0
  -2   4  -3 1331.54   12.31   0
  -2   4  -3 1404.24   11.86   0
   3  -4   3 1525.87   12.87   0
  -3   4  -3 1546.92   14.05   0
   3   4   3 1518.55   11.70   0
  -3   4  -3 1575.79   12.04   0
  -4   4  -3   71.06    8.30   0
   4  -4   3   70.69    7.40   0
   4  -4   3   70.22    6.06   0
   4   4   3   66.90    6.07   0
   5  -4   3   14.72    8.21   0
   5  -4   3   16.05    6.81   0
  -5   4  -3   20.93    7.98   0
   5   4   3   18.28    7.92   0
   6  -4   3  432.48   11.88   0
   6  -4   3  484.30    8.41   0
   6   4   3  446.45    7.52   0
  -6   4  -3  435.36   10.04   0
   7   4   3  899.30   10.81   0
   7  -4   3  921.57    9.63   0
  -7   4  -3  872.05   12.11   0
   7  -4   3  874.28   13.77   0
   8  -4   3   53.25    9.16   0
   8   4   3   47.12    5.97   0
   8  -4   3   52.52    7.11   0
  -8   4  -3   44.82    7.40   0
  -9   4  -3  756.05   13.53   0
   9   4   3  769.52   10.14   0
   9  -4   3  757.65   14.12   0
 -10   4  -3   34.89    9.99   0
  10   4   3   46.86    7.25   0
  10  -4   3   38.46    9.12   0
  11  -4   3   33.07   11.59   0
  11   4   3   34.13    7.12   0
  11   4   3   31.98    7.03   0
  12   4   3   16.67    5.36   0
  12   4   3   16.96    6.85   0
  13   4   3  148.69    7.91   0
  13   4   3  160.12    7.44   0
  14   4   3    9.45    7.03   0
  14   4   3    1.48    7.21   0
  15   4   3   12.50    7.54   0
  15   4   3   14.94    7.09   0
  15   5  -3   20.53    7.26   0
  14   5  -3   72.23    7.62   0
  13   5  -3   33.32    7.09   0
  12   5  -3   12.35    6.91   0
  11   5  -3  119.41    7.61   0
  10   5  -3  223.57    8.51   0
   9   5  -3  311.21    8.63   0
  -8   5   3  488.98   13.47   0
   8   5  -3  484.21    9.89   0
  -8   5   3  472.14   13.77   0
   8  -5  -3  521.17    8.91   0
  -7   5   3   36.92    9.00   0
   7  -5  -3   40.85    6.95   0
   7   5  -3   46.14    7.91   0
  -7   5   3   37.90   10.28   0
  -7  -5   3   42.11    8.23   0
   6  -5  -3 1697.19   13.81   0
   6   5  -3 1569.96   11.55   0
  -6   5   3 1569.07   15.06   0
  -6   5   3 1585.20   16.52   0
  -6  -5   3 1553.62   11.61   0
  -5   5   3   21.06    7.20   0
   5   5  -3   19.38    5.75   0
  -5  -5   3    9.97    8.21   0
   4   5  -3  809.59   10.91   0
  -4  -5   3  845.65   10.83   0
  -4   5   3  804.96   11.60   0
  -3  -5   3  115.05    8.53   0
  -3   5   3  112.22    8.04   0
   3   5  -3  124.55    8.82   0
  -2   5   3   38.28    7.58   0
   2   5  -3   50.65    8.49   0
  -2   5   3   47.40    7.90   0
  -2  -5   3   49.98    6.21   0
   1   5  -3 1107.74   12.29   0
  -1  -5   3 1118.95   11.96   0
  -1   5   3 1094.75   12.14   0
   0   5  -3  748.80    9.38   0
   0  -5   3  779.02    9.29   0
   0   5   3  788.60   10.82   0
   1   5   3  998.47   10.01   0
   1  -5   3 1044.48   11.86   0
  -1   5  -3 1022.16   12.14   0
   2  -5   3   93.87    6.33   0
   2   5   3   94.76    6.17   0
  -2   5  -3   96.58    7.34   0
  -2   5  -3  101.50    8.29   0
  -3   5  -3   99.16    5.31   0
   3   5   3  104.16    8.49   0
  -3   5  -3  107.05    8.58   0
   3  -5   3  100.59    6.63   0
   4   5   3  267.23    8.51   0
  -4   5  -3  258.07    9.26   0
   4  -5   3  270.67    9.47   0
   5   5   3  676.26    8.46   0
   5  -5   3  684.02   11.20   0
  -5   5  -3  642.15   10.71   0
   6  -5   3    5.10    7.70   0
   6   5   3   -1.07    7.16   0
   6  -5   3    1.13    6.63   0
  -6   5  -3    2.57    7.45   0
   7   5   3  148.70    7.48   0
  -7   5  -3  130.27    8.15   0
   7  -5   3  134.38    8.56   0
   7  -5   3  135.46    6.75   0
  -8   5  -3    6.47    7.08   0
   8  -5   3    6.71    7.19   0
   8   5   3   -3.44    7.34   0
   8  -5   3   11.19    6.44   0
   9   5   3   -7.56    5.20   0
   9   5   3   28.39    7.38   0
   9  -5   3   28.60    9.20   0
  -9   5  -3   29.11    8.89   0
   9  -5   3   42.00    6.21   0
  10  -5   3  572.63    8.17   0
 -10   5  -3  524.38   12.51   0
  10  -5   3  516.24   13.90   0
  10   5   3  448.59    7.31   0
  10   5   3  507.77    8.91   0
  11   5   3   16.69    7.32   0
  11  -5   3   12.01    5.94   0
 -11   5  -3    9.18   11.02   0
  11   5   3    7.10    4.90   0
  12   5   3   26.41    7.24   0
  12   5   3   18.45    4.71   0
  12  -5   3   16.98    6.16   0
  13   5   3  106.69    7.53   0
  13   5   3   93.22    5.56   0
  13  -5   3  117.31    6.78   0
  14  -5   3   66.23    6.83   0
  14   5   3   59.37    7.29   0
  14   5   3   64.97    7.85   0
  15   5   3   99.34    7.76   0
  15   5   3   97.72    8.32   0
  15  -5   3   89.21    7.32   0
  15   6  -3   69.11    7.60   0
  15  -6  -3   63.39    7.12   0
  14   6  -3   12.49    7.10   0
  14  -6  -3    5.47    6.41   0
  13   6  -3   14.89    7.08   0
  13  -6  -3   20.67    6.30   0
  12   6  -3    7.25    6.97   0
  12  -6  -3    1.02    6.43   0
  11   6  -3  221.35    6.11   0
  11  -6  -3  251.73    7.36   0
  10  -6  -3  734.40    9.34   0
  10   6  -3  675.06    9.87   0
   9  -6  -3  911.27   10.16   0
  -9   6   3 1003.63   17.43   0
  -9   6   3 1010.33   17.41   0
   9   6  -3  986.63    9.04   0
   8   6  -3  231.87    6.81   0
  -8   6   3  225.28   10.05   0
   8  -6  -3  232.55    7.79   0
  -8   6   3  236.22   11.26   0
  -7   6   3    7.74    7.86   0
   7   6  -3    4.15    7.49   0
  -7   6   3    7.46    7.00   0
   7  -6  -3    5.67    6.60   0
  -6  -6   3  609.65    9.60   0
   6   6  -3  590.20    7.93   0
  -6   6   3  616.43   11.69   0
  -6   6   3  598.90   11.62   0
   5   6  -3  946.51    9.19   0
  -5   6   3  983.69   12.36   0
  -5  -6   3  998.06   10.80   0
  -5   6   3  942.15   11.48   0
   4   6  -3  794.11   10.41   0
  -4   6   3  764.56   10.75   0
  -4  -6   3  745.48    8.56   0
  -4   6   3  781.89   11.26   0
  -3   6   3   26.37    7.16   0
  -3   6   3   22.49    7.50   0
   3   6  -3   32.18    8.27   0
  -3  -6   3   26.22    8.40   0
  -2   6   3    0.83    5.16   0
  -2   6   3    2.52    7.13   0
  -2  -6   3    9.61    8.70   0
   2   6  -3   -5.17    8.74   0
  -1  -6   3 4205.59   17.97   0
   1   6  -3 4253.64   18.30   0
   0  -6   3  544.56    8.01   0
   0   6  -3  516.79    8.04   0
   1  -6   3 1204.04   11.92   0
  -1   6  -3 1187.44   12.15   0
  -2   6  -3  180.38    5.68   0
  -2   6  -3  211.63    8.29   0
   2  -6   3  198.61    8.23   0
  -3   6  -3  150.82    7.15   0
   3  -6   3  137.90    7.99   0
  -3   6  -3  146.49    8.21   0
  -4   6  -3 2068.03   14.53   0
   4  -6   3 2080.61   13.76   0
  -5   6  -3  461.65    9.21   0
   5  -6   3  473.25    9.58   0
   5   6   3  480.89    7.53   0
   6  -6   3  158.94    8.18   0
   6   6   3  156.98    7.71   0
  -6   6  -3  158.93    8.10   0
  -7   6  -3   52.88    7.38   0
   7  -6   3   60.28    6.74   0
   7  -6   3   56.84    7.75   0
   7   6   3   57.06    5.48   0
  -8   6  -3  172.79    8.21   0
   8  -6   3  166.41    5.20   0
   8   6   3  183.84    8.23   0
   8  -6   3  170.76    8.65   0
   8   6   3  176.69    6.14   0
   9  -6   3   82.11    7.72   0
   9  -6   3   92.25    6.67   0
  -9   6  -3   86.81    8.75   0
   9   6   3   79.91    7.35   0
   9   6   3   71.74    5.33   0
  10   6   3  533.07    8.82   0
  10   6   3  512.79    9.13   0
  10  -6   3  486.19   12.93   0
 -10   6  -3  505.21   12.28   0
  10  -6   3  504.63    6.64   0
  11  -6   3   -0.93    4.39   0
  11   6   3   10.67    5.00   0
 -11   6  -3    9.91   10.68   0
  11   6   3    6.70    4.93   0
  12   6   3    5.23    5.01   0
  12  -6   3   -2.46    4.70   0
  12   6   3   12.09    7.25   0
  13   6   3  143.62    5.68   0
  13  -6   3  170.55    7.29   0
  13   6   3  165.19    7.83   0
  14   6   3    8.34    7.28   0
  14   6   3    0.56    7.06   0
  14  -6   3    4.85    6.85   0
  14   7  -3   23.38    5.18   0
  14  -7  -3   23.60    6.84   0
  13   7  -3   18.21    7.22   0
  13  -7  -3   10.01    6.46   0
  12  -7  -3   33.21    6.44   0
  12   7  -3   35.45    7.28   0
  11   7  -3   50.44    5.36   0
  11  -7  -3   49.87    6.72   0
 -10   7   3   16.22   10.72   0
 -10   7   3   15.62   11.38   0
  10   7  -3   16.60    7.36   0
  10  -7  -3   12.87    6.39   0
  -9   7   3    5.60    8.90   0
   9   7  -3    2.58    7.19   0
  -9   7   3    5.17    7.93   0
   8   7  -3  289.99    8.64   0
  -8   7   3  300.97   11.25   0
  -8   7   3  294.00   10.11   0
  -7   7   3  258.76    8.33   0
   7   7  -3  266.96    6.72   0
  -7   7   3  266.97    9.10   0
   6   7  -3   10.80    7.94   0
  -6   7   3    9.00    7.76   0
  -6   7   3    9.40    8.56   0
  -5  -7   3  102.34    8.00   0
  -5   7   3   98.00    7.37   0
  -5   7   3   95.02    8.08   0
   5   7  -3   98.69    5.76   0
  -4   7   3   98.92    7.74   0
  -4   7   3  105.57    8.21   0
   4   7  -3  102.24    6.00   0
  -4  -7   3  101.22    8.23   0
  -3  -7   3  407.17    8.90   0
  -3   7   3  406.57    7.45   0
   3   7  -3  413.53    7.10   0
  -3   7   3  435.67    9.64   0
  -3   7   3  411.79    9.07   0
   2   7  -3  226.67    6.49   0
  -2  -7   3  219.75    8.46   0
  -2   7   3  224.42    8.58   0
   1   7  -3  853.29   10.55   0
  -1  -7   3  849.49    8.83   0
   0  -7   3   81.33    5.69   0
   0   7  -3   62.87    8.07   0
   1  -7   3   65.01    5.50   0
  -1   7  -3   66.98    5.68   0
  -2   7  -3 2328.60   14.81   0
   2  -7   3 2420.08   14.83   0
  -2   7  -3 2539.53   12.86   0
  -3   7  -3  626.38    8.36   0
  -3   7  -3  576.70    8.42   0
   3  -7   3  584.85    8.58   0
  -4   7  -3  551.83    9.78   0
   4  -7   3  568.39    8.21   0
  -4   7  -3  527.03    6.80   0
   5  -7   3  544.86   10.11   0
  -5   7  -3  538.05    9.84   0
   6   7   3   -3.49    5.24   0
   6   7   3    6.71    7.53   0
  -6   7  -3    4.81    6.87   0
   6  -7   3    3.16    7.49   0
   7   7   3  585.84    9.21   0
  -7   7  -3  531.35    9.41   0
   7  -7   3  569.28   10.04   0
   7   7   3  194.89    6.19   0
  -8   7  -3  257.07    8.24   0
   8   7   3  261.51    8.22   0
   8  -7   3  268.80   10.37   0
   8   7   3  253.88    8.10   0
  -9   7  -3    2.79    6.56   0
   9  -7   3    0.68    6.77   0
   9   7   3    3.14    7.46   0
   9   7   3    2.50    4.98   0
  10  -7   3  305.69    7.29   0
 -10   7  -3  306.62   10.30   0
  10   7   3  271.56    6.48   0
  10   7   3  298.77    8.15   0
  11   7   3   32.70    7.26   0
  11   7   3   14.09    5.23   0
 -11   7  -3   20.24    8.60   0
  11  -7   3   27.72    6.27   0
  12  -7   3  156.72    7.02   0
  12   7   3  158.64    7.95   0
  12   7   3  148.30    7.76   0
  13  -7   3   70.63    6.84   0
  13   7   3   61.59    7.48   0
  13   7   3   75.42    7.82   0
  14   7   3   10.76    7.31   0
  14   7   3    9.58    5.35   0
  14  -7   3    4.63    4.64   0
  14  -8  -3  125.07    7.65   0
  14   8  -3  144.72    8.31   0
  13   8  -3   79.29    7.72   0
  13  -8  -3   77.75    7.21   0
  12   8  -3   18.86    7.24   0
  11   8  -3   54.09    5.25   0
 -10   8   3  123.64   10.38   0
 -10   8   3  124.98    9.94   0
  10   8  -3  127.92    7.69   0
   9   8  -3  504.32    9.06   0
  -9   8   3  505.39   12.41   0
  -9   8   3  508.89   11.58   0
   8   8  -3   67.92    7.55   0
  -8   8   3   66.17    7.78   0
  -8   8   3   54.51    7.10   0
   7   8  -3   56.86    5.72   0
  -7   8   3   43.48    7.34   0
  -7   8   3   50.31    8.04   0
  -6   8   3   66.93    7.44   0
   6   8  -3   47.34    5.55   0
  -6   8   3   49.03    7.14   0
  -5   8   3   54.83    7.49   0
   5   8  -3   46.14    5.52   0
  -5   8   3   45.79    7.46   0
  -4   8   3  247.11    8.52   0
  -4  -8   3  254.37    8.48   0
   4   8  -3  250.83    8.95   0
  -4   8   3  242.75    6.51   0
  -3  -8   3  554.42    9.56   0
   3   8  -3  571.11    7.81   0
  -3   8   3  425.53    8.11   0
  -3   8   3  581.06    9.38   0
  -2   8   3  196.46    6.30   0
   2   8  -3  222.14    6.57   0
  -2  -8   3  227.81    8.58   0
   1   8  -3  185.22    8.50   0
  -1   8   3  179.65    8.43   0
  -1  -8   3  177.50    6.14   0
   0   8   3   36.10    7.99   0
   0   8  -3   25.78    5.79   0
   0  -8   3   27.34    4.96   0
   1  -8   3   -5.68    6.59   0
  -1   8  -3    1.32    7.06   0
   1   8   3    7.38    5.56   0
   2  -8   3  262.71    6.54   0
  -2   8  -3  278.91    7.10   0
   2   8   3   29.11    5.60   0
  -2   8  -3  250.94    6.78   0
   3  -8   3  284.18    8.90   0
   3   8   3  125.44    6.05   0
  -3   8  -3  282.06    8.88   0
  -3   8  -3  281.77    7.21   0
   4  -8   3  777.07    8.74   0
   4   8   3  794.99   10.01   0
  -4   8  -3  819.41    7.81   0
  -4   8  -3  775.27   10.17   0
  -5   8  -3  884.09   10.78   0
   5   8   3  625.82    7.75   0
   5  -8   3  854.41   10.86   0
   6   8   3   53.96    7.38   0
  -6   8  -3   63.25    7.36   0
   6   8   3   24.02    5.17   0
   6  -8   3   50.62    5.40   0
  -7   8  -3  230.60    7.96   0
   7   8   3  233.49    8.20   0
   7   8   3  206.06    6.33   0
   7  -8   3  232.36    8.40   0
   8  -8   3   51.66    7.41   0
   8   8   3   45.04    7.32   0
   8   8   3   51.24    7.25   0
  -8   8  -3   50.90    7.16   0
   9   8   3  134.32    5.65   0
   9   8   3  190.54    7.61   0
  -9   8  -3  175.73    7.91   0
  10   8   3  297.34    8.42   0
  10   8   3  305.51    8.48   0
 -10   8  -3  297.13    9.13   0
  11   8   3  103.12    7.69   0
  11   8   3   96.61    7.38   0
 -11   8  -3  101.65    9.34   0
  12   8   3  141.36    7.74   0
 -12   8  -3  139.12   14.46   0
  12   8   3  119.00    6.23   0
  13   8   3   12.63    5.54   0
  13   8   3   21.61    7.36   0
  13   9  -3  105.99    6.07   0
  12   9  -3    9.62    7.52   0
  11   9  -3  148.40    6.05   0
 -11   9   3  154.63   11.34   0
 -11   9   3  147.14   11.73   0
 -10   9   3   57.66    8.56   0
  10   9  -3   62.03    7.62   0
 -10   9   3   50.08    9.13   0
   9   9  -3  165.11    5.86   0
  -9   9   3  156.66    9.18   0
  -9   9   3  155.22    8.48   0
  -8   9   3    9.05    8.74   0
   8   9  -3    8.98    5.00   0
  -8   9   3    3.03    7.93   0
  -7   9   3  524.41    9.43   0
   7   9  -3  545.71    9.13   0
  -7   9   3  558.28   10.07   0
  -6   9   3    2.59    6.54   0
   6   9  -3    4.97    7.16   0
  -6   9   3   -2.37    6.88   0
   5   9  -3 1374.17   11.66   0
  -5   9   3 1327.03   12.22   0
  -5   9   3 1293.95   11.72   0
  -4   9   3  151.18    7.82   0
   4   9  -3  165.96    8.10   0
  -4   9   3  161.83    5.84   0
  -3   9   3  818.88   10.00   0
   3   9  -3  824.59   10.19   0
  -3   9   3  832.77   10.58   0
  -2   9   3  770.34    9.66   0
   2   9  -3  670.81    9.76   0
  -2   9   3  690.67   10.22   0
  -2  -9   3  655.03    9.50   0
  -1   9   3  279.05    8.74   0
   1   9  -3  294.40    8.56   0
  -1  -9   3  300.14    8.36   0
   0  -9   3  358.47    8.71   0
   0   9  -3  364.90    9.10   0
   0   9   3  378.26    8.83   0
  -1   9  -3   12.38    7.81   0
   1  -9   3   25.44    7.48   0
   1   9   3   20.30    7.26   0
  -2   9  -3  208.29    8.49   0
  -2   9  -3  205.55    7.26   0
   2  -9   3  189.57    6.35   0
   2   9   3  207.68    8.28   0
  -3   9  -3  459.27    7.93   0
   3  -9   3  406.23    6.81   0
  -3   9  -3  427.29    9.09   0
   3   9   3  446.69    8.68   0
   4  -9   3  827.20   10.37   0
  -4   9  -3  883.85    9.13   0
  -4   9  -3  790.94    8.75   0
   4   9   3  784.79   10.07   0
  -5   9  -3  390.79    7.05   0
   5  -9   3  427.15    8.79   0
   5   9   3  386.85    6.81   0
   6   9   3  228.58    6.06   0
   6   9   3  235.70    6.19   0
  -6   9  -3  259.48    8.06   0
   6  -9   3  239.87    8.14   0
   7   9   3   57.36    7.28   0
   7   9   3   39.07    5.11   0
  -7   9  -3   48.94    5.07   0
   8   9   3   41.82    5.16   0
  -8   9  -3   49.65    7.03   0
   8   9   3   47.44    5.27   0
  -9   9  -3  201.08    8.22   0
   9   9   3  198.60    7.78   0
   9   9   3  204.38    7.97   0
 -10   9  -3  104.78    9.38   0
  10   9   3  108.76    5.71   0
  10   9   3  102.34    8.11   0
  11   9   3  270.46    8.68   0
  11   9   3  234.54    8.53   0
 -11   9  -3  251.10   10.59   0
  12   9   3   52.32    7.59   0
  12   9   3   50.11    5.73   0
 -12   9  -3   42.38   11.67   0
  12  10  -3   74.08    7.83   0
  11  10  -3   19.69    7.52   0
 -11  10   3    5.82    8.77   0
 -11  10   3    4.28    9.60   0
 -10  10   3   -1.85    8.34   0
  10  10  -3   12.23    7.24   0
 -10  10   3    2.92    7.13   0
   9  10  -3  114.29    7.43   0
  -9  10   3  105.92    9.01   0
  -9  10   3   95.25    8.22   0
  -8  10   3   16.32    6.79   0
   8  10  -3   13.75    7.38   0
  -8  10   3    3.94    7.07   0
  -7  10   3   21.23    6.55   0
   7  10  -3   26.28    7.49   0
  -7  10   3   26.03    6.92   0
  -6  10   3   15.08    6.88   0
   6  10  -3    8.55    5.12   0
  -6  10   3   14.10    7.18   0
   5  10  -3   24.97    5.08   0
  -5  10   3   21.12    6.76   0
  -5  10   3   23.62    4.82   0
  -4  10   3   27.73    7.78   0
  -4  10   3   32.43    6.91   0
   4  10  -3   32.74    7.47   0
  -3  10   3   59.18    6.67   0
   3  10  -3   53.71    5.57   0
  -3  10   3   56.75    5.30   0
   2  10  -3   94.61    5.73   0
  -2  10   3   94.89    6.63   0
  -2  10   3   92.23    5.71   0
  -1  10   3  418.65    8.83   0
   1  10  -3  371.29    7.10   0
   0  10  -3  234.18    7.95   0
   0  10   3  239.08    7.92   0
   1  10   3   68.95    5.72   0
  -1  10  -3   79.61    7.60   0
  -2  10  -3  235.29    8.31   0
  -2  10  -3  313.48    7.23   0
   2  10   3  253.81    8.28   0
   3  10   3   10.89    7.17   0
  -3  10  -3   13.84    6.70   0
  -3  10  -3    8.04    7.18   0
   4  10   3    0.72    7.23   0
  -4  10  -3    1.27    6.47   0
  -4  10  -3    1.81    7.17   0
  -5  10  -3   10.56    6.95   0
   5  10   3   -1.06    4.96   0
  -6  10  -3   10.27    7.23   0
   6  10   3   21.45    5.10   0
   6  10   3    1.13    5.14   0
   7  10   3  268.90    8.22   0
   7  10   3  258.59    7.88   0
  -7  10  -3  237.80    8.21   0
   8  10   3   -4.58    5.27   0
   8  10   3   -0.38    7.46   0
  -8  10  -3    4.56    6.84   0
   9  10   3    1.47    7.30   0
  -9  10  -3    9.65    7.03   0
   9  10   3    4.44    5.30   0
  10  10   3  161.13    7.89   0
  10  10   3  155.30    8.13   0
 -10  10  -3  143.45   10.01   0
  11  10   3    6.32    5.31   0
  11  10   3   -7.14    7.37   0
 -11  10  -3    0.69    7.06   0
 -10  11   3   65.24    8.10   0
 -10  11   3   64.53    9.19   0
  10  11  -3   68.35    5.67   0
  -9  11   3    3.40    6.90   0
   9  11  -3    0.57    7.54   0
  -9  11   3   -2.56    7.40   0
  -8  11   3  369.12    9.19   0
   8  11  -3  337.99    8.98   0
  -8  11   3  308.34    8.79   0
   7  11  -3   -7.72    7.21   0
  -7  11   3    3.57    4.94   0
  -7  11   3    5.75    6.87   0
   6  11  -3   38.93    5.37   0
  -6  11   3   27.85    6.56   0
  -6  11   3   32.13    7.23   0
   5  11  -3   10.91    5.34   0
  -5  11   3    4.75    5.06   0
  -5  11   3   10.52    4.76   0
  -4  11   3  150.45    7.80   0
  -4  11   3  134.38    7.52   0
   4  11  -3  157.80    7.90   0
  -3  11   3  313.57    6.72   0
   3  11  -3  308.29    6.80   0
  -3  11   3  320.02    7.74   0
  -2  11   3 1136.43   10.69   0
   2  11  -3  916.26    8.58   0
  -2  11   3  934.37   10.54   0
   1  11  -3   10.60    5.12   0
  -1  11   3   16.57    5.21   0
   0  11  -3  115.10    7.72   0
   0  11   3  105.38    5.56   0
  -1  11  -3   13.51    5.14   0
   1  11   3    8.64    7.01   0
  -2  11  -3   88.60    7.58   0
  -2  11  -3   93.26    6.54   0
   2  11   3   94.72    5.69   0
  -3  11  -3  702.72    8.70   0
   3  11   3  644.95    9.23   0
  -3  11  -3  623.06    9.71   0
  -4  11  -3   75.29    6.61   0
  -4  11  -3   74.93    7.44   0
   4  11   3   72.57    7.30   0
   5  11   3   65.49    5.30   0
  -5  11  -3   66.74    5.44   0
   6  11   3  280.90    8.44   0
   6  11   3  291.08    8.17   0
  -6  11  -3  279.83    8.26   0
   7  11   3   35.53    7.40   0
  -7  11  -3   41.94    7.28   0
   7  11   3   42.03    7.56   0
  -8  11  -3   24.76    7.38   0
   8  11   3   38.34    5.53   0
   8  11   3   26.24    7.66   0
   9  11   3   20.83    7.43   0
   9  11   3   20.78    7.71   0
  -9  11  -3   23.02    7.33   0
 -10  11  -3   12.81    6.99   0
  10  11   3    3.69    7.58   0
  10  11   3   28.96    7.66   0
  -9  12   3   16.58    9.17   0
  -9  12   3   13.22    7.20   0
   9  12  -3   13.13    7.86   0
   8  12  -3    9.64    7.73   0
  -8  12   3    9.25    7.42   0
  -8  12   3    6.21    7.04   0
   7  12  -3   46.34    7.68   0
  -7  12   3   34.23    7.50   0
  -7  12   3   31.88    7.18   0
   6  12  -3  226.62    8.40   0
  -6  12   3  201.14    6.09   0
  -6  12   3  238.89    8.31   0
   5  12  -3   35.99    7.38   0
  -5  12   3   43.66    7.13   0
  -5  12   3   57.77    7.57   0
   4  12  -3   77.31    7.32   0
  -4  12   3   81.47    5.54   0
  -4  12   3   80.79    8.03   0
   3  12  -3    1.54    5.05   0
  -3  12   3    7.02    7.02   0
  -3  12   3   -4.51    5.41   0
  -3  12   3    7.14    6.33   0
   2  12  -3    1.16    5.20   0
  -2  12   3    0.66    7.41   0
  -2  12   3    5.72    6.35   0
  -1  12   3  260.45    6.57   0
   1  12  -3  252.79    6.47   0
   0  12  -3  165.46    7.97   0
   0  12   3  153.52    5.82   0
  -1  12  -3  111.69    5.78   0
   1  12   3  117.05    7.81   0
  -1  12  -3   77.68    5.12   0
   2  12   3   63.67    5.26   0
  -2  12  -3   45.64    6.80   0
  -2  12  -3   46.43    5.52   0
  -3  12  -3   11.88    6.39   0
   3  12   3   -2.61    6.92   0
  -3  12  -3   -4.87    7.40   0
  -4  12  -3   41.77    6.57   0
  -4  12  -3   39.30    5.51   0
   4  12   3   38.11    7.31   0
   5  12   3    4.25    6.87   0
   5  12   3    3.88    5.03   0
  -5  12  -3    3.66    7.33   0
   6  12   3   88.43    7.21   0
   6  12   3   96.88    7.48   0
  -6  12  -3   87.22    7.80   0
   7  12   3   60.34    5.90   0
   7  12   3   80.68    7.72   0
  -7  12  -3   75.17    7.66   0
   8  12   3   78.39    8.07   0
  -8  12  -3   97.45    7.93   0
   8  12   3   99.61    8.01   0
   6  13  -3   25.65    7.33   0
  -6  13   3   32.41    7.22   0
  -6  13   3   29.19    7.68   0
  -5  13   3    0.75    6.90   0
  -5  13   3    6.71    7.49   0
   5  13  -3   19.34    7.33   0
  -4  13   3    3.95    5.57   0
   4  13  -3    8.35    5.00   0
  -4  13   3   -0.56    5.18   0
   3  13  -3    1.50    7.61   0
  -3  13   3   17.37    7.25   0
  -3  13   3   15.96    5.54   0
  -3  13   3    2.78    6.41   0
  -2  13   3  199.68    8.49   0
  -2  13   3  183.78    7.53   0
   2  13  -3  180.05    8.65   0
  -2  13   3  166.23    5.97   0
  -1  13   3   -3.62    5.17   0
   1  13  -3    1.02    7.57   0
  -1  13   3    2.21    6.02   0
  -1  13   3   -5.26    7.25   0
   0  13   3    3.04    5.01   0
   0  13   3    4.51    5.37   0
   0  13  -3    8.06    7.35   0
  -1  13  -3   31.70    5.52   0
   1  13   3   27.56    7.59   0
  -1  13  -3   21.89    6.52   0
   2  13   3   15.04    5.63   0
  -2  13  -3   11.55    4.56   0
  -2  13  -3    7.75    5.23   0
  -3  13  -3   20.03    5.32   0
   3  13   3   21.15    7.43   0
   3  13   3    5.45    5.10   0
  -3  13  -3   15.93    6.68   0
   4  13   3   63.50    7.79   0
  -4  13  -3   41.98    5.13   0
  -4  13  -3   50.46    7.63   0
   4  13   3   69.64    7.86   0
   5  13   3  115.59    7.83   0
   5  13   3  113.84    7.95   0
  -5  13  -3  107.80    8.11   0
   6  13   3   23.55    5.33   0
  -6  13  -3   21.25    5.50   0
   6  13   3   23.48    5.58   0
  -2  14   3   73.03    7.94   0
  -2  14   3   74.82    8.39   0
   2  14  -3   76.72    8.24   0
  -2  14   3   90.36    7.12   0
  -1  14   3   94.49    8.01   0
   1  14  -3   85.44    8.27   0
  -1  14   3   68.96    6.19   0
  -1  14   3   92.60    7.26   0
   0  14  -3    9.18    5.50   0
   0  14  -3   15.68    6.86   0
   0  14   3    3.03    5.26   0
   0  14   3    7.25    5.54   0
   1  14   3   18.21    5.45   0
  -1  14  -3   21.79    6.91   0
  -1  14  -3    9.52    7.70   0
   1  14   3   12.38    5.47   0
  12   0  -4  766.10   16.84   0
  11   0  -4   -0.67    9.81   0
  10   0  -4 1088.92   15.36   0
  -9   0   4  219.23   10.11   0
   9   0  -4  217.62   10.54   0
  -8   0   4 2371.26   21.17   0
   8   0  -4 2251.43   18.57   0
   7   0  -4  400.95   10.59   0
  -7   0   4  407.15   11.29   0
  -6   0   4  682.11   12.62   0
   6   0  -4  675.66   12.03   0
  -5   0   4 1332.19   14.98   0
   5   0  -4 1315.75   14.75   0
   3   0  -4  603.59   12.59   0
  -3   0   4  605.41   12.35   0
   1   0  -4 9294.49   32.57   0
   1   0   4 3889.60   23.55   0
  -1   0  -4 3740.99   21.52   0
   1   0   4 3705.81   20.20   0
  -2   0  -4  706.21   12.86   0
   2   0   4  677.39   10.49   0
  -3   0  -4  796.81   12.52   0
   3   0   4  798.06   10.70   0
  -4   0  -4   71.87    5.96   0
   4   0   4   68.27    8.55   0
   5   0   4  134.16    8.38   0
  -5   0  -4  137.23    8.11   0
  -6   0  -4 5083.61   22.45   0
   6   0   4 5223.20   22.42   0
  -7   0  -4 2465.94   16.64   0
   7   0   4 2546.21   16.47   0
  -8   0  -4  326.47    8.69   0
   8   0   4  332.23    8.81   0
   9   0   4   59.00    7.31   0
  10   0   4  123.64    7.25   0
  11   0   4  199.63    7.94   0
  12   0   4  635.25   11.59   0
  13   0   4  460.96   11.04   0
  14   0   4   15.64    6.92   0
  14   0   4   22.91    8.86   0
  15   0   4   62.02   10.33   0
  15   0   4   65.65   10.78   0
  14   1  -4    6.13   10.59   0
  14   1  -4    3.60   10.37   0
  13   1  -4  195.55    9.99   0
  12   1  -4   43.13    8.38   0
  11   1  -4  143.64    9.76   0
  10   1  -4  143.01    9.75   0
  10  -1  -4  135.44   12.20   0
   9   1  -4   45.36    7.72   0
  -9  -1   4   48.99   10.08   0
  -9   1   4   43.05   10.13   0
   9  -1  -4   45.33    8.95   0
  -8  -1   4   35.32    8.04   0
   8   1  -4   38.80    9.15   0
  -8   1   4   34.09    9.85   0
   8  -1  -4   33.08    8.51   0
   7  -1  -4    5.67    7.04   0
  -7   1   4   10.56    9.41   0
  -7  -1   4   10.70    8.67   0
   7   1  -4    7.81    7.95   0
   6   1  -4 2604.79   18.01   0
  -6  -1   4 2720.52   19.11   0
  -6   1   4 2606.82   20.96   0
   6  -1  -4 2647.23   20.45   0
   5   1  -4   22.62    5.97   0
  -5  -1   4   28.49    8.28   0
  -5   1   4   17.88    8.30   0
   5  -1  -4   18.52    8.21   0
  -4   1   4    2.13    8.53   0
   4   1  -4    1.05    6.20   0
   4  -1  -4    1.14    8.48   0
  -4  -1   4   -1.29    8.95   0
   3   1  -4 4302.62   22.55   0
  -3   1   4 4063.75   22.13   0
   3  -1  -4 4246.46   23.51   0
  -3  -1   4 4224.11   22.41   0
  -2   1   4 4530.97   22.86   0
  -2  -1   4 4532.92   23.84   0
   2  -1  -4 4519.63   22.89   0
   2   1  -4 4443.90   22.22   0
   0  -1  -4   85.46   11.76   0
   0   1  -4   92.57   12.35   0
   0   1   4   90.18    8.24   0
   0   1  -4   93.48   10.49   0
   0   1   4   46.92   10.17   0
   0  -1   4   92.49   11.93   0
  -1   1  -4 4209.84   21.34   0
  -2   1  -4  876.13   13.16   0
  -2  -1  -4  848.79   10.95   0
   2  -1   4  847.34   11.34   0
   2   1   4  873.79   13.07   0
   2  -1   4  204.19    7.81   0
   3  -1   4   -3.86    8.54   0
  -3  -1  -4    1.42    8.76   0
   3   1   4   -0.06    8.94   0
  -3   1  -4    2.87    6.18   0
  -4   1  -4   76.86    8.18   0
   4  -1   4   63.14    8.60   0
   4   1   4   73.24    8.69   0
  -4  -1  -4   70.00    6.36   0
   5  -1   4  594.72   10.65   0
  -5   1  -4  624.32   10.58   0
  -5  -1  -4  626.06   10.08   0
   5   1   4  627.65   10.50   0
   6  -1   4 1409.26   13.76   0
  -6   1  -4 1431.73   13.84   0
  -6  -1  -4 1468.98   13.20   0
   6   1   4 1495.82   12.95   0
   7  -1   4   19.50    7.33   0
  -7   1  -4   17.08    7.30   0
   7   1   4   20.93    7.51   0
   8  -1   4  253.66    8.52   0
  -8   1  -4  265.23    8.92   0
   8   1   4  253.20    8.10   0
   9   1   4   66.98    7.43   0
   9  -1   4   66.00    7.54   0
  -9   1  -4   65.35    9.13   0
  10   1   4  182.21    7.47   0
  10  -1   4  189.91    8.40   0
  11   1   4  116.59    7.20   0
  11  -1   4  125.87    8.67   0
  12  -1   4   11.48    7.94   0
  12   1   4    9.20    6.57   0
  13  -1   4   21.49    8.28   0
  13   1   4   23.82    7.93   0
  14   1   4   48.21    7.36   0
  14  -1   4   53.96   10.64   0
  14  -1   4   51.76    9.96   0
  14   1   4   53.00    6.99   0
  15   1   4   27.26    8.34   0
  15   1   4   26.83    7.29   0
  15  -1   4   29.85   13.45   0
  15  -1   4   31.88   12.77   0
  16   2  -4    5.76    9.63   0
  16   2  -4   11.63   10.76   0
  15   2  -4   15.21    8.32   0
  15   2  -4   17.55    8.65   0
  14   2  -4  382.49   10.84   0
  13   2  -4  213.68    9.75   0
  12   2  -4  697.34   10.75   0
  11   2  -4   82.05    7.27   0
  10   2  -4   11.69    7.10   0
  -9   2   4    4.62   15.15   0
   9   2  -4    8.72    7.70   0
  -9  -2   4    8.17    7.70   0
  -8   2   4   79.48   10.33   0
   8  -2  -4   73.16    9.65   0
   8   2  -4   78.48    8.00   0
  -8  -2   4   79.16    8.51   0
  -7  -2   4 3990.73   21.25   0
   7   2  -4 4006.58   20.42   0
  -7   2   4 3921.11   28.06   0
   6  -2  -4   43.78    8.24   0
  -6   2   4   46.81    9.87   0
   6   2  -4   43.97    8.21   0
  -6  -2   4   48.19    8.21   0
  -5   2   4 1758.93   17.00   0
  -5  -2   4 1861.99   15.13   0
   5   2  -4 1780.08   14.63   0
   5  -2  -4 1829.28   18.26   0
   4   2  -4   15.47    9.34   0
   4  -2  -4   16.37    8.12   0
  -4  -2   4   18.37    9.32   0
  -4   2   4   16.26    7.79   0
  -3  -2   4 1935.41   16.22   0
   3   2  -4 1902.74   14.67   0
   3  -2  -4 1961.75   16.89   0
  -3   2   4 1905.21   16.64   0
  -2   2   4  667.40   12.07   0
   2  -2  -4  676.18   12.28   0
   2   2  -4  650.91   10.50   0
  -2  -2   4  682.38   12.76   0
  -1  -2   4  514.17   12.55   0
   1   2  -4  532.40   12.53   0
   1  -2  -4  514.78   12.22   0
  -1   2   4  505.76    9.90   0
   0   2   4 4252.39   21.61   0
   0  -2  -4 4203.85   21.67   0
   0  -2   4 4130.35   20.37   0
   0   2  -4 4260.10   20.74   0
  -1   2  -4  261.38   10.23   0
  -1  -2  -4  245.48   10.98   0
   1   2   4  267.26   10.93   0
  -1   2  -4  262.11   11.31   0
   1  -2   4  249.06   11.03   0
   2  -2   4 5695.07   21.43   0
  -3   2  -4  117.34    9.27   0
   3  -2   4  102.38    7.16   0
   3  -2   4   83.67    6.22   0
  -3  -2  -4  107.75    9.47   0
   3   2   4  102.03    9.44   0
   4   2   4  705.94   10.87   0
   4  -2   4  662.87   11.13   0
   4  -2   4  705.82    9.86   0
  -4   2  -4  669.39   10.97   0
  -4  -2  -4  660.77    9.13   0
   5  -2   4 3132.95   18.62   0
   5   2   4 3084.40   15.65   0
  -5   2  -4 3039.26   17.42   0
  -6   2  -4 1755.59   15.05   0
   6  -2   4 1739.12   15.07   0
   6   2   4 1758.60   12.32   0
  -7   2  -4  458.96    9.82   0
   7  -2   4  470.93    9.86   0
   7   2   4  493.31    9.28   0
   8   2   4  418.17    8.84   0
   8  -2   4  410.66    9.68   0
  -8   2  -4  429.93    9.84   0
   9   2   4  399.45    8.89   0
  -9   2  -4  391.64    9.70   0
   9  -2   4  385.81    9.47   0
  10  -2   4  185.05    9.69   0
  10   2   4  173.74    7.91   0
 -10   2  -4  173.93    8.66   0
  11  -2   4  182.34    8.06   0
  11   2   4  188.78    7.51   0
  12  -2   4   97.32    9.03   0
  12   2   4   93.03    8.63   0
  13   2   4    3.35    6.61   0
  13   2   4    4.25    7.00   0
  13  -2   4    4.69    9.64   0
  14   2   4  170.52    8.73   0
  14  -2   4  182.03   16.12   0
  14  -2   4  201.34   16.53   0
  14   2   4  195.40    8.23   0
  15   2   4   22.24    6.89   0
  15   2   4   26.84    9.20   0
  16   3  -4   79.95    8.11   0
  16   3  -4   84.41    9.13   0
  15   3  -4   36.37    6.85   0
  15   3  -4   36.25    7.49   0
  14   3  -4  591.76   10.30   0
  13   3  -4   -3.17    6.59   0
  12   3  -4   17.40    6.64   0
  11   3  -4    8.10    6.87   0
  10   3  -4  492.87    9.53   0
  -9  -3   4 1302.20   12.96   0
   9   3  -4 1252.54   12.20   0
  -8  -3   4 1522.07   12.28   0
   8   3  -4 1505.51   12.96   0
  -8   3   4 1514.99   22.42   0
  -7   3   4 3297.99   25.08   0
   7   3  -4 3414.44   18.01   0
  -7  -3   4 3469.24   18.69   0
  -6   3   4  798.83   12.90   0
   6   3  -4  828.20   10.91   0
  -6  -3   4  830.37   11.48   0
   5  -3  -4   10.07    8.13   0
  -5   3   4    6.23    7.76   0
   5   3  -4    6.82    5.50   0
  -5  -3   4    7.63    8.03   0
   4  -3  -4   25.76    7.99   0
  -4  -3   4   26.62    8.69   0
  -4   3   4   25.44    7.67   0
   4   3  -4   28.38    6.17   0
  -3   3   4 1774.84   15.22   0
  -3  -3   4 1766.00   13.46   0
   3   3  -4 1746.03   13.41   0
   3  -3  -4 1774.49   14.16   0
   2  -3  -4  325.11    8.34   0
  -2  -3   4  319.72   10.13   0
  -2   3   4  329.48   10.33   0
   2   3  -4  330.98   10.57   0
  -1  -3   4  450.42   10.93   0
  -1   3   4  446.75    8.92   0
   1  -3  -4  471.68   10.95   0
   1   3  -4  455.06   11.13   0
   0   3   4  497.84    8.92   0
   0   3  -4  524.89   11.43   0
   0  -3  -4  518.74    9.01   0
   0  -3   4  513.09   11.31   0
  -1  -3  -4 1157.68   12.59   0
  -1   3  -4 1147.30   11.71   0
  -1   3  -4 1146.04   12.24   0
   1  -3   4 1139.81   13.28   0
   1   3   4 1187.66   12.59   0
   2   3   4 3735.15   18.06   0
  -2   3  -4 1740.16   11.84   0
   2  -3   4 3598.26   19.67   0
  -2   3  -4 3739.26   19.96   0
   3  -3   4 3724.27   16.95   0
   3  -3   4 3736.03   19.36   0
   3   3   4 3905.43   18.34   0
  -3   3  -4 3724.39   19.34   0
  -4   3  -4  333.51    9.41   0
   4   3   4  345.55    7.14   0
   4  -3   4  362.93    8.54   0
   4  -3   4  346.50    9.23   0
   5   3   4  919.38   10.26   0
   5  -3   4  159.30    5.81   0
   5  -3   4  865.45   11.93   0
  -5   3  -4  870.21   11.82   0
   6   3   4   11.85    7.40   0
   6  -3   4    5.32    7.13   0
   6  -3   4   -2.99    6.86   0
  -6   3  -4   -3.95    7.71   0
  -7   3  -4 1370.21   13.43   0
   7   3   4 1395.84   12.24   0
   7  -3   4 1356.87   13.73   0
  -8   3  -4    0.18    7.11   0
   8  -3   4    6.01    8.83   0
   8   3   4    3.40    7.56   0
   9   3   4   18.69    6.81   0
  -9   3  -4    9.47    8.43   0
   9  -3   4    3.77    8.46   0
 -10   3  -4   52.93    8.90   0
  10  -3   4   57.50    8.65   0
  10   3   4   56.30    7.09   0
  11  -3   4  766.98   13.55   0
  11   3   4  779.80    9.98   0
  12  -3   4  127.42   10.96   0
  12   3   4  128.21    7.36   0
  13  -3   4  231.90   15.81   0
  13   3   4  230.35    8.19   0
  13   3   4   90.45    6.07   0
  14   3   4   49.89    7.67   0
  14   3   4   68.98    7.05   0
  15   3   4   16.36    8.63   0
  15   3   4   21.02    7.56   0
  16   4  -4   96.60    9.56   0
  16   4  -4   99.73    9.74   0
  15   4  -4   10.65    7.04   0
  14   4  -4   -2.16    6.95   0
  13   4  -4  128.08    7.79   0
  12   4  -4   50.24    6.95   0
  11   4  -4  535.10    9.37   0
  10   4  -4  248.13    8.76   0
   9   4  -4   28.53    7.72   0
  -9  -4   4    7.90    5.47   0
  -8  -4   4   47.54    8.24   0
  -8   4   4   47.02   10.55   0
   8   4  -4   49.98    7.96   0
  -7  -4   4    3.00    7.99   0
  -7   4   4   -1.81    8.55   0
   7   4  -4    6.65    5.30   0
  -6   4   4  142.79    9.33   0
  -6  -4   4  143.38    6.38   0
   6   4  -4  143.63    6.33   0
   5  -4  -4   41.32    7.59   0
   5   4  -4   47.17    8.03   0
  -5   4   4   41.23    9.41   0
  -5  -4   4   49.08    8.27   0
  -4   4   4 1464.06   13.96   0
   4   4  -4 1441.89   12.72   0
  -4  -4   4 1449.38   11.34   0
  -3  -4   4   15.88    6.00   0
   3   4  -4   25.01    8.23   0
  -3   4   4   23.80    7.88   0
  -2   4   4    1.26    9.14   0
   2   4  -4   -3.92    7.77   0
  -2   4   4    2.50    5.84   0
  -2  -4   4    2.17    7.73   0
  -1   4   4  334.96    9.85   0
  -1  -4   4  341.45    9.17   0
   1   4  -4  332.99    9.53   0
   0  -4   4  108.07    6.80   0
   0   4   4  104.14    6.65   0
   0   4  -4  114.48    9.13   0
   1   4   4 5592.55   20.16   0
   1  -4   4 5808.29   22.34   0
  -1   4  -4 5769.57   22.32   0
   2  -4   4 1160.97   12.51   0
  -2   4  -4 1192.30    9.74   0
  -2   4  -4 1137.85   10.87   0
   2   4   4 1165.62   11.63   0
   3   4   4  431.41    7.39   0
   3  -4   4  429.81    8.05   0
  -3   4  -4  443.85    9.61   0
   4  -4   4 3714.14   18.24   0
   4   4   4 3879.60   17.18   0
  -4   4  -4 3846.17   19.31   0
   4  -4   4 4830.42   17.33   0
  -5   4  -4  398.94    9.77   0
   5  -4   4  409.44   10.00   0
   5  -4   4  354.39    6.64   0
   5   4   4  405.73    8.93   0
   6  -4   4   24.99    7.50   0
   6   4   4   29.88    7.55   0
   6  -4   4   30.65    6.62   0
  -6   4  -4   25.75    7.42   0
   7  -4   4 1180.47   13.08   0
  -7   4  -4 1154.05   13.93   0
   7   4   4 1163.72   11.35   0
   7  -4   4 1262.00   10.33   0
   8   4   4   10.45    5.34   0
   8  -4   4   11.96    6.64   0
  -8   4  -4    8.29    8.56   0
   8  -4   4    6.29    8.88   0
   9  -4   4   43.30    6.43   0
   9  -4   4   35.52    7.17   0
   9   4   4   47.29    7.43   0
  -9   4  -4   34.49    8.88   0
  10  -4   4   14.47    6.23   0
 -10   4  -4    4.47    8.34   0
  10   4   4    4.16    6.60   0
  10  -4   4   11.34    8.27   0
  11   4   4   29.80    6.95   0
  11  -4   4   22.49    8.61   0
 -11   4  -4   26.09    8.59   0
  12  -4   4   37.11   10.47   0
  12   4   4   42.26    6.76   0
  12   4   4   31.95    7.40   0
  13   4   4   18.70    7.33   0
  13   4   4   10.85    7.05   0
  14   4   4    3.58    7.50   0
  14   4   4   -6.26    6.94   0
  15   4   4   67.97    8.33   0
  15   4   4   73.49    7.63   0
  15   5  -4   42.55    7.58   0
  14   5  -4  129.33    7.98   0
  13   5  -4   38.81    7.09   0
  12   5  -4    5.39    7.15   0
  11   5  -4  494.87    8.98   0
  10   5  -4   26.20    7.35   0
  -9   5   4  845.64   18.64   0
  -9   5   4  834.81   19.19   0
   9   5  -4  867.89   10.44   0
   8  -5  -4 1222.03   11.78   0
   8   5  -4 1116.46   11.73   0
  -8   5   4 1126.86   16.96   0
  -8   5   4 1128.37   15.37   0
  -8  -5   4 1056.36   10.17   0
   7   5  -4   71.30    7.98   0
  -7   5   4   64.79    7.53   0
  -7  -5   4   66.75    7.16   0
   7  -5  -4   66.49    8.68   0
  -6  -5   4  588.88   10.04   0
   6   5  -4  571.96    8.13   0
   6  -5  -4  658.37   10.43   0
  -6   5   4  586.85   10.27   0
   5   5  -4  606.86    9.88   0
  -5   5   4  593.82   10.23   0
  -5  -5   4  623.12    9.95   0
   4   5  -4  198.32    6.62   0
  -4  -5   4  203.02    6.62   0
  -4   5   4  204.62    8.34   0
  -3  -5   4  478.36    7.80   0
   3   5  -4  484.95    9.52   0
  -3   5   4  455.23    7.84   0
   2   5  -4  880.62    9.51   0
  -2  -5   4  925.13   11.28   0
  -2   5   4  840.42   14.54   0
  -2   5   4  921.54   10.67   0
  -1   5   4  411.02    9.25   0
   1   5  -4  408.64    9.62   0
  -1  -5   4  410.70    7.51   0
   0  -5   4   65.33    8.10   0
   0   5  -4   64.28    5.97   0
   0   5   4   59.62    7.82   0
   1   5   4  557.13    9.61   0
   1  -5   4  523.48    8.26   0
  -1   5  -4  524.44   10.10   0
   2   5   4  430.71    9.26   0
  -2   5  -4  107.99    5.41   0
  -2   5  -4  418.83    8.97   0
   2  -5   4  430.08    8.98   0
  -3   5  -4 4144.92   17.95   0
   3   5   4 4119.83   16.78   0
  -3   5  -4 4085.21   15.51   0
   3  -5   4 4210.94   19.08   0
   4   5   4   91.15    7.53   0
  -4   5  -4   88.08    8.03   0
   4  -5   4   84.49    7.89   0
  -5   5  -4 2780.67   16.46   0
   5  -5   4 2778.33   16.81   0
   5   5   4 2847.82   14.75   0
   6  -5   4   -0.36    7.06   0
  -6   5  -4    8.52    7.19   0
   6  -5   4   19.86    6.57   0
   6   5   4   11.00    6.90   0
  -7   5  -4   34.40    7.24   0
   7   5   4   41.04    7.02   0
   7  -5   4   38.34    6.92   0
   7  -5   4   26.42    7.49   0
   8  -5   4  187.33    9.34   0
   8  -5   4  195.63    7.09   0
  -8   5  -4  171.98    7.53   0
   8   5   4  177.77    7.79   0
   9  -5   4  454.32    7.59   0
  -9   5  -4  422.37   10.47   0
   9  -5   4  423.39    9.91   0
   9   5   4  418.55    8.57   0
  10   5   4  570.12    8.96   0
 -10   5  -4  517.89   11.44   0
  10  -5   4  524.08   11.77   0
  10  -5   4  497.08    6.39   0
  11   5   4  274.83    8.26   0
  11  -5   4  272.43   11.06   0
  11   5   4  269.45    6.52   0
 -11   5  -4  284.74   10.63   0
  11  -5   4  248.72    5.56   0
  12  -5   4    4.09   11.44   0
  12   5   4    0.55    6.88   0
  12   5   4    8.44    7.03   0
  12  -5   4   -2.37    6.34   0
  13   5   4   63.24    6.99   0
  13   5   4   63.55    7.45   0
  13  -5   4   46.86    5.00   0
  14  -5   4    5.01    4.74   0
  14   5   4    9.30    7.03   0
  14   5   4   10.55    7.44   0
  15  -6  -4  122.54    7.48   0
  15   6  -4  116.90    8.02   0
  14   6  -4    1.87    7.20   0
  14  -6  -4   -2.63    6.54   0
  13  -6  -4   32.18    6.51   0
  13   6  -4   24.57    5.21   0
  12  -6  -4  315.50    7.66   0
  12   6  -4  257.55    6.65   0
  11   6  -4   -1.34    6.89   0
  11  -6  -4    2.47    6.21   0
  10   6  -4    6.60    5.34   0
 -10   6   4   10.62   13.59   0
 -10   6   4   11.31   14.11   0
  10  -6  -4    4.11    6.57   0
   9   6  -4  652.77    9.61   0
  -9   6   4  654.00   14.86   0
   9  -6  -4  696.75    9.71   0
  -9   6   4  644.40   14.44   0
   8  -6  -4  515.80    9.42   0
  -8  -6   4  495.50    9.45   0
   8   6  -4  496.21    7.64   0
  -8   6   4  504.63   11.72   0
  -8   6   4  497.77   12.91   0
  -7   6   4    3.80    7.95   0
  -7  -6   4    4.58    4.97   0
  -7   6   4    4.59    6.91   0
   7   6  -4  -10.71    7.15   0
  -6  -6   4  821.84    8.57   0
  -6   6   4  817.98   10.94   0
   6   6  -4  847.94   10.04   0
  -5  -6   4   94.99    7.95   0
   5   6  -4   99.12    8.32   0
  -5   6   4   84.66    7.46   0
   4   6  -4 1442.54   11.93   0
  -4   6   4 1432.59   12.70   0
  -4  -6   4 1495.67   11.85   0
   3   6  -4   64.85    8.36   0
  -3  -6   4   71.39    5.88   0
  -3   6   4   75.42    7.58   0
   2   6  -4 2702.01   15.35   0
  -2   6   4 2540.32   19.59   0
  -2  -6   4 2710.17   13.88   0
  -2   6   4 2724.86   15.36   0
  -1   6   4  116.61    7.96   0
  -1  -6   4  115.60    5.92   0
   1   6  -4  115.78    8.26   0
   0  -6   4   -1.07    5.38   0
   0   6   4    1.31    7.40   0
   0   6  -4    2.15    5.53   0
   1   6   4   68.71    5.56   0
   1  -6   4   62.63    7.97   0
  -1   6  -4   62.62    5.72   0
  -2   6  -4  109.83    7.16   0
   2   6   4  115.89    6.03   0
  -2   6  -4  110.96    8.21   0
   2  -6   4  112.80    7.82   0
  -3   6  -4 1433.55   10.79   0
   3   6   4 1397.35   11.79   0
   3  -6   4 1372.04   10.99   0
  -3   6  -4 1361.26   12.18   0
   4   6   4  233.37    6.50   0
  -4   6  -4  220.31    8.83   0
   4  -6   4  227.06    8.88   0
   5   6   4   38.68    5.63   0
   5  -6   4   45.90    7.87   0
  -5   6  -4   42.41    7.28   0
   6   6   4    9.05    5.49   0
   6  -6   4   11.27    7.45   0
  -6   6  -4   17.90    7.39   0
   7  -6   4   29.44    7.33   0
   7   6   4   35.61    7.44   0
  -7   6  -4   32.74    7.19   0
   8  -6   4  245.39    5.44   0
   8  -6   4  243.83    8.34   0
   8   6   4  242.40    8.36   0
  -8   6  -4  247.46    8.28   0
   9  -6   4   14.85    4.74   0
   9   6   4   13.23    6.85   0
   9  -6   4   19.80    6.86   0
  -9   6  -4   15.82    6.63   0
  10   6   4   61.94    7.01   0
  10  -6   4   73.20    7.63   0
 -10   6  -4   82.73    8.76   0
  10  -6   4   77.92    6.30   0
  10   6   4   61.86    7.35   0
  11  -6   4   53.02    9.01   0
  11   6   4   50.81    5.15   0
  11  -6   4   62.84    6.49   0
 -11   6  -4   53.56    8.69   0
  11   6   4   56.12    5.28   0
  12  -6   4  104.52    6.89   0
  12   6   4  105.07    7.50   0
 -12   6  -4   97.32   12.43   0
  12   6   4  106.36    7.38   0
  13  -6   4   76.38    6.82   0
  13   6   4   77.32    7.57   0
  13   6   4   98.90    7.87   0
  14  -6   4   10.11    6.93   0
  14   6   4    9.40    7.14   0
  14   6   4   11.61    7.95   0
  14  -7  -4   89.81    7.59   0
  14   7  -4   96.37    8.08   0
  13  -7  -4   83.28    5.12   0
  13   7  -4  109.89    7.68   0
  12   7  -4    2.85    7.16   0
  12  -7  -4    1.76    6.24   0
  11   7  -4   66.52    5.47   0
  11  -7  -4   73.56    6.77   0
  10   7  -4  172.85    7.87   0
 -10   7   4  166.80   12.28   0
  10  -7  -4  169.13    7.30   0
 -10   7   4  167.78   10.19   0
  -9   7   4  391.60   10.77   0
  -9   7   4  393.23   11.90   0
   9   7  -4  372.16    8.49   0
   8   7  -4   83.36    5.66   0
  -8   7   4   79.72    8.17   0
  -8   7   4   75.97    7.14   0
  -7   7   4   87.37    6.79   0
  -7  -7   4  100.77    5.81   0
   7   7  -4   73.74    7.95   0
  -7   7   4   92.25    9.68   0
  -6   7   4   71.65    8.15   0
  -6  -7   4   43.61    5.52   0
  -6   7   4   77.93    7.19   0
   6   7  -4   77.66    8.19   0
  -5   7   4 1524.76   13.47   0
  -5   7   4 1530.16   12.78   0
   5   7  -4 1493.17   12.27   0
  -5  -7   4 1500.99   12.14   0
   4   7  -4  234.97    6.74   0
  -4   7   4  252.18    8.20   0
  -4  -7   4  271.71    8.72   0
  -3  -7   4 1494.61   11.75   0
   3   7  -4 1379.48   10.08   0
  -3   7   4 1383.44   11.03   0
  -3   7   4 1419.66   13.98   0
   2   7  -4  335.68    8.75   0
  -2   7   4  327.41    8.84   0
  -2   7   4  337.44    8.56   0
  -2  -7   4  351.16    8.53   0
   1   7  -4  351.12    7.27   0
  -1   7   4  344.72    6.91   0
  -1  -7   4  365.24    7.18   0
   0  -7   4  467.64    9.03   0
   0   7  -4  423.26    7.20   0
   0   7   4  445.07    8.86   0
   1   7   4    9.18    5.61   0
   1  -7   4   12.54    6.90   0
  -1   7  -4   12.95    7.37   0
  -2   7  -4 1186.96   11.45   0
   2   7   4 1187.35    9.49   0
   2  -7   4 1244.20   11.34   0
  -2   7  -4 1211.61   10.06   0
   3   7   4   61.50    7.90   0
   3  -7   4   42.94    7.79   0
  -3   7  -4   55.36    6.71   0
  -3   7  -4   60.24    7.71   0
   4  -7   4   75.35    8.12   0
  -4   7  -4   70.61    7.75   0
   4   7   4   70.19    8.10   0
  -4   7  -4   77.14    6.72   0
   5  -7   4  681.06   10.24   0
  -5   7  -4  666.84   10.03   0
   5   7   4  660.53    8.04   0
   6   7   4  379.68    8.77   0
  -6   7  -4  366.27    9.10   0
   6  -7   4  374.09    9.06   0
   7   7   4   46.52    7.52   0
   7  -7   4   38.68    7.62   0
  -7   7  -4   34.45    6.98   0
  -8   7  -4   46.03    6.95   0
   8  -7   4   48.31    7.05   0
   8   7   4   57.19    7.33   0
   9   7   4   14.47    6.92   0
   9  -7   4    9.27    6.92   0
   9   7   4    9.60    7.14   0
  -9   7  -4    8.45    6.73   0
  10  -7   4    7.14    6.16   0
  10  -7   4    3.61    7.27   0
  10   7   4    6.52    6.95   0
 -10   7  -4    1.41    8.16   0
  10   7   4    2.56    7.14   0
  11   7   4  229.01    7.81   0
  11  -7   4  191.17    7.32   0
 -11   7  -4  204.76   10.18   0
  11   7   4  201.36    8.17   0
  12   7   4   40.55    5.45   0
 -12   7  -4   34.75   11.37   0
  12  -7   4   29.09    6.67   0
  12   7   4   36.72    5.10   0
  13  -7   4   11.24    6.47   0
  13   7   4    2.30    7.04   0
  13   7   4    0.20    7.34   0
  13   8  -4   89.75    7.73   0
  12   8  -4    9.29    5.04   0
  11   8  -4   26.62    7.20   0
 -11   8   4   20.07   12.96   0
 -11   8   4   19.79   12.70   0
 -10   8   4  308.05   11.29   0
  10   8  -4  311.17    8.26   0
 -10   8   4  305.59   10.53   0
  -9   8   4  259.10    9.86   0
   9   8  -4  282.51    8.59   0
  -9   8   4  258.53    9.49   0
  -8   8   4   23.35    7.26   0
   8   8  -4   30.85    7.37   0
  -8   8   4   23.40    6.66   0
  -7   8   4   81.26    6.81   0
   7   8  -4   83.09    7.63   0
  -7   8   4   69.69    7.67   0
   6   8  -4   -4.70    5.17   0
  -6  -8   4   -0.07    5.01   0
  -6   8   4    8.31    7.10   0
  -6   8   4    9.06    7.48   0
   5   8  -4  255.97    8.37   0
  -5   8   4  230.97    6.54   0
  -5  -8   4  252.19    6.29   0
  -5   8   4  248.33    8.40   0
   4   8  -4  308.92    8.82   0
  -4  -8   4  307.07    6.73   0
  -4   8   4  316.44    8.52   0
  -4   8   4  311.19    8.30   0
   3   8  -4   -0.73    8.13   0
  -3   8   4    5.45    5.76   0
  -3   8   4    3.87    7.46   0
  -3  -8   4    4.95    5.54   0
  -3   8   4    6.07    8.19   0
   2   8  -4 2116.52   13.48   0
  -2  -8   4 2099.79   13.10   0
  -2   8   4 1998.14   15.06   0
  -2   8   4 2087.27   12.23   0
   1   8  -4 1280.94    9.96   0
  -1  -8   4 1305.10   11.41   0
  -1   8   4 1254.46    9.83   0
   0   8   4  391.55    9.19   0
   0  -8   4  378.65    7.12   0
   0   8  -4  372.62    7.30   0
   1  -8   4  114.28    7.48   0
   1   8   4  123.91    6.00   0
  -1   8  -4  134.99    7.82   0
   2   8   4   27.13    5.35   0
   2  -8   4   19.55    5.35   0
  -2   8  -4   24.05    6.59   0
  -2   8  -4   20.08    5.31   0
   3   8   4   19.21    7.68   0
   3  -8   4   32.76    7.50   0
  -3   8  -4   33.53    7.26   0
  -3   8  -4   20.42    6.58   0
   4   8   4 1365.85   11.43   0
  -4   8  -4 1426.28   10.44   0
  -4   8  -4 1327.81   11.72   0
   4  -8   4 1371.35   11.89   0
   5   8   4  114.46    5.68   0
  -5   8  -4  119.90    8.52   0
   5  -8   4  107.70    8.09   0
   6   8   4   69.21    5.42   0
  -6   8  -4  120.68    7.43   0
   6   8   4  122.99    7.82   0
   6  -8   4  122.54    7.49   0
   7   8   4   20.68    7.09   0
  -7   8  -4   16.48    5.20   0
   7   8   4   25.40    6.98   0
   7  -8   4   24.10    7.06   0
   8  -8   4    2.37    7.08   0
   8   8   4    5.76    5.16   0
  -8   8  -4    7.48    6.86   0
   8   8   4   -0.89    7.38   0
  -9   8  -4  514.99   10.65   0
   9   8   4  499.05    9.24   0
   9   8   4  477.51    7.36   0
   9  -8   4  500.12    9.96   0
  10   8   4  124.68    5.83   0
  10   8   4  113.72    5.72   0
 -10   8  -4  120.46    7.62   0
 -11   8  -4  223.94   10.19   0
  11   8   4  221.83    6.62   0
  11   8   4  222.21    6.58   0
  12   8   4   39.82    7.70   0
  12   8   4   33.77    8.02   0
 -12   8  -4   34.45    9.16   0
  13   9  -4   53.70    7.94   0
  12   9  -4    5.72    7.17   0
 -11   9   4   21.60   10.21   0
  11   9  -4   22.33    7.31   0
 -11   9   4   17.52    9.57   0
 -10   9   4    6.27    8.03   0
  10   9  -4    2.79    5.22   0
 -10   9   4    5.93    8.96   0
   9   9  -4   96.41    7.66   0
  -9   9   4   88.67    7.82   0
  -9   9   4   96.95    7.19   0
   8   9  -4   -0.24    7.30   0
  -8   9   4   -0.52    6.37   0
  -8   9   4   -9.94    7.50   0
   7   9  -4  360.29    8.54   0
  -7   9   4  346.31    8.43   0
  -7   9   4  365.31    9.12   0
  -6   9   4   13.41    7.03   0
   6   9  -4    9.18    5.04   0
  -6   9   4    2.64    6.51   0
  -5   9   4   21.85    7.21   0
   5   9  -4   13.99    7.35   0
  -5   9   4   18.32    6.83   0
  -5  -9   4   16.22    5.10   0
  -4  -9   4  159.21    5.96   0
  -4   9   4  432.64    8.75   0
   4   9  -4  428.97    8.81   0
  -4   9   4  444.86    9.12   0
  -3   9   4    4.34    7.75   0
  -3   9   4   14.95    7.20   0
   3   9  -4   11.93    7.33   0
  -3  -9   4    8.56    7.20   0
  -3   9   4    0.63    6.17   0
   2   9  -4  474.79    8.99   0
  -2   9   4  476.56    9.40   0
  -2   9   4  430.31    8.70   0
  -2  -9   4  478.89    8.69   0
  -2   9   4  451.28    8.91   0
   1   9  -4  678.49    7.96   0
  -1  -9   4  717.57    9.37   0
  -1   9   4  711.48    9.80   0
  -1   9   4  687.82    9.97   0
   0   9  -4  336.27    8.53   0
   0  -9   4  342.70    8.13   0
   0   9   4  331.25    6.59   0
   0   9   4  190.02    6.07   0
   1   9   4   23.06    7.23   0
   1  -9   4   29.81    7.23   0
   1   9   4   29.75    7.15   0
  -1   9  -4   18.24    7.42   0
   2   9   4    9.13    7.08   0
   2   9   4   22.06    7.15   0
  -2   9  -4    9.23    7.58   0
   2  -9   4    9.97    7.35   0
  -2   9  -4   30.34    6.45   0
  -3   9  -4   13.86    6.09   0
   3   9   4   10.41    5.08   0
   3   9   4    5.83    7.37   0
  -3   9  -4    9.19    7.38   0
   3  -9   4   -2.32    7.27   0
   4   9   4   67.44    5.68   0
  -4   9  -4  232.77    5.58   0
  -4   9  -4  232.89    8.15   0
   4   9   4  240.68    8.18   0
   4  -9   4  232.03    8.14   0
   5   9   4   15.47    7.36   0
   5   9   4   13.78    7.05   0
  -5   9  -4    8.69    7.21   0
   5  -9   4    9.31    7.16   0
   6   9   4  177.91    7.70   0
  -6   9  -4  197.71    5.98   0
   6   9   4  207.60    7.78   0
   6  -9   4  209.87    7.91   0
   7  -9   4  133.79    7.79   0
   7   9   4  138.33    7.29   0
  -7   9  -4  146.21    7.38   0
   7   9   4  132.56    5.64   0
   8  -9   4   -0.04    7.06   0
  -8   9  -4   -2.70    8.12   0
   8   9   4    5.21    7.49   0
   8   9   4    6.60    7.43   0
   9   9   4   -5.85    5.17   0
   9   9   4    3.48    5.15   0
  -9   9  -4    7.94    6.94   0
  10   9   4   53.11    7.47   0
  10   9   4   60.61    5.45   0
 -10   9  -4   57.00    7.56   0
  11   9   4   -9.53    5.08   0
 -11   9  -4    1.04    8.28   0
  11   9   4    7.82    7.54   0
  12   9   4   63.95    5.74   0
 -12   9  -4   56.90    9.65   0
  12   9   4   67.64    7.84   0
  11  10  -4    4.91    7.53   0
 -11  10   4    7.22    8.41   0
 -11  10   4    9.31    8.97   0
 -10  10   4  437.84   12.01   0
  10  10  -4  505.14    8.97   0
 -10  10   4  460.06   10.03   0
   9  10  -4  237.33    8.23   0
  -9  10   4  208.92    8.26   0
  -9  10   4  210.51    9.14   0
   8  10  -4   15.60    5.17   0
  -8  10   4   12.69    6.68   0
  -8  10   4   12.17    7.45   0
   7  10  -4  131.07    7.93   0
  -7  10   4  128.35    7.35   0
  -7  10   4  143.81    7.83   0
  -6  10   4  310.22    6.86   0
  -6  10   4  317.88    7.97   0
   6  10  -4  308.37    8.06   0
  -5  10   4   27.11    6.89   0
   5  10  -4   40.54    7.56   0
  -5  10   4   37.15    6.99   0
   4  10  -4  368.72    6.82   0
  -4  10   4  377.71    6.98   0
  -4  10   4  395.17    9.00   0
   3  10  -4   15.03    7.25   0
  -3  10   4   -3.11    6.62   0
  -3  10   4    3.27    6.65   0
  -3 -10   4   11.46    5.05   0
  -3  10   4    0.71    7.08   0
  -2  10   4  150.88    7.56   0
  -2 -10   4  158.15    7.40   0
   2  10  -4  162.82    7.93   0
  -2  10   4  149.99    7.20   0
  -2  10   4  186.99    7.91   0
   1  10  -4  335.65    6.75   0
  -1 -10   4  315.02    6.52   0
  -1  10   4  329.59    8.74   0
  -1  10   4  341.66    8.24   0
   0  10  -4   90.91    7.78   0
   0  10   4   81.23    5.59   0
   0 -10   4   59.40    5.15   0
   0  10   4   97.50    7.78   0
   1  10   4  174.32    8.03   0
   1  10   4  180.61    6.21   0
   1 -10   4  176.39    7.70   0
  -1  10  -4  166.95    7.92   0
  -2  10  -4   32.88    6.65   0
   2  10   4   41.15    7.14   0
   2 -10   4   39.11    7.47   0
   2  10   4   24.72    5.13   0
  -2  10  -4   26.08    5.42   0
  -3  10  -4  106.51    6.68   0
   3  10   4  104.35    5.42   0
  -3  10  -4  110.60    7.55   0
   3 -10   4  107.25    7.33   0
   3  10   4   89.79    5.54   0
   4  10   4  537.11    8.81   0
  -4  10  -4  550.24    6.74   0
   4 -10   4  544.96    7.60   0
  -4  10  -4  535.80    8.92   0
   4  10   4  554.89    8.70   0
   5  10   4  232.94    7.79   0
  -5  10  -4  238.80    8.18   0
   5 -10   4  236.62    8.16   0
   5  10   4  109.41    5.62   0
   6  10   4  157.37    7.73   0
   6  10   4  161.11    7.94   0
  -6  10  -4  161.18    7.68   0
   6 -10   4  163.39    7.94   0
   7  10   4  188.33    7.72   0
  -7  10  -4  170.95    7.84   0
   7  10   4  168.52    7.89   0
  -8  10  -4   17.30    7.20   0
   8  10   4   20.70    7.30   0
   8  10   4   25.50    5.26   0
   9  10   4  124.44    7.63   0
  -9  10  -4  111.81    7.61   0
   9  10   4  104.31    5.69   0
  10  10   4   79.46    7.86   0
  10  10   4   79.58    7.94   0
 -10  10  -4   85.59    9.34   0
  10  11  -4    7.08    5.44   0
 -10  11   4    9.22    7.57   0
 -10  11   4   11.46    8.62   0
   9  11  -4  108.25    5.93   0
  -9  11   4  115.64    8.03   0
  -9  11   4  105.78    7.47   0
   8  11  -4    5.00    7.73   0
  -8  11   4    5.14    6.68   0
  -8  11   4    4.36    7.43   0
   7  11  -4  107.87    7.75   0
  -7  11   4  108.02    7.42   0
  -7  11   4  132.84    8.13   0
  -6  11   4  240.95    7.98   0
  -6  11   4  259.07    8.52   0
   6  11  -4  235.48    6.36   0
  -5  11   4   56.89    5.05   0
   5  11  -4   78.52    7.42   0
  -5  11   4   69.45    7.32   0
   4  11  -4    9.91    7.54   0
  -4  11   4    8.63    7.45   0
  -4  11   4   13.91    5.04   0
   3  11  -4   16.35    7.19   0
  -3  11   4    6.80    5.00   0
  -3  11   4   -3.90    7.21   0
  -3  11   4    2.37    6.32   0
   2  11  -4   23.72    7.42   0
  -2  11   4   19.65    6.80   0
  -2  11   4   16.10    6.30   0
  -2  11   4    2.59    7.24   0
   1  11  -4  495.21    8.82   0
  -1  11   4  460.19    7.27   0
  -1  11   4  470.48    8.73   0
   0  11   4  162.95    7.55   0
   0  11   4  159.98    7.81   0
   0  11  -4  157.51    6.01   0
   1  11   4   -3.15    4.82   0
   1  11   4  -10.46    7.06   0
  -1  11  -4    7.96    6.27   0
  -1  11  -4   16.31    7.20   0
   2  11   4   -1.01    7.16   0
  -2  11  -4   -2.27    6.08   0
   2  11   4    6.91    4.95   0
  -2  11  -4   -2.52    4.93   0
   3  11   4  210.71    7.89   0
   3  11   4  233.87    7.88   0
  -3  11  -4  260.10    7.03   0
  -3  11  -4  235.44    7.94   0
  -4  11  -4    2.57    4.27   0
   4  11   4    7.60    4.87   0
   4  11   4    6.90    7.27   0
  -4  11  -4   -5.90    6.94   0
   5  11   4  322.85    8.13   0
   5  11   4  312.98    6.41   0
  -5  11  -4  331.35    8.39   0
  -6  11  -4  185.87    8.05   0
   6  11   4  196.66    7.99   0
   6  11   4  156.95    7.88   0
  -7  11  -4  166.74    7.90   0
   7  11   4  172.17    8.18   0
   7  11   4  166.68    8.27   0
   8  11   4   -3.70    5.20   0
  -8  11  -4    0.54    6.91   0
   8  11   4   -3.25    7.45   0
  -9  11  -4   34.94    7.82   0
   9  11   4   26.79    7.67   0
   9  11   4   42.67    7.89   0
  -8  12   4   95.99    8.09   0
  -8  12   4   83.07    7.58   0
   8  12  -4  110.75    8.04   0
   7  12  -4   55.98    5.71   0
  -7  12   4   64.56    7.25   0
  -7  12   4   67.24    7.89   0
  -6  12   4  226.41    8.57   0
   6  12  -4  216.78    6.50   0
  -6  12   4  251.20    8.18   0
   5  12  -4   -2.22    7.01   0
  -5  12   4    6.62    7.31   0
  -5  12   4    2.37    6.81   0
   4  12  -4   88.86    7.38   0
  -4  12   4   77.31    7.31   0
  -4  12   4   77.77    5.71   0
   3  12  -4   -6.17    6.88   0
  -3  12   4   -0.74    5.03   0
  -3  12   4   -4.64    6.68   0
  -3  12   4   -5.86    7.60   0
   2  12  -4   22.33    5.08   0
  -2  12   4   14.27    6.52   0
  -2  12   4   30.20    4.98   0
  -2  12   4   23.81    7.51   0
   1  12  -4  208.11    8.05   0
  -1  12   4  208.90    8.12   0
  -1  12   4  221.17    8.13   0
   0  12   4   37.39    5.34   0
   0  12   4   35.17    7.48   0
   0  12  -4   43.39    7.43   0
   1  12   4   89.62    5.78   0
  -1  12  -4   75.49    4.97   0
   1  12   4   96.29    7.49   0
  -1  12  -4   96.54    7.82   0
  -2  12  -4    6.12    6.31   0
   2  12   4   18.38    6.87   0
   2  12   4    9.99    7.15   0
  -2  12  -4    9.31    7.49   0
   3  12   4   39.23    4.96   0
   3  12   4   48.00    7.39   0
  -3  12  -4   37.77    4.51   0
  -3  12  -4   41.77    7.25   0
  -4  12  -4    7.15    6.33   0
   4  12   4   23.92    7.09   0
  -4  12  -4   11.88    7.18   0
   4  12   4   16.25    7.10   0
  -5  12  -4  103.18    7.88   0
   5  12   4   85.24    5.25   0
   5  12   4   86.07    5.28   0
   6  12   4   16.00    7.39   0
  -6  12  -4   15.55    7.12   0
   6  12   4   11.98    5.45   0
  -7  12  -4   51.14    7.77   0
   7  12   4   58.99    5.52   0
   7  12   4   54.23    5.65   0
   6  13  -4  149.35    6.13   0
  -6  13   4  164.96    8.63   0
  -6  13   4  128.42    8.08   0
   5  13  -4  128.73    7.98   0
  -5  13   4  126.22    5.99   0
  -5  13   4  150.79    8.33   0
   4  13  -4   14.90    7.52   0
  -4  13   4    9.66    7.21   0
  -4  13   4   14.04    7.82   0
   3  13  -4   49.82    7.62   0
  -3  13   4   34.75    5.29   0
  -3  13   4   41.96    6.93   0
  -3  13   4   41.54    7.50   0
   2  13  -4   20.97    5.78   0
  -2  13   4   14.36    6.86   0
  -2  13   4   12.51    5.33   0
  -2  13   4   13.91    5.29   0
  -1  13   4   92.56    7.26   0
  -1  13   4   86.98    7.70   0
  -1  13   4  100.46    7.82   0
   1  13  -4  108.15    5.65   0
   0  13   4  276.76    8.36   0
   0  13  -4  282.15    8.50   0
   0  13   4  281.95    8.52   0
  -1  13  -4   59.33    6.83   0
   1  13   4   66.12    5.50   0
   1  13   4   76.11    7.80   0
  -1  13  -4   59.22    5.59   0
   2  13   4   83.80    7.66   0
  -2  13  -4   61.19    5.70   0
   2  13   4   71.15    7.40   0
  -2  13  -4   60.02    6.76   0
  -3  13  -4   85.38    6.96   0
  -3  13  -4   68.63    7.92   0
   3  13   4   88.48    7.75   0
   3  13   4   53.31    5.43   0
   4  13   4   14.56    7.73   0
   4  13   4   15.24    7.78   0
  -4  13  -4    7.08    7.56   0
  -4  13  -4    6.75    6.47   0
   5  13   4    5.67    5.36   0
  -5  13  -4    7.13    7.41   0
   5  13   4    6.35    5.46   0
  13   0  -5    0.79   10.35   0
  12   0  -5    2.21    8.90   0
  11   0  -5    5.54    8.45   0
  10   0  -5    0.07    7.08   0
 -10   0   5    6.16    9.72   0
   9   0  -5   -0.60    8.65   0
  -9   0   5   -5.03    9.63   0
   8   0  -5    0.87    6.90   0
  -8   0   5    4.89    7.68   0
   7   0  -5    5.51    9.43   0
  -7   0   5   -1.22    7.96   0
   6   0  -5    3.27    7.91   0
  -6   0   5    8.00    8.17   0
   5   0  -5   -2.63    7.72   0
  -5   0   5   -0.55    5.67   0
  -4   0   5    3.06    8.38   0
   4   0  -5    0.34    7.96   0
  -3   0   5   -1.46    6.20   0
   3   0  -5   -0.64    6.13   0
  -2   0   5    3.37    6.66   0
   2   0  -5    0.96    9.48   0
  -1   0   5    3.71    9.60   0
   1   0  -5    0.25    6.77   0
   0   0   5    2.65    9.62   0
   0   0  -5    3.88    9.87   0
   1   0   5    0.08    8.26   0
  -1   0  -5   -5.71    9.31   0
   1   0   5   -1.05    6.52   0
  -2   0  -5    3.81    8.90   0
   2   0   5    0.40    8.85   0
  -3   0  -5   -0.68    5.78   0
   3   0   5    1.42    6.03   0
  -4   0  -5    3.14    5.28   0
   4   0   5   -0.50    5.48   0
  -5   0  -5    1.75    5.14   0
   5   0   5    5.51    7.24   0
  -6   0  -5    1.88    7.78   0
   6   0   5    7.56    7.39   0
  -7   0  -5    7.17    7.03   0
   7   0   5    6.91    7.16   0
  -8   0  -5    6.53    7.12   0
   8   0   5    5.10    6.85   0
   9   0   5   -1.28    6.93   0
  10   0   5   -1.59    6.55   0
  11   0   5    4.91    6.19   0
  12   0   5   -1.75    6.33   0
  13   0   5   -0.51    8.01   0
  14   0   5    4.40    6.45   0
  15   0   5   -0.45    8.33   0
  15   0   5    1.14    7.22   0
  15   1  -5   21.05   11.60   0
  15   1  -5   19.35   11.97   0
  14   1  -5  271.80   10.83   0
  13   1  -5   92.96    7.50   0
  12   1  -5 1166.45   14.38   0
  11   1  -5  941.98   12.42   0
  11  -1  -5  914.34   17.47   0
 -10   1   5   26.77   10.94   0
  10   1  -5   29.38    8.79   0
 -10  -1   5   29.71    9.56   0
  10  -1  -5   27.30    8.38   0
  -9  -1   5    0.72    7.86   0
   9   1  -5    4.33    7.38   0
   9  -1  -5    5.00    8.45   0
  -9   1   5    0.80    9.44   0
  -8   1   5  226.85   10.66   0
   8   1  -5  232.25    8.65   0
   8  -1  -5  225.92   10.10   0
  -8  -1   5  220.01    9.02   0
   7   1  -5  605.01   11.04   0
  -7  -1   5  631.04   11.41   0
   7  -1  -5  604.03   11.11   0
  -7   1   5  592.29   11.28   0
   5   1  -5  376.17    9.73   0
  -5   1   5  371.91   10.08   0
   5  -1  -5  360.14    9.73   0
  -5  -1   5  350.56    9.62   0
   4   1  -5 2126.82   16.11   0
  -4  -1   5 2103.18   15.92   0
   4  -1  -5 2120.74   15.74   0
  -4   1   5 2043.64   15.74   0
   3   1  -5 1872.03   15.35   0
  -3   1   5 1767.90   13.91   0
  -3  -1   5 1813.28   15.25   0
   3  -1  -5 1792.70   13.88   0
   2   1  -5   50.85    9.41   0
   2  -1  -5   60.33    9.08   0
  -2  -1   5   61.19    9.59   0
  -2   1   5   59.86    9.19   0
   0   1   5 2908.01   22.40   0
   0  -1   5 3656.48   19.51   0
   0  -1  -5 3543.03   17.95   0
   0   1  -5 2916.09   18.59   0
   0   1   5 3720.44   19.23   0
   0   1  -5 3600.59   18.18   0
   1  -1   5  878.21   12.28   0
  -1  -1  -5  912.39   11.96   0
  -1   1  -5  871.78   12.32   0
   1   1   5  891.47   11.84   0
   2  -1   5 3528.27   18.47   0
   2   1   5 3357.74   16.80   0
  -2  -1  -5 3322.74   16.79   0
   2  -1   5 3366.09   18.36   0
  -2   1  -5 3352.29   17.30   0
   3  -1   5  767.94   11.34   0
  -3  -1  -5  749.35    9.40   0
   3   1   5  774.15   11.23   0
  -3   1  -5  785.04   11.31   0
   3  -1   5  816.04   10.79   0
   4  -1   5  210.52    8.36   0
  -4  -1  -5  197.86    8.47   0
  -4   1  -5  210.19    6.52   0
   4   1   5  209.10    6.55   0
   5  -1   5  592.11    8.70   0
  -5  -1  -5  620.43    9.74   0
  -5   1  -5  625.99    9.77   0
   5   1   5  612.25    8.06   0
   6  -1   5    7.46    7.71   0
   6   1   5    8.45    7.05   0
  -6  -1  -5   13.18    5.03   0
  -6   1  -5    6.42    6.85   0
   7  -1   5 3145.22   17.17   0
  -7  -1  -5 3102.83   16.46   0
  -7   1  -5 3029.44   17.04   0
   7   1   5 3214.16   16.63   0
   8  -1   5 3085.34   17.15   0
  -8   1  -5 3123.29   17.38   0
   8   1   5 3040.32   16.12   0
   9  -1   5  125.05    7.56   0
  -9   1  -5  120.36    7.50   0
   9   1   5  128.91    7.81   0
  10   1   5   71.06    7.25   0
  10  -1   5   73.43    8.47   0
  11  -1   5    8.64    6.56   0
  11   1   5    7.77    6.60   0
  12  -1   5  333.45   10.14   0
  12   1   5  329.12    8.33   0
  13   1   5 1048.70   12.18   0
  13  -1   5 1047.13   13.18   0
  14   1   5   64.08    7.42   0
  14  -1   5   60.74    8.83   0
  15   1   5   97.73    7.93   0
  15  -1   5   95.30    9.65   0
  15   1   5  103.11    8.52   0
  15  -1   5  102.53   11.50   0
  16   2  -5  115.39    9.99   0
  16   2  -5  118.35    9.99   0
  15   2  -5    6.88    8.31   0
  14   2  -5    8.86    6.93   0
  13   2  -5  466.46    9.66   0
  12   2  -5  192.95    9.17   0
  11   2  -5 1151.99   12.27   0
  10   2  -5  866.38   11.12   0
  10  -2  -5  856.70   18.42   0
 -10  -2   5  861.15   11.71   0
 -10   2   5  893.99   21.67   0
   9  -2  -5  367.78   11.44   0
  -9   2   5  367.42   13.43   0
   9   2  -5  384.96    9.03   0
  -9  -2   5  363.88    9.56   0
   8  -2  -5  303.66   10.92   0
  -8  -2   5  319.25    9.26   0
   8   2  -5  309.30    8.72   0
  -8   2   5  301.67   11.38   0
   7  -2  -5 2802.43   20.40   0
  -7   2   5 2680.43   19.66   0
   7   2  -5 2744.30   16.86   0
  -7  -2   5 2763.59   17.60   0
  -6  -2   5  843.38    9.99   0
   6   2  -5  860.78   11.00   0
   6  -2  -5  846.92   12.58   0
  -6   2   5  839.03   12.39   0
  -5   2   5  652.06   11.19   0
  -5  -2   5  640.66   10.51   0
   5   2  -5  663.76   10.40   0
   5  -2  -5  653.39   11.08   0
  -4  -2   5 1037.95   12.37   0
   4   2  -5 1035.38   12.26   0
   4  -2  -5 1061.79   12.52   0
  -4   2   5  999.07   10.99   0
   3   2  -5  296.06    7.92   0
  -3  -2   5  303.43   10.03   0
   3  -2  -5  311.18   10.08   0
  -3   2   5  294.68    7.91   0
   2  -2  -5 3024.26   18.07   0
   2   2  -5 4424.56   20.10   0
  -2  -2   5 2896.89   16.26   0
  -2   2   5 2900.00   16.52   0
   1  -2  -5  668.94   11.44   0
  -1  -2   5  647.10    9.20   0
   1   2  -5  676.58   11.29   0
  -1   2   5  640.16    9.44   0
   0  -2  -5 1093.75   12.40   0
   0  -2   5 1076.34   12.38   0
   0   2   5 1074.38   10.70   0
   0   2  -5 1109.93   12.67   0
  -1   2  -5  666.56   11.02   0
  -1   2  -5  630.48    9.33   0
  -1  -2  -5  644.47   10.60   0
   1   2   5  630.28    8.98   0
   1  -2   5  643.65    9.31   0
  -2   2  -5 1556.06   12.57   0
   2  -2   5 1603.67   13.96   0
  -2  -2  -5 1552.93   11.97   0
   2   2   5 1620.71   13.57   0
  -3  -2  -5 2917.22   16.02   0
   3  -2   5 2859.52   16.81   0
   3  -2   5  434.71    7.62   0
   3   2   5 2876.68   14.79   0
  -3   2  -5 2915.08   16.75   0
   4  -2   5  676.83    9.44   0
   4  -2   5  630.27   10.37   0
  -4  -2  -5  630.93    9.98   0
  -4   2  -5  624.90    8.42   0
   4   2   5  634.30    9.91   0
   5  -2   5    2.33    6.65   0
  -5  -2  -5    6.51    5.10   0
   5  -2   5    6.27    7.61   0
  -5   2  -5    1.41    7.39   0
   5   2   5   10.16    5.11   0
  -6  -2  -5  897.59   10.21   0
   6  -2   5 1130.68   12.17   0
  -6   2  -5  911.97   11.13   0
   6   2   5  923.39   10.41   0
   7  -2   5 1556.07   13.30   0
  -7   2  -5 1585.41   13.09   0
   7   2   5 1528.66   11.27   0
   8   2   5  813.66   10.17   0
  -8   2  -5  798.07   10.79   0
   8  -2   5  773.39   11.10   0
   9  -2   5  409.72    8.99   0
  -9   2  -5  408.34    8.91   0
   9   2   5  424.98    8.72   0
  10   2   5   80.52    6.93   0
 -10   2  -5   79.65    8.82   0
  10  -2   5   74.70    7.18   0
  11  -2   5   13.15    6.46   0
  11   2   5   10.90    4.85   0
  12  -2   5  576.08   10.81   0
  12   2   5  582.29    9.66   0
  13  -2   5   19.84    8.44   0
  13   2   5   19.10    6.81   0
  14   2   5   99.24    8.22   0
  14   2   5  325.61    8.90   0
  14  -2   5  326.10   12.00   0
  15  -2   5    0.68   12.90   0
  15  -2   5    1.44   13.67   0
  15   2   5   -1.71    7.52   0
  15   2   5    5.86    8.48   0
  16   3  -5   91.73    9.43   0
  16   3  -5   96.27    7.46   0
  15   3  -5    9.23    8.47   0
  14   3  -5  196.42    9.49   0
  13   3  -5   42.24    6.98   0
  12   3  -5  330.50    8.73   0
  11   3  -5  600.05    9.81   0
 -10  -3   5  172.23    8.64   0
  10   3  -5  166.08    8.26   0
  -9   3   5   16.14    8.88   0
  -9  -3   5   12.61    7.74   0
   9   3  -5   13.99    7.08   0
  -8  -3   5  118.76    7.89   0
   8   3  -5  116.27    8.02   0
  -8   3   5  116.30    9.97   0
  -7  -3   5  473.63    9.86   0
   7  -3  -5  448.60   10.30   0
   7   3  -5  462.94    7.76   0
  -7   3   5  441.10   11.57   0
   6  -3  -5 1448.25   14.68   0
   6   3  -5 1477.55   12.52   0
  -6   3   5 1471.34   14.46   0
  -6  -3   5 1514.79   13.02   0
   5   3  -5 1176.34   10.18   0
   5  -3  -5 1207.45   13.63   0
  -5  -3   5 1294.29   11.99   0
  -5   3   5 1236.48   13.30   0
   4  -3  -5   89.17    6.05   0
  -4  -3   5   85.70    6.01   0
   4   3  -5   97.92    8.11   0
  -4   3   5   87.68    8.07   0
  -3   3   5    2.72    7.57   0
   3  -3  -5    2.17    5.73   0
  -3  -3   5    9.49    7.93   0
   3   3  -5    7.55    5.71   0
  -2  -3   5    4.53    6.11   0
   2   3  -5   12.78    8.45   0
  -2   3   5    3.03    8.19   0
   2  -3  -5    0.95    8.35   0
   1  -3  -5  288.92    9.69   0
  -1   3   5  294.18    9.52   0
   1   3  -5  275.49    7.11   0
  -1  -3   5  280.03    8.85   0
   0  -3  -5  291.82    9.56   0
   0   3   5  305.20    9.50   0
   0  -3   5  301.44    9.38   0
   0   3  -5  315.77    9.75   0
  -1   3  -5  134.84    9.14   0
  -1   3  -5  136.36    8.16   0
  -1  -3  -5  132.73    8.04   0
   1   3   5  138.93    8.02   0
   1  -3   5  138.51    9.00   0
  -2   3  -5  691.33    9.73   0
  -2  -3  -5  695.06    9.92   0
   2   3   5  690.31   10.18   0
  -2   3  -5  689.55   10.73   0
   2  -3   5  665.32   10.82   0
  -3   3  -5  532.06    9.66   0
  -3  -3  -5  517.63    7.64   0
   3   3   5  558.79    9.60   0
   3  -3   5  522.45    9.71   0
   4  -3   5   64.34    7.65   0
  -4   3  -5   54.83    7.19   0
   4   3   5   59.06    7.78   0
   4  -3   5   66.11    7.42   0
   5   3   5  260.26    6.48   0
   5  -3   5  255.31    8.83   0
   5  -3   5  278.16    8.04   0
  -5   3  -5  265.84    8.30   0
   6   3   5  390.25    7.26   0
   6  -3   5  383.50    9.06   0
   6  -3   5  212.25    5.73   0
  -6   3  -5  358.85    7.29   0
   7  -3   5 2299.17   12.33   0
  -7   3  -5 2119.89   15.06   0
   7  -3   5 2127.95   15.39   0
   7   3   5 2160.20   13.79   0
  -8   3  -5 1562.02   13.49   0
   8   3   5 1584.39   12.31   0
   8  -3   5 1527.30   13.66   0
  -9   3  -5  144.18    7.86   0
   9   3   5  135.83    7.46   0
   9  -3   5  128.22    7.54   0
  10   3   5   -7.17    6.75   0
  10  -3   5    3.71    6.67   0
 -10   3  -5    3.17    6.77   0
  11   3   5   32.12    6.64   0
 -11   3  -5   36.30    7.21   0
  11  -3   5   37.26    6.78   0
  12   3   5  161.13    7.48   0
  12  -3   5  168.98    9.45   0
  13   3   5  176.86    7.86   0
  13  -3   5  178.00   10.50   0
  14  -3   5    2.08   11.64   0
  14   3   5    6.38    6.94   0
  14   3   5   -0.13    7.53   0
  15   3   5    7.95    7.70   0
  15   3   5    0.50    7.01   0
  16   4  -5   38.32    9.05   0
  15   4  -5  405.58    9.65   0
  14   4  -5    7.17    7.08   0
  13   4  -5  436.73    9.45   0
  12   4  -5   77.73    7.22   0
  11   4  -5  632.24    9.70   0
 -10  -4   5 1322.61   12.42   0
  10   4  -5 1330.96   11.90   0
  -9  -4   5  216.64    6.75   0
  -9   4   5  214.30   10.93   0
   9   4  -5  246.75    8.09   0
  -8   4   5  298.95   11.02   0
   8   4  -5  309.40    8.66   0
  -8  -4   5  321.51    9.26   0
  -7  -4   5 2197.23   13.48   0
   7   4  -5 2147.74   12.83   0
  -7   4   5 2208.56   17.50   0
  -6  -4   5   42.46    7.54   0
   6   4  -5   27.97    7.65   0
  -6   4   5   34.08    7.28   0
   6  -4  -5   35.12    6.92   0
   5   4  -5 3498.27   16.70   0
  -5  -4   5 3712.37   17.42   0
   5  -4  -5 3453.75   25.13   0
  -5   4   5 3582.17   19.48   0
  -4  -4   5  444.74    7.72   0
  -4   4   5  428.91    9.69   0
   4   4  -5  430.50    7.54   0
  -3   4   5 1354.68   12.55   0
   3   4  -5 1356.82   12.16   0
  -3  -4   5 1364.22   12.22   0
   2   4  -5 1781.84   13.31   0
  -2   4   5 1768.61   13.51   0
   2  -4  -5 1704.85   12.27   0
  -2  -4   5 1720.33   11.92   0
  -1  -4   5 8667.95   24.30   0
   1   4  -5 8543.20   24.25   0
   0  -4   5 1674.23   13.05   0
   0   4   5 1744.58   13.09   0
   0   4  -5 1638.75   11.72   0
   1  -4   5 7404.60   23.54   0
   1   4   5 7456.00   22.79   0
  -1   4  -5 7484.88   23.58   0
  -1   4  -5 9029.16   23.61   0
  -2   4  -5  789.79   10.13   0
  -2   4  -5  782.54   10.49   0
   2   4   5  801.46   10.14   0
   2  -4   5  764.38   10.42   0
   3   4   5 3570.15   16.15   0
  -3   4  -5 3520.88   17.01   0
   3  -4   5 3313.38   15.98   0
   4   4   5 1857.01   11.59   0
   4  -4   5 1761.06   13.44   0
  -4   4  -5 1802.33   13.53   0
  -5   4  -5    1.55    7.42   0
   5  -4   5   11.44    4.60   0
   5  -4   5   16.87    7.42   0
   5   4   5   21.12    7.24   0
   6  -4   5 3077.60   13.80   0
   6   4   5 3161.97   15.37   0
   6  -4   5 3018.83   16.74   0
  -6   4  -5 3007.70   16.50   0
   7   4   5  149.94    5.96   0
  -7   4  -5  133.24    7.61   0
   7  -4   5  137.19    8.01   0
   7  -4   5  157.74    7.23   0
   8  -4   5 1037.06    9.40   0
   8   4   5 1020.48   10.21   0
  -8   4  -5  936.72   11.15   0
   8  -4   5  937.74   11.42   0
   9  -4   5  589.51   10.22   0
   9  -4   5  647.78    8.63   0
  -9   4  -5  579.33   11.17   0
   9   4   5  597.26    9.05   0
  10  -4   5    7.28    6.73   0
  10   4   5   12.48    6.92   0
  10  -4   5    6.60    6.15   0
 -10   4  -5    6.77    7.88   0
  11  -4   5  885.39    8.96   0
  11  -4   5  803.15   13.42   0
  11   4   5  800.92   10.02   0
 -11   4  -5  818.53   13.44   0
  12  -4   5  321.89   11.26   0
  12   4   5  332.59    8.16   0
  12  -4   5  323.11    7.27   0
 -12   4  -5  335.14   11.70   0
  13   4   5    8.32    7.34   0
  13   4   5    3.35    6.84   0
  13  -4   5    5.73    9.90   0
  13  -4   5   -6.57    4.43   0
  14  -4   5  242.65    7.67   0
  14   4   5  242.34    9.05   0
  14   4   5  266.24    8.44   0
  15   5  -5   15.45    7.34   0
  14   5  -5  149.67    7.81   0
  13   5  -5  114.78    7.76   0
  12   5  -5  259.00    7.97   0
  11   5  -5   97.63    7.37   0
 -10   5   5  932.17   22.76   0
 -10   5   5  975.54   22.28   0
 -10  -5   5  995.56   11.04   0
  10   5  -5  958.38   10.54   0
  -9   5   5   21.42    9.13   0
   9  -5  -5   23.22    6.92   0
  -9  -5   5   20.68    7.32   0
  -9   5   5   20.95   11.21   0
   9   5  -5   24.18    7.18   0
  -8   5   5  769.50   13.24   0
   8  -5  -5  829.63   10.66   0
  -8  -5   5  789.77   10.32   0
   8   5  -5  780.01    8.43   0
   7  -5  -5   13.88    7.02   0
  -7  -5   5    7.65    5.03   0
  -7   5   5   14.76    7.34   0
   7   5  -5   14.19    7.67   0
   6  -5  -5    9.76    6.79   0
  -6   5   5   10.09    8.61   0
   6   5  -5    8.53    7.59   0
  -6  -5   5   21.01    7.40   0
  -5  -5   5 1271.22   10.12   0
  -5   5   5 1275.04   12.52   0
   5   5  -5 1307.18   11.47   0
   4   5  -5  779.13    8.69   0
  -4   5   5  803.81   10.45   0
  -4  -5   5  861.02   10.40   0
  -3   5   5  532.61    9.48   0
  -3  -5   5  530.30    9.71   0
   3   5  -5  529.59    9.75   0
  -2   5   5   -2.32    7.41   0
  -2  -5   5    2.72    5.83   0
   2   5  -5    2.36    5.55   0
  -2   5   5    3.25    8.05   0
  -1   5   5  621.07    9.53   0
  -1  -5   5  645.25    9.91   0
   1   5  -5  624.50    9.84   0
   0  -5   5  525.73    9.56   0
   0   5   5  541.04    9.35   0
   0   5  -5  513.10    7.81   0
  -1   5  -5    4.33    7.49   0
   1  -5   5    0.63    7.64   0
   1   5   5    6.30    7.46   0
  -1   5  -5   11.65    6.95   0
  -2   5  -5   40.94    5.11   0
   2  -5   5   41.95    5.55   0
  -2   5  -5   36.90    5.44   0
   2   5   5   32.54    8.12   0
  -3   5  -5   39.42    5.01   0
   3  -5   5   61.53    5.63   0
  -3   5  -5   64.28    7.57   0
   3   5   5   65.37    7.69   0
   4   5   5  268.23    8.20   0
  -4   5  -5  263.40    8.54   0
   4  -5   5  260.44    8.65   0
  -5   5  -5  141.76    7.89   0
   5   5   5  138.70    7.99   0
   5  -5   5  123.47    8.37   0
  -6   5  -5  782.85   10.26   0
   6   5   5  818.07    9.59   0
   6  -5   5  799.73    9.13   0
   6  -5   5  792.54   10.55   0
   7   5   5  221.53    6.32   0
   7  -5   5  226.44    7.15   0
   7  -5   5  234.13    8.39   0
  -7   5  -5  222.14    8.13   0
   8   5   5   46.61    7.17   0
   8  -5   5   36.46    7.17   0
  -8   5  -5   39.82    7.03   0
   8  -5   5   20.18    4.40   0
   9  -5   5 1084.37    9.31   0
   9  -5   5 1097.10   12.41   0
  -9   5  -5 1123.44   13.05   0
   9   5   5 1121.54   10.76   0
  10  -5   5  530.52   11.50   0
  10  -5   5  602.40    8.11   0
 -10   5  -5  526.68   11.18   0
  10   5   5  546.39    8.96   0
  11   5   5   66.59    7.01   0
 -11   5  -5   53.89    8.63   0
  11  -5   5   56.80    8.71   0
  11  -5   5   60.81    6.48   0
  12  -5   5    1.61    4.74   0
 -12   5  -5    6.29    9.96   0
  12  -5   5   13.45    9.97   0
  12   5   5   11.18    6.78   0
  12   5   5    7.05    4.80   0
  13  -5   5   32.44    6.73   0
  13   5   5   26.04    5.14   0
  13   5   5   35.65    5.02   0
  13  -5   5   40.23   10.92   0
  14   5   5   70.64    8.11   0
  14  -5   5   67.93    7.12   0
  14   5   5   55.25    7.67   0
  15   6  -5  103.35    7.87   0
  15  -6  -5   89.87    7.74   0
  14  -6  -5  174.17    7.48   0
  14   6  -5  160.71    8.00   0
  13   6  -5  119.49    5.71   0
  13  -6  -5  119.19    5.41   0
  12  -6  -5   85.96    6.92   0
  12   6  -5   79.33    7.23   0
  11   6  -5   91.28    7.17   0
  11  -6  -5   81.27    6.83   0
  10  -6  -5  360.97    8.27   0
 -10   6   5  333.76   12.97   0
  10   6  -5  358.00    8.40   0
 -10   6   5  330.71   14.07   0
   9  -6  -5  683.57    9.66   0
  -9   6   5  644.01   13.84   0
  -9   6   5  640.23   12.81   0
  -9  -6   5  621.99    8.10   0
   9   6  -5  671.29    9.55   0
  -8  -6   5  103.70    7.87   0
   8  -6  -5   91.28    7.15   0
  -8   6   5   91.10    7.90   0
  -8   6   5   93.44    7.41   0
   8   6  -5   95.61    8.05   0
  -7   6   5  856.92   12.13   0
  -7  -6   5  901.71   10.44   0
   7   6  -5  874.34   10.34   0
  -6   6   5    1.42    6.84   0
  -6  -6   5   10.85    7.78   0
   6   6  -5   -5.74    7.11   0
  -5  -6   5  849.60   10.25   0
  -5   6   5  838.69   10.44   0
   5   6  -5  840.28    8.65   0
  -4   6   5  406.32    9.05   0
  -4  -6   5  422.83    9.14   0
   4   6  -5  403.54    8.87   0
  -3   6   5 1204.80   11.66   0
  -3  -6   5 1215.51    9.70   0
   3   6  -5 1195.25   11.15   0
  -2   6   5 2812.58   23.19   0
  -2   6   5 3081.05   15.96   0
   2   6  -5 2974.54   15.16   0
  -2  -6   5 3006.95   15.12   0
  -1   6   5 1091.54    9.46   0
  -1  -6   5 1118.37   11.10   0
   1   6  -5 1094.88    9.58   0
   0   6   5  100.25    5.78   0
   0   6  -5  114.50    8.05   0
   0  -6   5  114.18    5.95   0
  -1   6  -5 2121.72   13.32   0
   1  -6   5 2155.80   13.42   0
   1   6   5 2086.44   12.98   0
   2  -6   5  332.98    8.52   0
   2   6   5  337.65    6.72   0
  -2   6  -5  331.17    8.83   0
  -2   6  -5  343.47    7.89   0
  -3   6  -5 1453.34    9.45   0
   3  -6   5 1501.46   12.63   0
   3   6   5 1453.61   11.50   0
  -3   6  -5 1464.45   12.30   0
  -4   6  -5  289.74    7.02   0
   4  -6   5  306.33    8.97   0
   4   6   5  284.00    6.64   0
   5   6   5   39.19    7.17   0
  -5   6  -5   37.71    7.72   0
   5  -6   5   38.08    7.60   0
  -6   6  -5   46.34    7.47   0
   6   6   5   38.76    7.52   0
   6  -6   5   38.85    7.51   0
  -7   6  -5    4.96    4.76   0
   7  -6   5    2.18    7.19   0
   7   6   5    2.78    5.13   0
   8   6   5  178.36    7.34   0
   8  -6   5  166.31    6.85   0
   8  -6   5  167.93    7.70   0
  -8   6  -5  155.87    7.45   0
   9   6   5  131.60    7.29   0
   9  -6   5  143.22    6.40   0
   9  -6   5  131.07    7.65   0
  -9   6  -5  137.70    7.38   0
  10  -6   5   66.68    8.91   0
  10  -6   5   26.31    4.67   0
  10   6   5   63.24    6.96   0
 -10   6  -5   65.87    7.04   0
  11  -6   5  113.49    6.71   0
 -11   6  -5  108.02    7.81   0
  11  -6   5  100.21    9.29   0
  11   6   5  101.27    7.26   0
  11   6   5    8.20    5.26   0
  12   6   5  537.10    9.23   0
 -12   6  -5  556.39   13.41   0
  12  -6   5   74.49    5.04   0
  12   6   5  542.91    9.53   0
  12  -6   5  551.24   13.57   0
  13  -6   5   22.55    6.53   0
  13   6   5    4.72    7.13   0
  13   6   5   13.21    7.46   0
  14  -7  -5  402.17    8.97   0
  14   7  -5  338.54    9.42   0
  13  -7  -5   22.03    6.69   0
  13   7  -5   18.46    7.23   0
  12  -7  -5   78.69    6.87   0
  12   7  -5   81.00    7.27   0
  11  -7  -5    7.94    6.37   0
  11   7  -5   10.97    5.14   0
  10  -7  -5   93.63    6.76   0
 -10   7   5   89.68   11.32   0
  10   7  -5   97.22    7.34   0
 -10   7   5   91.85    9.05   0
  -9   7   5 1082.56   15.15   0
  -9   7   5 1066.87   13.85   0
  -9  -7   5   17.15    5.43   0
   9   7  -5 1067.62    9.14   0
  -8   7   5 1843.66   16.37   0
  -8   7   5 1839.46   14.99   0
   8   7  -5 1931.61   12.81   0
  -8  -7   5 1907.29   12.76   0
  -7  -7   5  164.64    8.01   0
  -7   7   5  151.73    7.86   0
  -7   7   5  149.61    7.38   0
   7   7  -5  155.01    5.82   0
  -6   7   5 1427.19   12.54   0
  -6  -7   5 1483.27   10.37   0
   6   7  -5 1463.16   10.46   0
  -5  -7   5  110.98    8.01   0
  -5   7   5  104.68    7.60   0
   5   7  -5   98.77    8.03   0
  -4   7   5 2476.36   13.51   0
  -4  -7   5 2500.37   12.76   0
   4   7  -5 2470.44   12.73   0
  -3  -7   5   77.95    5.71   0
  -3   7   5   73.85    7.64   0
   3   7  -5   78.83    5.75   0
  -2   7   5    3.20    6.74   0
  -2   7   5   16.63    7.14   0
  -2  -7   5    6.20    5.51   0
   2   7  -5   16.38    7.84   0
  -1  -7   5  254.26    8.63   0
  -1   7   5  260.76    7.88   0
   1   7  -5  239.44    6.72   0
   0  -7   5 1901.37   11.41   0
   0   7   5 1926.28   12.73   0
   0   7  -5 1891.18   12.90   0
   1  -7   5 1474.03   11.29   0
   1   7   5 1470.77   10.28   0
  -1   7  -5 1480.94   11.46   0
   2   7   5  835.08    8.43   0
  -2   7  -5  824.90    9.86   0
   2  -7   5  842.16    8.59   0
  -2   7  -5  840.57    9.26   0
  -3   7  -5  334.78    9.35   0
   3   7   5  358.48    8.48   0
  -3   7  -5  365.12    7.74   0
   3  -7   5  342.35    8.76   0
  -4   7  -5  351.14    8.73   0
   4   7   5  363.09    8.63   0
   4  -7   5  374.10    8.89   0
   5   7   5 3025.38   14.58   0
  -5   7  -5 2911.51   15.52   0
   5  -7   5 3019.96   15.89   0
   6   7   5  318.51    8.26   0
   6  -7   5  305.26    8.65   0
  -6   7  -5  303.08    7.08   0
   7  -7   5  649.57    9.77   0
  -7   7  -5  647.79    9.60   0
   7   7   5  646.55    9.48   0
  -8   7  -5    4.57    6.87   0
   8  -7   5    5.36    8.89   0
   8   7   5   15.54    7.05   0
   9  -7   5   68.67    7.45   0
   9   7   5   63.52    5.24   0
  -9   7  -5   66.27    6.97   0
  10   7   5  302.23    6.60   0
 -10   7  -5  323.58    9.80   0
  10  -7   5  302.65    9.13   0
  10   7   5  184.65    5.90   0
  11   7   5  131.38    5.78   0
 -11   7  -5  136.41    8.10   0
  11  -7   5  126.48    6.89   0
  11   7   5  121.04    7.75   0
  11  -7   5  133.05    9.81   0
  12   7   5    1.05    7.87   0
  12   7   5   15.86    6.85   0
  12  -7   5    1.72    6.55   0
 -12   7  -5    4.54    9.66   0
  12  -7   5    4.50    8.89   0
  13  -7   5   64.37    7.12   0
 -13   7  -5   57.36   13.81   0
  13   7   5   68.27    7.65   0
  13   7   5   55.01    7.65   0
  13   8  -5   18.48    5.48   0
  12   8  -5   17.85    7.05   0
 -11   8   5   11.77   10.92   0
 -11   8   5   14.40   10.31   0
  11   8  -5   18.89    5.01   0
 -10   8   5  351.19   11.63   0
 -10   8   5  357.91   10.89   0
  10   8  -5  349.25    6.83   0
  -9   8   5   45.64    7.86   0
  -9   8   5   44.67    6.82   0
   9   8  -5   41.25    5.39   0
   8   8  -5   95.43    7.91   0
  -8   8   5  107.63    7.13   0
  -8  -8   5   96.15    5.79   0
  -8   8   5   99.68    7.96   0
   7   8  -5  210.90    7.56   0
  -7  -8   5  217.00    8.13   0
  -7   8   5  188.06    8.45   0
  -7   8   5  189.27    7.55   0
   6   8  -5  278.02    8.11   0
  -6  -8   5  260.80    6.12   0
  -6   8   5  248.97    7.89   0
  -6   8   5  269.59    8.45   0
  -5   8   5  534.99    8.08   0
  -5  -8   5  540.91    7.26   0
  -5   8   5  536.30    9.50   0
   5   8  -5  558.09    8.94   0
  -4   8   5   35.47    7.61   0
  -4  -8   5   38.55    5.38   0
   4   8  -5   28.95    5.42   0
  -3   8   5   12.45    6.79   0
  -3  -8   5   17.61    5.57   0
  -3   8   5   19.54    7.06   0
   3   8  -5   10.75    5.70   0
  -2   8   5    6.85    6.63   0
   2   8  -5   15.05    5.45   0
  -2   8   5   11.80    5.19   0
  -2  -8   5   10.05    7.90   0
  -1  -8   5   75.16    5.84   0
   1   8  -5   91.19    7.96   0
  -1   8   5   77.02    7.47   0
   0  -8   5  120.93    5.96   0
   0   8   5  115.12    5.78   0
   0   8  -5  123.49    7.93   0
   1   8   5   30.31    7.24   0
   1  -8   5   18.15    5.21   0
  -1   8  -5   17.89    5.58   0
   2  -8   5   44.46    7.78   0
  -2   8  -5   29.00    7.71   0
   2   8   5   31.96    7.38   0
  -2   8  -5   30.36    4.57   0
  -3   8  -5  137.69    6.92   0
   3  -8   5  132.19    5.77   0
   3   8   5  127.31    5.80   0
  -3   8  -5  136.07    6.01   0
  -4   8  -5  377.75    7.50   0
   4  -8   5  371.41    6.87   0
   4   8   5  388.35    8.46   0
  -4   8  -5  370.02    8.57   0
   5  -8   5  317.14    8.56   0
   5   8   5  302.91    6.67   0
  -5   8  -5  302.13    8.47   0
   6  -8   5   15.13    7.13   0
  -6   8  -5   16.34    7.02   0
   6   8   5   20.02    5.16   0
   7  -8   5   13.55    6.99   0
  -7   8  -5   17.54    6.81   0
   7   8   5   26.84    7.22   0
   8  -8   5   90.22    7.59   0
   8   8   5   89.90    7.30   0
  -8   8  -5   87.42    7.44   0
   9   8   5  146.62    5.78   0
   9   8   5  147.09    7.52   0
  -9   8  -5  138.72    7.90   0
   9  -8   5  119.44    8.04   0
  10   8   5   60.08    5.53   0
  10  -8   5   81.77    9.34   0
  10   8   5   75.74    5.41   0
 -10   8  -5   79.32    7.59   0
  11  -8   5   35.23    7.29   0
  11   8   5   33.70    7.16   0
  11   8   5   30.04    5.70   0
 -11   8  -5   34.65    7.14   0
  12   8   5   38.58    7.60   0
 -12   8  -5   33.25    8.92   0
  12   8   5   41.81    7.43   0
  12   9  -5   40.02    7.59   0
 -11   9   5    1.70   10.29   0
 -11   9   5    4.17    9.43   0
  11   9  -5    5.54    6.90   0
 -10   9   5   18.76    9.14   0
 -10   9   5   17.67    8.27   0
  10   9  -5   28.73    7.15   0
   9   9  -5  348.68    8.40   0
  -9   9   5  351.06   11.17   0
  -9   9   5  323.62   10.16   0
   8   9  -5  681.90    7.96   0
  -8   9   5  646.61   11.25   0
  -8   9   5  678.18   11.17   0
   7   9  -5   12.31    4.91   0
  -7   9   5   10.72    6.38   0
  -7  -9   5    6.93    5.28   0
  -7   9   5   25.30    7.21   0
   6   9  -5  128.26    5.75   0
  -6  -9   5  112.08    5.50   0
  -6   9   5  141.36    7.99   0
  -6   9   5  127.52    6.84   0
   5   9  -5   19.84    5.13   0
  -5   9   5   19.13    6.87   0
  -5   9   5   12.59    7.04   0
  -5  -9   5   12.90    4.93   0
   4   9  -5    4.82    7.63   0
  -4  -9   5   17.03    7.31   0
  -4   9   5   12.87    7.02   0
  -4   9   5    7.57    4.96   0
  -3   9   5 1311.19   13.14   0
  -3   9   5 1307.05   11.83   0
  -3  -9   5 1293.22    9.47   0
  -3   9   5 1236.17   11.10   0
   3   9  -5 1326.23   11.09   0
  -2   9   5  133.40    7.70   0
  -2   9   5  142.70    7.81   0
  -2  -9   5  132.12    7.52   0
   2   9  -5  123.35    7.97   0
  -1  -9   5  802.12    9.41   0
  -1   9   5  784.27    9.75   0
   1   9  -5  739.76    7.91   0
   0  -9   5  412.71    8.44   0
   0   9   5  397.43    7.04   0
   0   9  -5  402.09    8.76   0
  -1   9  -5    5.83    4.15   0
   1   9   5   -4.42    4.74   0
   1  -9   5   10.71    6.86   0
  -1   9  -5    2.94    5.16   0
   2   9   5  385.32    8.42   0
  -2   9  -5  381.66    8.71   0
   2  -9   5  381.50    8.49   0
  -2   9  -5  185.93    5.38   0
  -3   9  -5    5.16    6.76   0
  -3   9  -5    4.68    6.04   0
   3   9   5    2.75    5.17   0
   3  -9   5   -2.01    4.97   0
  -4   9  -5  166.17    6.96   0
   4   9   5  165.07    7.77   0
   4  -9   5  168.74    7.64   0
  -4   9  -5  162.86    7.81   0
   5   9   5  504.37    8.95   0
  -5   9  -5  540.19    9.21   0
   5  -9   5  518.61    9.20   0
   6   9   5  558.71    7.23   0
   6   9   5  546.43    7.62   0
  -6   9  -5  563.07    9.24   0
   6  -9   5  548.54    9.72   0
  -7   9  -5   71.97    7.38   0
   7  -9   5   76.91    7.47   0
   7   9   5   84.43    7.25   0
   7   9   5   70.22    7.30   0
  -8   9  -5  329.65    8.54   0
   8  -9   5  320.34    8.78   0
   8   9   5  327.19    8.33   0
   8   9   5  316.48    8.37   0
  -9   9  -5  311.91    8.72   0
   9   9   5  262.35    6.58   0
   9  -9   5  297.81    8.96   0
   9   9   5  278.69    8.25   0
  10  -9   5  136.90    8.60   0
  10   9   5   61.78    5.53   0
  10   9   5  133.19    5.81   0
 -10   9  -5  131.45    9.46   0
  11   9   5    7.33    5.21   0
  11   9   5   13.47    7.73   0
 -11   9  -5    5.01    7.11   0
 -11  10   5   18.81    9.09   0
 -11  10   5   14.89    8.51   0
  11  10  -5   16.06    7.45   0
 -10  10   5   46.62    9.48   0
 -10  10   5   45.38    8.67   0
  10  10  -5   54.12    7.61   0
   9  10  -5   48.70    7.54   0
  -9  10   5   42.70    8.55   0
  -9  10   5   42.78    9.24   0
  -8  10   5   35.94    6.66   0
   8  10  -5   42.66    7.54   0
  -8  10   5   32.56    7.73   0
   7  10  -5   15.84    5.28   0
  -7  10   5    9.46    7.17   0
  -7  10   5    8.50    6.70   0
  -6  10   5   67.65    7.10   0
   6  10  -5   57.77    5.40   0
  -6  10   5   60.96    7.34   0
   5  10  -5  538.68    7.23   0
  -5  10   5  555.13    7.91   0
  -5 -10   5   44.27    5.49   0
  -5  10   5  564.09    9.03   0
   4  10  -5   12.79    7.05   0
  -4 -10   5   26.27    7.12   0
  -4  10   5   15.80    6.81   0
  -4  10   5   20.08    7.38   0
  -3  10   5    5.72    5.18   0
   3  10  -5   12.40    7.20   0
  -3  10   5    8.55    6.54   0
  -3 -10   5    5.53    7.05   0
  -3  10   5    6.06    6.31   0
  -2 -10   5    4.90    4.61   0
   2  10  -5    3.68    7.21   0
  -2  10   5    7.28    6.83   0
  -2  10   5    6.20    6.18   0
  -2  10   5   -3.08    7.77   0
  -1 -10   5  315.67    8.02   0
  -1  10   5  308.43    8.62   0
  -1  10   5  307.60    8.41   0
   1  10  -5  317.82    8.06   0
   0  10   5  160.04    6.18   0
   0  10  -5  177.33    7.72   0
   0  10   5  192.13    8.13   0
   0 -10   5  187.91    7.43   0
  -1  10  -5  636.79    9.26   0
   1  10   5  640.66    9.07   0
  -1  10  -5  591.19    8.18   0
   1 -10   5  596.49    7.62   0
   1  10   5  601.16    9.33   0
   2  10   5  126.28    7.42   0
  -2  10  -5  125.13    6.65   0
   2 -10   5  129.29    7.43   0
  -2  10  -5  121.49    7.47   0
   2  10   5  115.74    7.55   0
  -3  10  -5   12.17    6.09   0
   3  10   5    4.75    6.82   0
   3 -10   5   11.80    6.91   0
  -3  10  -5   19.79    7.43   0
   3  10   5    2.30    7.09   0
  -4  10  -5    1.29    6.32   0
   4  10   5    3.15    5.30   0
   4 -10   5   11.07    4.99   0
   4  10   5   11.01    5.29   0
  -4  10  -5   17.21    6.91   0
   5  10   5    5.22    7.23   0
   5  10   5   -1.80    5.16   0
  -5  10  -5   -6.80    4.86   0
   5 -10   5    6.61    6.98   0
  -6  10  -5  278.23    8.19   0
   6  10   5  249.22    8.23   0
   6  10   5  262.98    8.19   0
   6 -10   5  265.94    8.35   0
   7  10   5   42.40    7.20   0
   7 -10   5   32.11    5.17   0
  -7  10  -5   50.06    7.06   0
   7  10   5   30.97    4.95   0
  -8  10  -5   61.90    7.46   0
   8  10   5   49.67    5.35   0
   8  10   5   65.86    7.72   0
   8 -10   5   42.54    7.33   0
   9  10   5   29.06    5.25   0
   9  10   5   18.65    7.49   0
  -9  10  -5   17.68    7.08   0
  10  10   5   16.76    7.83   0
  10  10   5   23.08    7.38   0
 -10  10  -5   25.91    7.19   0
 -10  11   5    5.88    7.66   0
 -10  11   5    5.56    8.45   0
  10  11  -5    6.71    7.62   0
  -9  11   5   45.22    8.66   0
  -9  11   5   49.16    7.90   0
   9  11  -5   45.15    5.44   0
   8  11  -5   21.67    7.42   0
  -8  11   5    3.62    6.94   0
  -8  11   5    8.73    5.36   0
   7  11  -5   28.94    7.56   0
  -7  11   5   32.71    7.76   0
  -7  11   5   24.65    7.12   0
   6  11  -5   14.00    7.38   0
  -6  11   5    4.49    7.09   0
  -6  11   5   11.33    6.57   0
   5  11  -5  157.86    7.83   0
  -5  11   5  151.94    6.01   0
  -5  11   5  154.71    5.65   0
  -4  11   5  327.79    8.64   0
  -4  11   5  274.27    6.36   0
   4  11  -5  298.22    6.53   0
  -3  11   5  348.29    8.62   0
  -3  11   5  330.98    8.07   0
  -3  11   5  311.16    6.99   0
   3  11  -5  337.62    8.53   0
  -3 -11   5  335.34    8.27   0
  -2  11   5    4.56    7.10   0
  -2 -11   5   11.10    7.05   0
  -2  11   5    5.13    4.77   0
  -2  11   5    6.74    6.65   0
   2  11  -5   -6.31    6.89   0
  -1 -11   5    9.92    4.76   0
  -1  11   5   -1.68    6.96   0
  -1  11   5   -1.58    7.20   0
   1  11  -5   -2.27    5.07   0
   0  11   5  179.79    7.67   0
   0  11   5   85.79    5.56   0
   0 -11   5  183.05    7.87   0
   0  11  -5  166.78    7.90   0
   1 -11   5  133.75    5.62   0
   1  11   5  148.76    7.69   0
  -1  11  -5  145.07    7.00   0
  -1  11  -5  180.56    7.83   0
   1  11   5  153.24    7.91   0
   2  11   5   12.35    6.91   0
   2 -11   5   23.83    7.19   0
  -2  11  -5   23.65    7.40   0
  -2  11  -5    4.85    6.45   0
   2  11   5   -1.18    4.97   0
   3  11   5   90.23    7.24   0
   3 -11   5   99.81    5.47   0
  -3  11  -5   89.82    5.47   0
   3  11   5   98.86    7.36   0
  -3  11  -5   68.36    4.79   0
   4 -11   5   10.12    7.17   0
  -4  11  -5   19.47    6.35   0
   4  11   5    9.51    4.94   0
  -4  11  -5    2.18    5.23   0
   4  11   5    6.70    7.07   0
   5 -11   5  231.54    6.35   0
   5  11   5  224.56    7.79   0
  -5  11  -5  243.22    8.20   0
   5  11   5  230.57    5.95   0
   6  11   5   14.57    7.52   0
  -6  11  -5    3.65    5.26   0
   6 -11   5    6.21    4.83   0
   6  11   5    5.90    6.93   0
  -7  11  -5   19.68    6.91   0
   7  11   5    9.12    7.06   0
   7  11   5    1.95    7.27   0
  -8  11  -5    5.15    4.96   0
   8  11   5   21.62    7.26   0
   8  11   5    4.84    5.17   0
  -9  11  -5   51.17    7.51   0
   9  11   5   59.70    7.89   0
   9  11   5   43.78    5.76   0
  -8  12   5   26.58    6.96   0
  -8  12   5   15.37    7.77   0
   8  12  -5   34.83    5.52   0
  -7  12   5  190.27    8.07   0
   7  12  -5  228.56    6.56   0
  -7  12   5  217.95    8.73   0
  -6  12   5   -3.92    7.12   0
  -6  12   5    0.99    6.92   0
   6  12  -5    7.13    5.30   0
  -5  12   5   63.62    5.56   0
  -5  12   5   90.97    7.74   0
   5  12  -5   76.53    5.40   0
  -4  12   5   97.06    7.59   0
  -4  12   5   90.44    5.29   0
   4  12  -5  106.69    7.72   0
  -3  12   5   15.72    7.11   0
  -3  12   5   10.12    7.69   0
  -3  12   5   18.95    6.96   0
   3  12  -5   22.18    7.37   0
  -2  12   5   70.28    7.43   0
  -2  12   5   71.72    7.30   0
  -2  12   5   77.31    5.94   0
   2  12  -5   81.24    5.72   0
  -1  12   5    3.25    5.22   0
  -1  12   5   12.05    7.26   0
  -1  12   5    3.42    8.10   0
   1  12  -5   15.29    7.31   0
   0  12   5  125.87    5.52   0
   0  12   5  132.18    7.46   0
   0  12  -5  123.30    7.91   0
   1  12   5  126.94    5.67   0
   1  12   5  109.74    5.81   0
  -1  12  -5  109.68    5.09   0
  -1  12  -5  144.55    7.79   0
  -2  12  -5    8.09    6.55   0
   2  12   5   14.62    7.48   0
   2  12   5    9.49    4.89   0
  -2  12  -5   18.15    7.21   0
  -3  12  -5  208.40    5.52   0
   3  12   5  173.54    6.27   0
   3  12   5  190.41    8.23   0
  -3  12  -5  182.30    6.21   0
  -4  12  -5   52.89    6.61   0
   4  12   5   44.92    7.32   0
   4  12   5   37.74    7.60   0
  -4  12  -5   48.80    7.45   0
   5  12   5   17.87    5.23   0
   5  12   5   13.07    5.28   0
  -5  12  -5   16.66    7.23   0
   6  12   5  115.86    6.12   0
   6  12   5  133.72    8.20   0
  -6  12  -5  115.91    7.93   0
   7  12   5  165.54    6.20   0
  -7  12  -5  163.21    8.67   0
   7  12   5  158.68    8.45   0
  -5  13   5    1.88    5.53   0
  -5  13   5   -1.25    7.58   0
   5  13  -5    5.60    5.27   0
  -4  13   5   67.26    8.08   0
  -4  13   5   59.45    7.67   0
   4  13  -5   81.35    7.84   0
  -3  13   5   17.47    5.36   0
  -3  13   5   13.99    5.60   0
   3  13  -5   19.77    5.47   0
  -2  13   5    8.22    7.72   0
   2  13  -5   11.04    5.38   0
  -2  13   5    7.90    6.78   0
  -2  13   5   19.03    5.23   0
  -1  13   5    8.27    6.80   0
  -1  13   5   10.15    7.61   0
  -1  13   5   -0.28    7.31   0
   1  13  -5   10.60    5.50   0
   0  13   5   43.02    8.06   0
   0  13   5   43.46    7.78   0
   0  13  -5   45.42    6.98   0
   0  13  -5   52.01    7.66   0
  -1  13  -5   64.62    6.65   0
   1  13   5   60.99    7.14   0
  -1  13  -5   59.81    5.62   0
   1  13   5   60.79    5.67   0
   2  13   5    6.57    5.31   0
  -2  13  -5   -8.03    6.33   0
  -2  13  -5    4.28    5.27   0
   2  13   5  -11.20    7.74   0
   3  13   5   26.37    7.59   0
  -3  13  -5   30.53    4.88   0
  -3  13  -5   16.87    7.75   0
   3  13   5   30.91    5.72   0
  -4  13  -5   84.15    8.08   0
   4  13   5   90.30    5.90   0
   4  13   5  110.56    5.81   0
  -4  13  -5   79.16    5.11   0
  14   0  -6  286.10   15.44   0
  13   0  -6  249.10   11.57   0
  12   0  -6 1442.54   16.38   0
 -11   0   6  313.31   10.02   0
  11   0  -6  307.12    8.85   0
 -10   0   6 4380.62   25.04   0
  10   0  -6 4325.06   22.24   0
  -9   0   6   38.76    7.89   0
   9   0  -6   34.19    7.29   0
  -8   0   6  183.77    8.72   0
   8   0  -6  177.03    8.07   0
  -7   0   6 2663.32   17.29   0
   7   0  -6 2614.05   15.69   0
  -6   0   6  105.33    8.37   0
   6   0  -6  106.26    8.19   0
  -4   0   6 2884.76   16.70   0
   4   0  -6 2988.94   16.88   0
  -3   0   6   40.28    8.45   0
   3   0  -6   32.43    6.22   0
  -2   0   6  937.53   10.17   0
   2   0  -6  960.84   11.96   0
  -1   0   6  647.31    8.71   0
   1   0  -6  663.04    8.79   0
   1   0  -6  465.31   10.65   0
   0   0   6 6253.65   21.13   0
   0   0  -6 6355.45   21.31   0
   1   0   6 3287.42   15.53   0
   1   0   6 3364.13   18.84   0
  -1   0  -6 3446.78   16.70   0
   2   0   6   41.80    7.63   0
  -2   0  -6  329.30    9.13   0
   2   0   6  326.86    7.13   0
  -3   0  -6 5280.18   19.99   0
   3   0   6 5128.27   19.92   0
  -4   0  -6 4391.24   18.25   0
   4   0   6 4435.38   17.50   0
  -5   0  -6 1931.97   13.12   0
   5   0   6 1911.31   13.15   0
  -6   0  -6  622.72    9.55   0
   6   0   6  631.66    9.68   0
  -7   0  -6 1628.23   11.41   0
   7   0   6 1697.91   12.62   0
  -8   0  -6  543.38    9.44   0
   8   0   6  574.26    9.56   0
  -9   0  -6 8763.98   26.02   0
   9   0   6 8497.62   26.11   0
  10   0   6   -4.00    6.27   0
  11   0   6  506.01    9.25   0
  12   0   6    7.24    8.26   0
  13   0   6   39.82    6.97   0
  14   0   6  381.08    9.64   0
  15   0   6  283.60   11.37   0
  15   1  -6   19.24    9.64   0
  14   1  -6   13.68    8.12   0
  13   1  -6    6.90    6.48   0
  12   1  -6    1.09    6.29   0
  12  -1  -6    3.99    9.24   0
 -12  -1   6   -2.34    6.88   0
 -11  -1   6  119.84    8.05   0
  11  -1  -6  126.20    9.11   0
  11   1  -6  125.24    7.63   0
 -11   1   6  125.45   10.29   0
  10   1  -6  422.05    9.03   0
 -10  -1   6  420.01   11.34   0
  10  -1  -6  411.53   10.05   0
 -10   1   6  415.81   12.49   0
   9   1  -6 1449.33   13.30   0
  -9   1   6 1434.75   15.14   0
   9  -1  -6 1423.33   14.32   0
  -9  -1   6 1465.04   14.05   0
   8  -1  -6  120.65    7.91   0
  -8  -1   6  120.93    8.10   0
   8   1  -6  123.31    7.45   0
  -8   1   6  116.20    9.86   0
   7   1  -6  590.04   10.11   0
  -7   1   6  562.57   10.24   0
   7  -1  -6  578.61   10.30   0
  -7  -1   6  589.51   10.55   0
   6   1  -6   35.76    8.04   0
  -6   1   6   35.07    8.05   0
   6  -1  -6   41.57    7.96   0
  -6  -1   6   39.13    7.82   0
  -5   1   6  617.58   10.86   0
   5   1  -6  637.79   10.23   0
   5  -1  -6  619.40   10.66   0
  -5  -1   6  619.54   10.57   0
   4   1  -6  564.13    9.96   0
  -4   1   6  579.39    9.99   0
  -4  -1   6  563.66    9.99   0
   4  -1  -6  570.68    8.39   0
  -3   1   6 4673.28   20.35   0
   3   1  -6 4568.28   19.90   0
  -3  -1   6 4606.48   19.92   0
   3  -1  -6 4717.47   20.32   0
   2   1  -6 1523.09   11.92   0
  -2  -1   6 1512.56   13.48   0
   2  -1  -6 1705.11   19.53   0
   2  -1  -6 1580.28   13.56   0
  -2   1   6 1529.36   13.46   0
  -1  -1   6 1508.12   12.69   0
   1  -1  -6 1420.57   13.14   0
  -1   1   6 1412.03   11.68   0
   1   1  -6 1380.43   11.05   0
   0   1  -6 1297.52   12.71   0
   0  -1   6 1246.57   10.53   0
   0  -1  -6 1270.14   11.76   0
   0   1   6 1225.39   10.42   0
   0   1  -6 1262.78   11.92   0
   1   1   6    3.19    7.18   0
  -1  -1  -6    4.39    7.33   0
   1   1   6    8.78    7.32   0
   1  -1   6   14.11    8.00   0
  -1   1  -6    8.69    5.36   0
   2  -1   6 5066.76   19.04   0
  -2  -1  -6 5285.81   19.84   0
   2   1   6 5073.17   18.69   0
  -2   1  -6 5136.75   20.13   0
   2  -1   6 5088.36   20.45   0
   3  -1   6  196.90    8.32   0
  -3  -1  -6  189.71    8.17   0
   3  -1   6  211.95    8.20   0
  -3   1  -6  201.28    8.40   0
   3   1   6  191.03    6.30   0
   4  -1   6    0.87    7.05   0
  -4  -1  -6    5.14    5.15   0
  -4   1  -6    9.96    7.07   0
   4  -1   6    3.81    6.95   0
   4   1   6    9.13    6.93   0
   5  -1   6    6.65    4.83   0
  -5  -1  -6   10.74    5.06   0
   5   1   6    4.95    7.04   0
  -5   1  -6   10.13    7.09   0
   6  -1   6  156.49    6.18   0
  -6   1  -6  174.62    7.97   0
   6   1   6  171.75    7.99   0
  -6  -1  -6  167.97    5.87   0
   7  -1   6  271.99    8.47   0
  -7  -1  -6  269.21    8.57   0
  -7   1  -6  272.48    8.49   0
   7   1   6  280.72    8.79   0
   8  -1   6  239.84    8.20   0
  -8   1  -6  237.33    8.01   0
  -8  -1  -6  223.36    8.12   0
   8   1   6  238.40    8.21   0
   9  -1   6  371.95    8.78   0
  -9   1  -6  359.93    8.26   0
   9   1   6  358.63    7.09   0
 -10   1  -6  143.45    7.35   0
  10  -1   6  147.17    7.36   0
  10   1   6  133.55    5.60   0
  11  -1   6  140.41    7.33   0
  11   1   6  154.69    7.47   0
  12  -1   6  181.87    9.20   0
  12   1   6  166.58    7.72   0
  13   1   6   83.50    7.34   0
  13  -1   6   86.24    7.34   0
  14   1   6    2.39    6.75   0
  14  -1   6    3.49    8.13   0
  15  -1   6    1.22    8.83   0
  15   1   6    4.78    8.70   0
  15   1   6   -0.35    7.56   0
  16   2  -6    4.27    9.23   0
  15   2  -6   30.90    6.92   0
  14   2  -6   92.98    7.35   0
  13   2  -6  596.56   10.09   0
  12   2  -6   93.87    6.85   0
 -12  -2   6   39.59    7.75   0
 -11  -2   6  265.39    8.86   0
  11   2  -6  240.54    7.94   0
  11  -2  -6  241.78   12.00   0
 -11   2   6  264.86   14.45   0
 -10   2   6 1188.59   17.32   0
  10   2  -6 1197.25   12.01   0
  10  -2  -6 1177.56   16.15   0
 -10  -2   6 1218.98   12.62   0
   9  -2  -6  152.70    9.55   0
  -9  -2   6  147.57    8.41   0
   9   2  -6  185.23    8.27   0
  -9   2   6  152.27    9.85   0
  -8   2   6  237.67    9.15   0
   8   2  -6  251.34    8.28   0
   8  -2  -6  254.32    8.83   0
  -8  -2   6  261.80    8.61   0
  -7  -2   6    5.13    7.67   0
   7  -2  -6    3.10    7.07   0
   7   2  -6    6.64    7.47   0
  -7   2   6    9.76    7.21   0
  -6   2   6   12.38    7.68   0
  -6  -2   6    8.01    7.43   0
   6   2  -6    8.98    5.13   0
   6  -2  -6   14.44    7.62   0
  -5  -2   6 3195.58   15.80   0
  -5   2   6 3291.43   18.48   0
   5   2  -6 3294.35   15.81   0
   5  -2  -6 3176.38   17.11   0
   4   2  -6 7900.18   24.44   0
  -4  -2   6 7322.89   23.17   0
  -4   2   6 7561.13   25.40   0
   3   2  -6  620.81    9.97   0
   3  -2  -6  598.45   10.09   0
  -3  -2   6  610.46   10.36   0
  -3   2   6  608.25   10.02   0
   2   2  -6  391.69    9.16   0
   2  -2  -6  422.20    9.69   0
  -2  -2   6  408.28    9.43   0
  -2   2   6  412.41    9.59   0
  -1  -2   6 1106.84    9.99   0
   1   2  -6 1122.05   11.33   0
   1  -2  -6 1084.19   10.28   0
  -1   2   6 1095.34   10.35   0
   0   2  -6 2450.74   14.59   0
   0   2   6 2127.83   20.73   0
   0   2  -6 1914.99   12.81   0
   0   2   6 2498.61   14.67   0
   0  -2   6 2388.57   13.43   0
   0  -2  -6 2435.49   15.05   0
  -1   2  -6 6826.04   22.34   0
   1  -2   6 6786.60   22.41   0
  -1  -2  -6 6786.25   21.86   0
  -1   2  -6 1345.93   11.26   0
   1   2   6 7033.68   22.18   0
   2  -2   6 2062.41   12.68   0
  -2  -2  -6 2182.26   13.80   0
   2   2   6 2112.78   12.59   0
  -2   2  -6 2171.73   14.20   0
   3  -2   6 4531.82   18.73   0
   3  -2   6  254.22    6.81   0
  -3  -2  -6 4629.59   18.18   0
   3   2   6 4606.47   18.17   0
  -3   2  -6 4554.60   18.64   0
  -4  -2  -6  854.82   10.28   0
   4  -2   6 1165.09   11.40   0
   4   2   6  837.34    8.84   0
   4  -2   6  914.86    9.95   0
  -4   2  -6  852.34   10.46   0
  -5  -2  -6  168.32    7.80   0
   5  -2   6  170.81    7.93   0
   5   2   6  152.53    5.97   0
  -5   2  -6  173.55    7.77   0
   5  -2   6  180.23    7.27   0
   6   2   6  745.34    9.98   0
   6  -2   6  763.79    9.30   0
   6  -2   6  747.43   10.43   0
  -6   2  -6  697.22    8.32   0
  -6  -2  -6  710.34    9.78   0
  -7   2  -6    8.15    4.89   0
   7  -2   6    0.09    6.93   0
  -7  -2  -6    4.99    5.34   0
   7   2   6   -0.27    7.38   0
   8  -2   6 2189.90   14.47   0
   8   2   6 2143.42   12.39   0
  -8   2  -6 2188.59   14.50   0
   9  -2   6  692.46   10.31   0
  -9   2  -6  698.81    9.97   0
   9   2   6  703.53    9.37   0
 -10   2  -6   37.37    6.75   0
  10  -2   6   38.59    6.57   0
  10   2   6   44.10    6.63   0
  11  -2   6   93.11    8.40   0
  11   2   6   77.34    6.95   0
 -11   2  -6   81.45    7.15   0
  12  -2   6   73.84    8.44   0
  12   2   6   85.51    7.13   0
  13  -2   6  144.40    9.39   0
  13   2   6  135.84    7.56   0
  14  -2   6  281.65   10.92   0
  14   2   6  295.42    8.73   0
  16   3  -6   48.34    8.92   0
  15   3  -6  314.09    9.07   0
  14   3  -6  125.27    7.81   0
  13   3  -6  289.41    8.38   0
  12   3  -6  247.48    8.25   0
 -11   3   6 2133.69   40.88   0
  11   3  -6 1941.48   12.87   0
 -11  -3   6 2074.36   15.05   0
 -10  -3   6  944.91   11.51   0
 -10   3   6  891.68   16.04   0
  10   3  -6  925.81   10.76   0
  -9   3   6 1320.06   16.08   0
   9   3  -6 1378.68   12.26   0
  -9  -3   6 1324.38   11.14   0
   9  -3  -6 1352.65   16.07   0
  -8  -3   6   26.32    7.94   0
  -8   3   6   16.36    9.00   0
   8  -3  -6   24.52    7.01   0
   8   3  -6   17.14    5.28   0
   7  -3  -6   21.38    7.08   0
   7   3  -6   27.55    7.76   0
  -7   3   6   24.18    7.30   0
  -7  -3   6   27.79    7.96   0
  -6   3   6 2241.28   15.89   0
   6  -3  -6 2282.14   15.97   0
   6   3  -6 2180.25   12.89   0
  -6  -3   6 2272.57   14.51   0
  -5  -3   6  507.34    9.50   0
   5  -3  -6  511.36    9.92   0
   5   3  -6  500.05    9.36   0
  -5   3   6  492.25    8.45   0
  -4  -3   6 2624.91   14.00   0
   4  -3  -6 2634.94   15.98   0
   4   3  -6 2564.45   13.73   0
  -4   3   6 2691.28   15.92   0
   3   3  -6 5220.55   19.46   0
   3  -3  -6 5083.69   19.51   0
  -3   3   6 4912.19   19.11   0
  -3  -3   6 5093.96   18.52   0
   2  -3  -6  417.93    9.28   0
   2   3  -6  402.99    7.40   0
  -2   3   6  417.47    9.11   0
  -2  -3   6  416.50    9.29   0
  -1  -3   6 5814.88   20.68   0
   1   3  -6 5720.82   20.65   0
   1  -3  -6 5604.82   20.38   0
  -1   3   6 5699.89   20.54   0
   0  -3  -6 1780.73   13.02   0
   0   3  -6 1818.26   13.32   0
   0   3   6 1747.93   12.95   0
   0  -3   6 1787.33   13.15   0
  -1   3  -6  262.34    8.59   0
  -1   3  -6   72.03    5.39   0
  -1  -3  -6  251.78    6.82   0
   1   3   6  260.47    8.68   0
   1  -3   6  258.78    8.80   0
  -2   3  -6 2537.65   14.94   0
  -2   3  -6 2664.85   14.15   0
  -2  -3  -6 2467.62   13.09   0
   2   3   6 2583.86   14.81   0
   2  -3   6 2598.08   14.91   0
  -3   3  -6 2592.28   13.61   0
  -3  -3  -6 2708.38   14.37   0
   3   3   6 2638.92   14.30   0
   3  -3   6 2577.05   13.67   0
  -4  -3  -6 4993.18   17.70   0
   4  -3   6 5053.54   18.85   0
   4  -3   6 4883.05   16.39   0
   4   3   6 5068.76   17.73   0
  -4   3  -6 5167.06   19.76   0
   5  -3   6 1895.71   13.54   0
  -5  -3  -6 1848.95   11.21   0
   5  -3   6  120.96    5.69   0
   5   3   6 1957.92   12.62   0
  -5   3  -6 1878.35   13.43   0
   6  -3   6  620.70    8.63   0
   6  -3   6  584.69    9.51   0
   6   3   6  573.01    9.31   0
  -6   3  -6  575.49    9.65   0
   7  -3   6  200.06    5.65   0
   7  -3   6  295.73    8.38   0
   7   3   6  312.79    8.47   0
  -7   3  -6  292.18    8.36   0
   8  -3   6 1361.76    8.98   0
   8   3   6 1430.28   11.36   0
   8  -3   6 1393.68   12.03   0
  -8   3  -6 1413.16   12.31   0
  -9   3  -6  119.93    7.18   0
   9  -3   6  118.10    7.11   0
   9   3   6  109.30    7.19   0
   9  -3   6  130.94    6.83   0
  10  -3   6 2334.09   15.74   0
 -10   3  -6 2418.87   15.94   0
  10   3   6 2252.44   13.65   0
 -11   3  -6   10.44    6.74   0
  11   3   6   13.46    6.84   0
  11  -3   6    8.20    8.15   0
 -12   3  -6   81.23    8.58   0
  12   3   6   68.10    7.02   0
  12  -3   6   73.87    7.00   0
  13   3   6  247.50    8.22   0
  13  -3   6  265.87   10.32   0
  14  -3   6   24.36    8.87   0
  14   3   6   19.01    7.00   0
  15   4  -6   17.90    7.09   0
  14   4  -6   25.00    8.57   0
  13   4  -6   34.64    7.00   0
  12   4  -6    1.00    6.66   0
  11   4  -6    3.26    7.04   0
 -11  -4   6   -1.25    4.89   0
 -10   4   6   15.22    8.75   0
  10   4  -6   11.41    7.02   0
 -10  -4   6   20.81    7.39   0
  -9   4   6   11.74    8.94   0
   9   4  -6   11.50    7.28   0
  -9  -4   6   18.11    7.57   0
  -8  -4   6  268.78    7.00   0
  -8   4   6  257.77   10.49   0
   8   4  -6  265.54    8.68   0
  -7  -4   6    6.19    7.71   0
   7   4  -6    4.27    7.82   0
  -7   4   6    1.87    9.07   0
   6  -4  -6  660.96   13.32   0
   6   4  -6  646.79    9.90   0
  -6   4   6  644.96   10.00   0
  -6  -4   6  692.54   10.29   0
   6  -4  -6  646.13   10.26   0
   5  -4  -6  989.66   11.60   0
   5   4  -6 1009.62   10.69   0
  -5  -4   6 1043.48   10.86   0
  -5   4   6  988.95   11.41   0
   4  -4  -6   62.12    7.38   0
  -4  -4   6   54.63    5.62   0
   4   4  -6   59.95    7.76   0
  -4   4   6   61.92    7.31   0
   3  -4  -6  634.05    9.99   0
  -3  -4   6  639.74    9.78   0
  -3   4   6  595.09    8.16   0
   3   4  -6  604.99    7.97   0
   2   4  -6  125.37    5.98   0
  -2  -4   6  134.92    8.37   0
   2  -4  -6  129.72    8.00   0
  -2   4   6  125.12    5.99   0
  -1  -4   6   -0.87    5.59   0
   1  -4  -6   -4.81    5.29   0
   1   4  -6    2.94    8.18   0
  -1   4   6    2.80    7.14   0
   0  -4  -6 2308.38   12.76   0
   0   4  -6 2345.37   12.96   0
   0   4   6 2413.26   14.07   0
   0  -4   6 2402.97   14.05   0
  -1   4  -6    5.08    6.83   0
  -1  -4  -6    8.14    7.19   0
  -1   4  -6    8.29    7.75   0
   1   4   6    1.41    7.42   0
   1  -4   6   -2.06    7.34   0
  -2  -4  -6  246.20    6.29   0
  -2   4  -6  259.18    7.63   0
  -2   4  -6  264.95    8.62   0
   2   4   6  243.60    6.54   0
   2  -4   6  243.63    6.50   0
  -3   4  -6 1463.23   12.13   0
   3   4   6 1548.69   11.78   0
   3  -4   6 1452.66   12.06   0
  -4   4  -6   37.85    7.69   0
   4   4   6   31.64    7.04   0
   4  -4   6   32.93    7.38   0
   5  -4   6   10.17    6.52   0
   5   4   6   12.35    4.69   0
   5  -4   6    9.98    7.52   0
  -5   4  -6    1.78    7.32   0
   6   4   6  117.28    5.40   0
   6  -4   6  131.83    7.14   0
   6  -4   6  134.85    8.15   0
  -6   4  -6  134.03    7.54   0
   7   4   6  716.11    8.06   0
   7  -4   6  780.26    9.02   0
   7  -4   6  687.84    8.49   0
  -7   4  -6  730.95    9.81   0
   8  -4   6   12.90    6.33   0
   8   4   6    8.04    7.21   0
  -8   4  -6    7.43    7.09   0
   8  -4   6    9.23    6.70   0
  -9   4  -6   48.17    8.24   0
   9  -4   6   12.65    4.36   0
   9   4   6   41.82    5.17   0
   9  -4   6   51.24    6.94   0
  10   4   6   73.53    5.13   0
 -10   4  -6   84.19    6.73   0
  10  -4   6   77.85    6.62   0
  10  -4   6   73.45    7.10   0
  11  -4   6   22.40    6.73   0
  11  -4   6    7.18    4.34   0
 -11   4  -6   17.64    8.41   0
  11   4   6   12.89    6.53   0
  12  -4   6   39.03    6.31   0
 -12   4  -6   34.42    7.30   0
  12   4   6   43.10    6.99   0
  12  -4   6   40.33    8.60   0
  13  -4   6    4.30    4.46   0
  13  -4   6    5.22    8.62   0
  13   4   6    9.94    6.92   0
  14  -4   6   54.80    4.73   0
  14   4   6    4.63    5.62   0
  14   4   6   71.34    7.55   0
  14  -4   6   53.88   11.63   0
  15   5  -6   50.61    7.52   0
  14   5  -6  565.79   10.04   0
  13   5  -6   63.25    7.31   0
  12   5  -6  412.53    8.93   0
 -11  -5   6  406.50    7.25   0
  11   5  -6  466.63    8.84   0
 -10  -5   6   62.49    7.88   0
 -10   5   6   62.69   10.09   0
  10   5  -6   69.33    6.92   0
  -9   5   6 1548.27   16.62   0
   9  -5  -6 1654.66   13.94   0
  -9  -5   6 1569.33   12.27   0
   9   5  -6 1630.08   12.01   0
   8  -5  -6  469.45    9.42   0
   8   5  -6  478.37    7.28   0
  -8  -5   6  490.77    9.13   0
  -8   5   6  486.29    9.83   0
   7  -5  -6  642.13   11.08   0
  -7   5   6  681.41   10.60   0
  -7  -5   6  667.29    8.05   0
   7   5  -6  681.85    9.75   0
  -6  -5   6  787.68    9.94   0
   6   5  -6  735.81    8.22   0
  -6   5   6  746.63   10.39   0
   5   5  -6  371.82    8.39   0
  -5   5   6  350.92    8.91   0
  -5  -5   6  373.85    6.81   0
  -4   5   6 2261.89   13.37   0
   4   5  -6 2343.89   13.47   0
  -4  -5   6 2289.35   12.39   0
  -3  -5   6 2605.63   13.15   0
  -3   5   6 2634.44   14.73   0
   3   5  -6 2600.49   14.46   0
  -2   5   6  540.32    7.65   0
  -2  -5   6  563.04    9.62   0
   2   5  -6  562.20    9.62   0
  -1  -5   6  114.99    5.96   0
   1   5  -6  125.15    8.42   0
  -1   5   6  119.95    5.77   0
   0   5   6  525.73    9.11   0
   0  -5   6  505.32    7.50   0
   0   5  -6  509.42    9.30   0
   1   5   6   90.25    5.67   0
   1  -5   6   87.09    7.68   0
  -1   5  -6   89.52    7.74   0
  -1   5  -6   84.64    7.15   0
  -2   5  -6 5128.60   17.14   0
   2  -5   6 4800.01   17.38   0
   2   5   6 4880.33   17.69   0
  -2   5  -6 4892.35   18.37   0
   3  -5   6   72.80    5.67   0
  -3   5  -6   80.12    6.90   0
  -3   5  -6   78.62    8.03   0
   3   5   6   82.88    7.42   0
   4  -5   6 3633.42   16.99   0
   4   5   6 3787.80   15.89   0
  -4   5  -6 3582.23   17.03   0
   5  -5   6  666.43    9.73   0
  -5   5  -6  632.29    9.76   0
   5   5   6  639.50    8.04   0
  -6   5  -6  240.07    8.19   0
   6  -5   6  221.59    8.14   0
   6   5   6  236.17    6.33   0
   7  -5   6  457.25    9.17   0
   7  -5   6  445.60    6.23   0
   7   5   6  446.68    6.99   0
  -7   5  -6  466.89    9.09   0
   8  -5   6  748.82   10.15   0
   8  -5   6  856.42    8.96   0
  -8   5  -6  720.34    8.57   0
   8   5   6  781.17    9.48   0
   9  -5   6    7.18    6.88   0
   9   5   6    9.38    4.93   0
  -9   5  -6   10.15    7.98   0
   9  -5   6    4.88    4.31   0
  10  -5   6  762.88   11.03   0
  10   5   6  736.85    8.18   0
  10  -5   6  822.50    8.70   0
 -10   5  -6  764.44   10.54   0
  11  -5   6  219.46    8.50   0
 -11   5  -6  227.02    8.35   0
  11   5   6  224.01    6.06   0
  11  -5   6  241.51    7.14   0
  12  -5   6   55.83    4.88   0
 -12   5  -6  153.81    9.71   0
  12   5   6  168.88    7.54   0
  12  -5   6  162.91    9.84   0
  13   5   6    4.73    5.04   0
  13  -5   6   91.37    6.85   0
  13   5   6   69.26    5.44   0
  13  -5   6   79.94    9.80   0
  14  -6  -6   31.87    6.83   0
  14   6  -6   33.62    7.37   0
  13   6  -6   12.07    4.88   0
  13  -6  -6    9.55    6.24   0
  12  -6  -6  398.96    8.69   0
  12   6  -6  388.02    8.53   0
  11  -6  -6  139.48    7.41   0
 -11   6   6  132.93   14.91   0
 -11   6   6  134.75   13.63   0
  11   6  -6  145.45    7.69   0
 -10   6   6  429.66   11.64   0
  10  -6  -6  445.33    8.77   0
  10   6  -6  434.74    8.51   0
 -10   6   6  430.30   13.88   0
 -10  -6   6  252.22    6.50   0
   9  -6  -6  145.11    8.51   0
   9   6  -6  125.42    7.77   0
  -9  -6   6  129.32    8.03   0
  -9   6   6  132.82    9.09   0
  -8  -6   6  180.64    8.11   0
   8   6  -6  182.62    8.01   0
  -8   6   6  183.08    8.16   0
   7   6  -6 1041.07    9.11   0
  -7  -6   6 1053.38    9.28   0
  -7   6   6 1021.21   11.46   0
  -6  -6   6   98.57    5.54   0
  -6   6   6   99.51    7.36   0
   6   6  -6   99.09    7.82   0
  -5  -6   6 1033.13    8.86   0
  -5   6   6 1070.57   10.92   0
   5   6  -6 1057.34   10.85   0
  -4  -6   6  129.06    8.03   0
  -4   6   6  128.71    7.88   0
   4   6  -6  127.29    8.01   0
   3   6  -6 1548.36   11.92   0
  -3  -6   6 1537.21   11.89   0
  -3   6   6 1478.10   10.85   0
  -2   6   6 1889.73   12.72   0
   2   6  -6 1842.67   12.39   0
  -2  -6   6 1964.06   12.45   0
  -2   6   6 1469.12   21.17   0
  -1   6   6  354.67    6.59   0
   1   6  -6  357.25    6.74   0
  -1  -6   6  388.12    8.54   0
   0  -6   6  269.47    6.58   0
   0   6   6  262.10    6.43   0
   0   6  -6  275.54    8.45   0
   1  -6   6  185.13    7.71   0
   1   6   6  168.28    7.50   0
  -1   6  -6  161.83    7.05   0
  -1   6  -6  179.41    7.73   0
  -2   6  -6   33.48    5.04   0
  -2   6  -6   82.95    7.13   0
   2   6   6   76.09    5.73   0
   2  -6   6   68.93    7.11   0
   3  -6   6 1939.72   12.87   0
   3   6   6 1870.07   10.91   0
  -3   6  -6 1872.77   11.61   0
  -3   6  -6 2016.54   11.97   0
   4   6   6 1136.03   10.70   0
  -4   6  -6 1140.61   11.55   0
   4  -6   6 1152.40   11.57   0
  -5   6  -6  794.42    8.56   0
   5   6   6  786.51    8.20   0
   5  -6   6  825.76   10.16   0
  -6   6  -6   63.23    5.08   0
   6  -6   6   71.28    7.12   0
   6   6   6   75.49    7.33   0
  -7   6  -6    2.83    6.83   0
   7  -6   6    6.86    6.85   0
   7   6   6    6.87    4.63   0
   8  -6   6   15.11    7.18   0
   8   6   6    5.97    6.74   0
  -8   6  -6   12.24    6.74   0
   9  -6   6  329.58    5.58   0
   9   6   6  460.52    6.86   0
   9  -6   6  474.24    9.28   0
  -9   6  -6  482.74    9.06   0
  10  -6   6  170.23    6.89   0
  10   6   6  165.68    7.45   0
  10  -6   6  174.36    8.09   0
 -10   6  -6  177.81    7.79   0
  11  -6   6  910.03    9.13   0
  11   6   6  871.82   10.37   0
 -11   6  -6  854.06   13.23   0
  11  -6   6  837.77   12.50   0
  12  -6   6   41.66    9.08   0
 -12   6  -6   40.96    8.83   0
  12   6   6   27.35    5.30   0
  12  -6   6   58.54    6.10   0
  13  -6   6    3.82    4.88   0
 -13   6  -6   89.26    9.97   0
  13   6   6  114.01    7.68   0
  13   6   6   87.31    5.87   0
  13  -6   6  103.72   10.22   0
  14  -7  -6   69.04    7.28   0
  14   7  -6   45.94    7.87   0
  13  -7  -6   49.50    8.49   0
  13   7  -6   50.40    7.39   0
  12  -7  -6   32.17    6.75   0
  12   7  -6   34.42    5.18   0
 -11   7   6    2.60   11.08   0
  11  -7  -6    2.59    7.92   0
 -11   7   6    3.79   10.54   0
  11   7  -6   13.46    7.16   0
 -10  -7   6    4.17    7.22   0
 -10   7   6    3.87    8.95   0
  10   7  -6    2.36    7.16   0
 -10   7   6   -1.82    6.80   0
  -9   7   6  122.47    7.60   0
  -9   7   6  131.63    8.49   0
  -9  -7   6  141.61    7.62   0
   9   7  -6  127.92    5.79   0
  -8   7   6  219.84    7.95   0
   8   7  -6  244.75    8.39   0
  -8  -7   6  240.58    8.60   0
  -7  -7   6   21.99    7.10   0
  -7   7   6   13.75    6.54   0
   7   7  -6   20.19    6.81   0
  -6   7   6  169.70    7.91   0
  -6  -7   6  153.37    7.70   0
   6   7  -6  164.66    7.88   0
  -5  -7   6   22.95    7.42   0
  -5   7   6   19.70    4.73   0
   5   7  -6   18.74    7.25   0
  -4   7   6  205.44    6.04   0
   4   7  -6  217.85    8.17   0
  -4  -7   6  206.27    6.09   0
  -3  -7   6  310.02    8.64   0
  -3   7   6  326.12    8.21   0
   3   7  -6  330.68    8.61   0
  -2  -7   6   72.78    5.56   0
   2   7  -6   64.23    5.77   0
  -2   7   6   63.10    8.71   0
  -2   7   6   90.83    7.20   0
  -1   7   6  222.31    7.53   0
   1   7  -6  225.16    8.57   0
  -1  -7   6  236.00    6.25   0
   0   7   6  364.77    8.83   0
   0   7  -6  366.24    7.00   0
   0  -7   6  391.54    8.63   0
  -1   7  -6  150.98    5.37   0
   1   7   6  197.25    8.10   0
  -1   7  -6  205.72    8.14   0
   1  -7   6  197.64    7.66   0
  -2   7  -6  187.83    7.77   0
   2  -7   6  187.36    7.81   0
  -2   7  -6  111.46    5.11   0
   2   7   6  167.70    8.23   0
  -3   7  -6   44.00    5.02   0
  -3   7  -6   52.80    7.39   0
   3  -7   6   37.80    7.45   0
   3   7   6   47.48    7.31   0
  -4   7  -6   39.66    7.43   0
   4   7   6   31.76    5.26   0
   4  -7   6   32.61    5.21   0
  -5   7  -6 1036.58   11.02   0
   5   7   6 1092.18   10.17   0
   5  -7   6 1066.80   11.08   0
  -6   7  -6   13.98    6.96   0
   6   7   6   15.40    6.99   0
   6  -7   6   12.63    7.01   0
  -7   7  -6   32.95    6.82   0
   7   7   6   35.35    7.14   0
   7  -7   6   34.96    6.80   0
   8   7   6    5.13    4.90   0
   8  -7   6   11.66    6.97   0
  -8   7  -6    5.45    6.71   0
   9  -7   6   17.00    6.93   0
   9   7   6   23.81    7.00   0
  -9   7  -6   26.61    6.89   0
  10  -7   6  131.81    9.36   0
  10   7   6  138.45    7.42   0
 -10   7  -6  138.90    7.58   0
  11  -7   6   14.21    7.46   0
  11   7   6   22.60    7.15   0
 -11   7  -6   14.17    8.54   0
  12  -7   6   34.91    4.92   0
 -12   7  -6   36.79    8.85   0
  12   7   6   45.74    7.30   0
  12   7   6   15.64    5.34   0
  12  -7   6   44.81    7.82   0
  13   8  -6  180.56    8.23   0
  12   8  -6  100.43    7.39   0
 -11   8   6   12.53    8.56   0
 -11   8   6   16.05    9.10   0
  11   8  -6   14.38    7.21   0
 -10   8   6  300.41   10.05   0
  10   8  -6  332.05    8.32   0
 -10   8   6  314.40   10.46   0
  -9   8   6   21.87    9.00   0
  -9  -8   6   17.01    5.24   0
  -9   8   6   23.56    6.75   0
   9   8  -6   19.29    7.21   0
  -8   8   6  833.76   11.73   0
  -8   8   6  847.60   10.72   0
  -8  -8   6  923.98   10.42   0
   8   8  -6  876.15   10.10   0
  -7   8   6  296.65    7.99   0
  -7   8   6  309.30    8.87   0
  -7  -8   6  308.85    8.45   0
   7   8  -6  295.95    6.39   0
  -6  -8   6   14.11    6.94   0
  -6   8   6   17.84    6.55   0
   6   8  -6   17.60    4.92   0
  -5   8   6  653.32    8.06   0
   5   8  -6  717.60    9.74   0
  -5  -8   6  655.68    7.75   0
  -4  -8   6 1046.33    8.72   0
   4   8  -6 1049.88    8.87   0
  -4   8   6 1037.05   10.68   0
  -3   8   6 1839.37   11.20   0
  -3  -8   6 1882.59   12.16   0
   3   8  -6 1855.20   10.96   0
  -2  -8   6 2198.77   12.81   0
  -2   8   6 2181.61   13.24   0
   2   8  -6 2136.93   12.93   0
  -2   8   6 2103.79   18.96   0
  -1  -8   6    5.41    7.15   0
  -1   8   6   13.21    7.27   0
   1   8  -6    9.58    5.09   0
   0   8   6   41.31    7.25   0
   0   8  -6   38.11    5.47   0
   0  -8   6   30.50    5.21   0
   1  -8   6  550.43    7.43   0
  -1   8  -6  401.80    6.14   0
  -1   8  -6  542.19    9.07   0
   1   8   6  551.50    7.23   0
   2  -8   6   11.46    7.34   0
  -2   8  -6   12.25    6.26   0
   2   8   6   12.55    6.91   0
  -2   8  -6   -0.98    5.27   0
   3  -8   6 1080.59    9.27   0
  -3   8  -6  833.86    7.44   0
   3   8   6 1091.63    8.97   0
  -3   8  -6 1087.01    9.37   0
   4  -8   6  341.45    6.64   0
   4   8   6  365.97    8.51   0
  -4   8  -6  348.47    8.24   0
   5  -8   6   10.60    6.59   0
  -5   8  -6    6.12    6.52   0
   5   8   6    7.96    5.07   0
   6  -8   6  608.95    7.79   0
  -6   8  -6  607.24    7.64   0
   6   8   6  626.16    9.06   0
  -7   8  -6  159.38    7.59   0
   7  -8   6  145.91    7.64   0
   7   8   6  153.89    5.77   0
  -8   8  -6  409.25    8.83   0
   8  -8   6  384.59    8.95   0
   8   8   6  378.59    6.72   0
   9   8   6  210.04    7.75   0
   9  -8   6  186.02    8.12   0
  -9   8  -6  209.23    7.88   0
  10   8   6   44.16    7.13   0
  10  -8   6   47.20    7.43   0
 -10   8  -6   45.82    8.73   0
  10   8   6   44.34    7.40   0
  11  -8   6  353.83    9.88   0
  11   8   6  310.56    8.76   0
  11   8   6  292.31    9.03   0
 -11   8  -6  305.44   10.98   0
  12   8   6  197.07    9.24   0
  12  -8   6  254.98   10.29   0
  12   8   6  251.71    9.11   0
 -12   8  -6  255.28    9.72   0
 -12   9   6   62.84   14.81   0
  12   9  -6   65.52    7.70   0
 -12   9   6   60.30   15.05   0
 -11   9   6  179.15   11.05   0
  11   9  -6  189.04    8.37   0
 -11   9   6  180.29   10.18   0
 -10   9   6   17.63    9.52   0
 -10   9   6   13.78    7.06   0
  10   9  -6   18.15    7.25   0
  -9   9   6   20.10    8.17   0
   9   9  -6   17.01    5.44   0
  -9   9   6   22.38    7.48   0
  -8   9   6   -2.55    7.32   0
  -8  -9   6   -5.88    5.12   0
  -8   9   6    3.95    6.50   0
   8   9  -6   14.08    7.19   0
  -7  -9   6   28.84    4.88   0
  -7   9   6   27.98    6.77   0
  -7   9   6   23.68    5.08   0
   7   9  -6   29.90    7.14   0
  -6  -9   6  376.94    8.28   0
  -6   9   6  371.56    8.97   0
  -6   9   6  365.53    8.24   0
   6   9  -6  377.35    8.23   0
  -5   9   6  180.13    5.91   0
  -5   9   6  204.87    7.54   0
  -5  -9   6  213.17    7.57   0
   5   9  -6  192.89    5.90   0
  -4  -9   6  132.62    5.57   0
  -4   9   6  135.92    7.24   0
   4   9  -6  142.44    7.59   0
  -3  -9   6   22.84    7.15   0
  -3   9   6   20.66    6.75   0
   3   9  -6   26.71    7.36   0
  -2   9   6  227.51    9.53   0
  -2   9   6  225.35    6.19   0
   2   9  -6  246.16    8.13   0
  -2  -9   6  250.62    6.28   0
  -1   9   6   31.48    5.22   0
  -1  -9   6   31.40    7.33   0
   1   9  -6   24.43    5.41   0
   0  -9   6   25.21    5.22   0
   0   9  -6   40.57    7.52   0
   0   9   6   35.25    5.21   0
  -1   9  -6   43.45    6.52   0
   1  -9   6   42.48    5.21   0
   1   9   6   53.66    7.12   0
  -1   9  -6   42.31    4.98   0
  -2   9  -6  321.65    7.36   0
   2   9   6  329.78    7.91   0
   2  -9   6  340.94    8.29   0
  -2   9  -6  322.41    8.32   0
  -3   9  -6  266.26    7.07   0
   3  -9   6  242.76    7.78   0
  -3   9  -6  244.06    7.97   0
   3   9   6  244.54    7.95   0
  -4   9  -6   84.77    6.36   0
   4  -9   6   73.46    7.53   0
  -4   9  -6   62.05    7.29   0
   4   9   6   69.78    5.21   0
  -5   9  -6   10.23    6.83   0
   5   9   6    7.85    7.18   0
   5  -9   6    3.62    4.75   0
  -6   9  -6  161.95    7.67   0
   6   9   6  150.44    7.73   0
   6  -9   6  146.60    8.02   0
  -7   9  -6   -1.81    4.81   0
   7   9   6    2.23    7.31   0
   7  -9   6    5.75    7.01   0
  -8   9  -6  283.63    8.57   0
   8   9   6  275.56    6.37   0
   8  -9   6  283.51    8.94   0
   8   9   6   28.50    5.18   0
  -9   9  -6   52.57    6.96   0
   9   9   6   60.76    7.53   0
   9  -9   6   43.84    7.57   0
   9   9   6   38.61    7.38   0
  10   9   6   64.62    5.69   0
  10   9   6   55.93    5.78   0
  10  -9   6   61.26    7.70   0
 -10   9  -6   77.54    8.70   0
  11   9   6   24.53    7.78   0
 -11   9  -6   23.07    7.14   0
  11   9   6   28.87    5.68   0
  11  -9   6   23.25    7.62   0
 -11  10   6   12.09    9.30   0
  11  10  -6   22.27    7.76   0
 -11  10   6   10.26    8.59   0
 -10  10   6   98.34    7.77   0
 -10  10   6  100.74    8.55   0
  10  10  -6  106.51    7.73   0
  -9  10   6   12.66    7.57   0
  -9  10   6   15.97    7.03   0
   9  10  -6   13.28    7.34   0
  -8  10   6  142.47    7.77   0
  -8  10   6  134.74    8.12   0
   8  10  -6  148.96    7.97   0
  -7  10   6  254.98    8.03   0
  -7  10   6  244.26    8.78   0
  -7 -10   6  251.29    8.16   0
   7  10  -6  239.14    6.32   0
  -6 -10   6   47.17    5.29   0
  -6  10   6   46.93    7.07   0
  -6  10   6   50.52    7.14   0
   6  10  -6   52.82    7.83   0
  -5  10   6   18.26    7.09   0
  -5 -10   6   16.77    4.95   0
  -5  10   6   16.80    6.84   0
   5  10  -6   10.23    7.16   0
  -4 -10   6   12.65    7.10   0
  -4  10   6   18.43    7.28   0
  -4  10   6   18.27    6.83   0
   4  10  -6   12.37    5.14   0
  -3  10   6   45.86    5.24   0
  -3  10   6   47.71    7.04   0
   3  10  -6   44.27    5.17   0
  -3 -10   6   55.18    5.27   0
  -2  10   6  187.46    5.82   0
  -2  10   6  131.20    5.87   0
  -2 -10   6  184.96    5.55   0
   2  10  -6  188.79    5.92   0
  -2  10   6  183.97    8.88   0
  -1 -10   6  177.29    5.65   0
   1  10  -6  175.02    7.70   0
  -1  10   6  188.23    5.73   0
   0 -10   6  129.34    5.44   0
   0  10   6  139.13    7.77   0
   0  10  -6  145.74    5.84   0
   1 -10   6  366.75    8.80   0
  -1  10  -6  418.82    7.50   0
   1  10   6  354.34    6.43   0
  -1  10  -6  364.45    7.00   0
   2 -10   6  123.94    7.59   0
  -2  10  -6   81.00    4.54   0
   2  10   6  108.19    5.27   0
  -2  10  -6  111.64    7.54   0
   3 -10   6  278.38    8.21   0
  -3  10  -6  295.52    5.74   0
   3  10   6  269.27    6.09   0
  -3  10  -6  268.35    6.45   0
   4 -10   6  294.21    8.22   0
  -4  10  -6  309.21    7.31   0
   4  10   6  266.91    8.23   0
  -4  10  -6  270.62    6.31   0
   5  10   6    7.61    5.02   0
  -5  10  -6   -1.74    7.01   0
   5  10   6    7.43    4.89   0
   5 -10   6    1.41    5.01   0
   6 -10   6  379.59    8.79   0
   6  10   6  399.58    6.71   0
  -6  10  -6  469.29    8.82   0
   6  10   6    1.56    5.07   0
  -7  10  -6   12.58    6.86   0
   7 -10   6   15.72    5.02   0
   7  10   6   15.70    4.84   0
   7  10   6   -2.56    5.17   0
  -8  10  -6   30.42    7.18   0
   8  10   6   26.72    5.16   0
   8  10   6   20.02    5.31   0
   8 -10   6   14.20    7.58   0
  -9  10  -6   45.33    7.31   0
   9  10   6   40.33    7.58   0
   9 -10   6   36.83    5.62   0
   9  10   6   42.27    7.60   0
  -9  11   6  132.01    7.73   0
   9  11  -6  122.67    6.20   0
  -9  11   6  138.44    8.48   0
  -8  11   6   15.56    7.12   0
   8  11  -6   19.31    7.58   0
  -8  11   6   18.58    7.87   0
  -7  11   6   65.08    7.15   0
  -7  11   6   67.45    7.54   0
   7  11  -6   67.36    7.63   0
  -6  11   6   51.66    7.13   0
   6  11  -6   49.32    7.14   0
  -6  11   6   65.59    7.56   0
  -5  11   6  231.36    6.34   0
  -5 -11   6   40.80    5.14   0
   5  11  -6  244.82    7.97   0
  -5  11   6  234.06    7.76   0
  -4  11   6   34.07    7.24   0
  -4  11   6   26.61    4.98   0
  -4 -11   6   37.79    4.95   0
   4  11  -6   30.50    4.99   0
  -3  11   6  343.15    8.40   0
  -3  11   6  331.47    6.58   0
  -3 -11   6  343.96    8.03   0
   3  11  -6  334.44    6.40   0
  -2  11   6    7.77    5.25   0
  -2 -11   6   10.44    6.96   0
  -2  11   6    7.43    6.48   0
  -2  11   6    2.84    6.68   0
   2  11  -6   21.80    5.40   0
  -1 -11   6  144.07    7.66   0
  -1  11   6  153.15    7.45   0
  -1  11   6  150.77    7.59   0
  -1  11   6  148.89    7.69   0
   1  11  -6  157.07    8.10   0
   0  11   6  237.91    8.51   0
   0  11   6  229.50    6.37   0
   0  11  -6  253.22    8.21   0
   0 -11   6  234.40    6.06   0
   1 -11   6    9.50    7.00   0
   1  11   6    8.74    7.15   0
   1  11   6   10.81    5.19   0
  -1  11  -6   -1.33    7.17   0
  -1  11  -6   11.70    6.34   0
   2  11   6 1018.47    9.05   0
   2  11   6  981.79   10.14   0
  -2  11  -6 1025.50    9.51   0
  -2  11  -6 1006.28    9.38   0
   2 -11   6 1046.28   10.57   0
   3  11   6   42.77    7.43   0
  -3  11  -6   70.06    6.58   0
   3  11   6   48.64    5.01   0
  -3  11  -6   69.70    7.28   0
   3 -11   6   57.23    7.32   0
   4  11   6  121.05    7.35   0
  -4  11  -6  130.71    7.01   0
   4 -11   6  106.05    5.79   0
   4  11   6  139.27    7.33   0
  -4  11  -6  120.71    7.64   0
   5  11   6    9.25    4.93   0
  -5  11  -6   20.12    6.92   0
   5  11   6   17.74    7.09   0
   5 -11   6   13.40    7.22   0
   6  11   6   44.57    5.35   0
  -6  11  -6   44.59    5.40   0
   6  11   6   43.04    7.20   0
   6 -11   6   53.59    7.79   0
   7  11   6  169.78    8.13   0
  -7  11  -6  166.19    7.95   0
   7 -11   6  160.14    8.34   0
   7  11   6  174.46    6.04   0
   8  11   6  230.29    8.35   0
   8 -11   6  205.09    8.93   0
   8  11   6  192.71    6.27   0
  -8  11  -6  195.50    8.69   0
  -8  12   6    5.99    7.90   0
  -8  12   6    4.34    7.24   0
   8  12  -6    5.34    7.72   0
  -7  12   6  176.63    8.64   0
  -7  12   6  188.83    8.22   0
   7  12  -6  174.97    8.43   0
  -6  12   6   -3.61    6.87   0
  -6  12   6   -2.92    7.20   0
   6  12  -6   14.54    7.69   0
  -5  12   6    3.19    6.79   0
  -5  12   6    1.00    7.13   0
   5  12  -6   -2.02    5.05   0
  -4  12   6   79.58    7.59   0
  -4  12   6   79.09    7.04   0
   4  12  -6   89.09    7.97   0
  -3 -12   6    5.08    4.92   0
  -3  12   6    6.54    7.98   0
  -3  12   6   19.94    5.13   0
   3  12  -6    9.69    7.29   0
  -2 -12   6   21.20    4.97   0
  -2  12   6   29.10    6.97   0
  -2  12   6   17.60    8.44   0
  -2  12   6   21.93    5.25   0
   2  12  -6   17.48    5.47   0
  -1  12   6    0.71    8.10   0
  -1  12   6    4.00    5.02   0
  -1  12   6    4.05    5.02   0
   1  12  -6    0.96    7.68   0
  -1 -12   6   15.44    7.20   0
   0  12   6   25.92    7.50   0
   0  12  -6   25.99    5.58   0
   0 -12   6   30.54    5.10   0
   0  12  -6   49.80    6.66   0
   0  12   6   30.52    7.76   0
   1  12   6   13.26    5.30   0
   1 -12   6   14.28    7.28   0
  -1  12  -6   -1.21    7.35   0
   1  12   6    8.66    5.26   0
  -1  12  -6    4.40    6.47   0
   2 -12   6   15.09    7.02   0
   2  12   6   -1.83    5.15   0
  -2  12  -6  -11.03    6.60   0
  -2  12  -6    3.38    7.29   0
   2  12   6    2.24    5.30   0
   3 -12   6   -3.85    7.05   0
  -3  12  -6    2.80    4.33   0
   3  12   6    5.03    5.23   0
  -3  12  -6   -0.25    5.04   0
   3  12   6    0.43    5.28   0
   4 -12   6    2.23    5.25   0
  -4  12  -6    2.83    4.37   0
   4  12   6    3.70    7.08   0
  -4  12  -6    4.78    7.40   0
   4  12   6   -1.75    5.01   0
   5  12   6    0.75    4.93   0
  -5  12  -6    0.97    7.34   0
   5 -12   6    3.15    7.55   0
   5  12   6    1.88    7.24   0
   6 -12   6    8.43    7.45   0
  -6  12  -6    7.73    7.30   0
   6  12   6    7.89    7.33   0
   6  12   6    3.52    7.37   0
  -4  13   6   88.56    8.20   0
  -4  13   6   85.56    7.66   0
   4  13  -6   67.90    5.87   0
  -3  13   6   45.11    5.59   0
   3  13  -6   49.32    7.56   0
  -3  13   6   42.76    5.66   0
  -2  13   6   -0.25    6.58   0
  -2  13   6    3.98    4.96   0
   2  13  -6   16.62    7.44   0
  -2  13   6   -5.33    7.51   0
  -1  13   6  101.68    7.59   0
  -1  13   6   76.92    5.56   0
   1  13  -6   77.83    5.67   0
  -1  13   6   78.77    7.43   0
   0  13   6   24.32    5.25   0
   0  13   6   27.06    7.45   0
   0  13  -6   14.47    4.74   0
   0  13  -6   31.34    7.92   0
   1  13   6   53.95    7.87   0
  -1  13  -6   47.34    6.85   0
  -1  13  -6   60.83    5.64   0
   1  13   6   53.95    7.98   0
   2  13   6   42.29    7.76   0
   2  13   6   43.38    7.67   0
  -2  13  -6   49.10    6.87   0
  -2  13  -6   37.52    5.76   0
  -3  13  -6   25.79    5.09   0
  -3  13  -6   34.63    5.48   0
   3  13   6   41.48    7.98   0
   3  13   6   27.86    7.85   0
  15   0  -7    0.12   14.56   0
  14   0  -7   -1.81    9.28   0
  13   0  -7    2.90    7.60   0
 -12   0   7    3.60    8.44   0
  12   0  -7    6.12    6.40   0
 -11   0   7   -2.47    9.12   0
  11   0  -7    5.34    8.05   0
 -10   0   7    2.82    8.85   0
  10   0  -7   -2.07    6.35   0
  -9   0   7    4.13    7.50   0
   9   0  -7    0.42    6.97   0
  -8   0   7    2.64    7.35   0
   8   0  -7    5.52    6.97   0
  -7   0   7    5.50    7.13   0
   7   0  -7    3.47    7.06   0
  -6   0   7    1.74    7.75   0
   6   0  -7   -0.35    7.60   0
  -5   0   7    3.59    5.02   0
   5   0  -7    0.23    5.03   0
  -4   0   7    1.76    5.07   0
   4   0  -7    3.24    5.23   0
  -3   0   7    5.51    7.47   0
   3   0  -7   -0.24    7.60   0
  -2   0   7    0.35    7.42   0
   2   0  -7    6.01    7.73   0
  -1   0   7   -1.90    5.54   0
   1   0  -7    2.59    9.18   0
   1   0  -7    4.14    5.40   0
   0   0   7   -1.01    7.41   0
   0   0  -7   -7.39    6.90   0
   1   0   7    2.71    5.54   0
  -1   0  -7    5.89    7.59   0
   2   0   7   -2.22    7.10   0
   2   0   7   -2.39    7.18   0
  -2   0  -7   -0.38    4.94   0
   3   0   7    3.10    7.19   0
   3   0   7   -4.30    6.31   0
  -3   0  -7    0.58    7.16   0
  -4   0  -7    8.02    6.83   0
   4   0   7    4.33    6.97   0
  -5   0  -7   -0.07    7.34   0
   5   0   7    2.82    7.00   0
  -6   0  -7    0.58    7.10   0
   6   0   7    5.45    7.20   0
  -7   0  -7    2.19    7.29   0
   7   0   7    0.63    7.39   0
   8   0   7    5.61    7.00   0
  -8   0  -7    4.41    6.79   0
   9   0   7   -1.17    6.93   0
  -9   0  -7    6.06    6.64   0
  10   0   7    6.06    6.28   0
 -10   0  -7   -0.18    6.38   0
  11   0   7    6.06    4.49   0
  12   0   7    1.32    6.79   0
  13   0   7   -0.26    6.72   0
  14   0   7   -1.82    6.91   0
  16   1  -7  231.20   15.55   0
  15   1  -7   75.02    9.01   0
  14   1  -7  122.68    8.99   0
 -13  -1   7   47.31    7.53   0
  13  -1  -7  146.68   10.82   0
  13   1  -7  151.02    8.91   0
 -12   1   7  458.70   12.76   0
 -12  -1   7  460.95    9.86   0
  12  -1  -7  454.43   11.52   0
  12   1  -7  455.72    9.09   0
  11   1  -7  864.71   12.15   0
  11  -1  -7  856.91   11.94   0
 -11  -1   7  894.15   11.78   0
 -11   1   7  890.08   14.28   0
  10   1  -7  111.86    7.01   0
  10  -1  -7  105.94    9.16   0
 -10   1   7  104.16    9.84   0
 -10  -1   7  107.20    8.07   0
  -9   1   7 1654.22   14.51   0
   9   1  -7 1600.03   13.21   0
  -9  -1   7 1646.43   13.91   0
   9  -1  -7 1647.99   13.93   0
   8   1  -7  781.40   10.35   0
  -8  -1   7  782.06   10.72   0
   8  -1  -7  772.53   11.85   0
  -8   1   7  742.71   10.73   0
  -7  -1   7 1293.66   11.07   0
   7   1  -7 1300.65   10.59   0
  -7   1   7 1335.41   12.46   0
   7  -1  -7 1331.99   12.36   0
   6   1  -7 2801.62   15.64   0
  -6   1   7 2758.29   16.28   0
   6  -1  -7 2683.89   14.99   0
  -6  -1   7 2711.79   15.83   0
   5   1  -7  474.31    7.58   0
  -5   1   7  508.78    9.26   0
  -5  -1   7  473.27    7.66   0
   5  -1  -7  495.39    9.23   0
   4   1  -7 1913.43   13.11   0
  -4   1   7 1873.36   13.35   0
   4  -1  -7 1894.46   12.31   0
  -4  -1   7 1895.21   12.96   0
   3   1  -7 3035.41   14.68   0
  -3   1   7 3059.11   16.14   0
  -3  -1   7 2961.73   14.56   0
   3  -1  -7 3122.22   16.14   0
  -2   1   7  642.17    8.33   0
  -2  -1   7  660.35    8.23   0
   2  -1  -7  658.99    8.36   0
   2  -1  -7  759.11   13.95   0
   2   1  -7  680.85    8.33   0
   1   1  -7 7794.88   26.09   0
  -1  -1   7 6276.47   20.85   0
   1  -1  -7 6049.73   19.77   0
   1   1  -7 6256.52   20.77   0
  -1   1   7 6159.85   20.66   0
   0   1  -7  357.86    9.00   0
   0  -1  -7  347.04    8.81   0
   0  -1   7  340.67    7.09   0
   0   1  -7  337.50    8.92   0
   0   1   7  346.32    6.98   0
   1   1   7  342.14    9.61   0
  -1  -1  -7 2555.63   13.31   0
   1  -1   7 2625.61   14.64   0
  -1   1  -7 2729.35   14.74   0
   1   1   7 2596.17   13.44   0
   2  -1   7 1877.87   12.73   0
   2  -1   7 1637.43   11.16   0
  -2  -1  -7 1698.60   10.98   0
   2   1   7 1743.32   14.23   0
  -2   1  -7 1703.22   12.17   0
   2   1   7 1692.22   12.27   0
   3  -1   7 1791.66   11.97   0
   3  -1   7 1879.69   12.86   0
  -3  -1  -7 1848.76   11.47   0
  -3   1  -7 1837.53   11.61   0
   3   1   7 1939.98   12.75   0
  -4  -1  -7  513.43    8.67   0
   4  -1   7  485.14    8.49   0
  -4   1  -7  487.95    8.75   0
   4   1   7  485.94    7.23   0
   4  -1   7  491.54    8.87   0
   5  -1   7 1324.76   10.51   0
  -5  -1  -7 1225.34   10.99   0
  -5   1  -7 1276.07   11.34   0
   5   1   7 1240.71    9.88   0
   5  -1   7 1242.92   11.35   0
   6  -1   7 1277.03   11.65   0
  -6   1  -7 1286.59   11.67   0
   6   1   7 1268.35    9.76   0
  -6  -1  -7 1238.54   10.02   0
   7  -1   7 2496.33   14.63   0
  -7  -1  -7 2383.68   12.83   0
  -7   1  -7 2416.25   14.53   0
   7   1   7 2498.89   14.32   0
  -8  -1  -7 1054.59   10.47   0
  -8   1  -7 1059.38   11.06   0
   8  -1   7 1052.71   10.89   0
   8   1   7 1057.07   10.55   0
   9  -1   7   49.40    6.82   0
  -9   1  -7   53.82    6.84   0
   9   1   7   53.60    7.02   0
  -9  -1  -7   48.89    6.87   0
 -10   1  -7  482.48    8.92   0
  10  -1   7  462.97    8.99   0
  10   1   7  437.11    7.22   0
 -11   1  -7   48.04    7.10   0
  11  -1   7   44.73    6.88   0
  11   1   7   39.45    5.11   0
  12   1   7  210.13    7.68   0
  12  -1   7  201.98    7.89   0
  13   1   7  185.83    7.97   0
  13  -1   7  183.47    8.28   0
  14   1   7   19.66    6.95   0
  14  -1   7   18.70    7.20   0
  16   2  -7  132.19    9.71   0
  15   2  -7  274.69   10.06   0
  14   2  -7   15.43    8.29   0
  13   2  -7  234.08    8.07   0
 -13  -2   7   15.79    5.67   0
 -12   2   7  252.70   13.20   0
  12  -2  -7  251.97   12.05   0
 -12  -2   7  264.28    8.76   0
  12   2  -7  244.75    7.98   0
  11   2  -7   55.47    6.97   0
  11  -2  -7   48.66    8.52   0
 -11   2   7   52.72    9.35   0
 -11  -2   7   52.39    7.54   0
 -10   2   7 1192.16   15.30   0
  10   2  -7 1182.29   11.87   0
 -10  -2   7 1178.57   12.21   0
  10  -2  -7 1220.57   14.69   0
   9   2  -7   41.52    5.38   0
   9  -2  -7   39.53    7.17   0
  -9   2   7   43.10    7.53   0
  -9  -2   7   42.11    7.67   0
   8   2  -7 1964.31   13.36   0
  -8  -2   7 1907.51   13.79   0
  -8   2   7 1863.06   15.73   0
   8  -2  -7 1883.60   14.56   0
  -7   2   7  592.21    9.88   0
   7   2  -7  609.17   10.00   0
   7  -2  -7  575.67    9.61   0
  -7  -2   7  571.41    9.94   0
  -6  -2   7   40.68    7.63   0
   6  -2  -7   39.68    7.40   0
  -6   2   7   41.67    5.46   0
   6   2  -7   35.06    7.66   0
  -5   2   7  709.37    8.66   0
   5   2  -7  785.64    9.97   0
   5  -2  -7  750.11    8.73   0
  -5  -2   7  752.53    8.52   0
  -4   2   7  144.06    8.01   0
   4   2  -7  152.14    8.16   0
   4  -2  -7  151.84    7.81   0
  -4  -2   7  138.59    8.25   0
   3   2  -7   11.65    7.35   0
   3  -2  -7   11.94    5.08   0
  -3  -2   7   11.10    7.58   0
  -3   2   7   14.84    7.04   0
   2   2  -7 3619.22   16.26   0
   2  -2  -7 3706.57   17.00   0
  -2  -2   7 3579.54   16.48   0
  -2   2   7 3565.37   15.69   0
   1   2  -7   51.47    5.83   0
  -1  -2   7   54.83    5.81   0
   1  -2  -7   56.06    5.41   0
  -1   2   7   51.38    5.75   0
   0   2  -7 4907.38   19.14   0
   0   2  -7 4837.16   17.67   0
   0  -2   7 5017.28   19.02   0
   0  -2  -7 4890.87   17.59   0
   0   2   7 4994.53   18.54   0
  -1   2  -7   27.62    7.03   0
   1   2   7   16.52    7.43   0
  -1  -2  -7   26.66    5.94   0
   1  -2   7   30.30    7.39   0
   1   2   7   18.29    5.54   0
  -1   2  -7   26.81    7.36   0
   2  -2   7  622.55    9.64   0
  -2  -2  -7  665.89    9.52   0
   2   2   7  637.15    9.62   0
  -2   2  -7  620.50    8.05   0
   3  -2   7  195.34    6.02   0
  -3  -2  -7  196.94    7.84   0
   3  -2   7  202.80    7.56   0
   3   2   7  187.17    6.06   0
  -3   2  -7  199.60    6.12   0
   4  -2   7 2373.84   12.97   0
   4  -2   7 2374.49   14.09   0
  -4  -2  -7 2278.24   13.15   0
   4   2   7 2338.16   13.37   0
  -4   2  -7 2291.82   13.79   0
   5  -2   7  400.58    9.00   0
  -5  -2  -7  371.12    7.94   0
   5  -2   7  423.13    7.86   0
  -5   2  -7  364.90    7.15   0
   5   2   7  394.01    8.31   0
   6  -2   7 1427.00   11.91   0
  -6  -2  -7 1379.05   11.12   0
  -6   2  -7 1386.02   11.57   0
   6   2   7 1364.36   10.11   0
   6  -2   7 1463.60   10.88   0
  -7  -2  -7   67.10    7.08   0
   7  -2   7   61.48    7.39   0
  -7   2  -7   64.41    5.37   0
   7   2   7   66.10    7.16   0
   7  -2   7   68.02    6.75   0
   8  -2   7   25.64    5.11   0
  -8   2  -7   36.24    7.10   0
   8   2   7   27.55    4.82   0
   9  -2   7  635.81    9.41   0
  -9   2  -7  652.91    9.34   0
   9   2   7  639.31    9.07   0
 -10   2  -7   65.77    7.03   0
  10  -2   7   75.00    7.12   0
  10   2   7   70.12    4.88   0
 -11   2  -7  652.88   10.25   0
  11  -2   7  652.20    9.87   0
  11   2   7  645.97    9.51   0
  12  -2   7  208.31    9.30   0
  12   2   7  212.24    8.10   0
  13  -2   7   76.27    7.48   0
  13   2   7   78.67    7.53   0
  14  -2   7   33.37    8.91   0
  14   2   7   42.25    7.32   0
  15   3  -7    6.51    6.94   0
  14   3  -7   12.78    7.21   0
  13   3  -7  150.73    7.61   0
 -12   3   7  100.79   17.65   0
  12   3  -7  101.58    7.17   0
 -12  -3   7   94.80    7.94   0
 -11  -3   7  158.00    8.22   0
  11   3  -7  149.82    7.65   0
 -11   3   7  151.00   11.45   0
  10   3  -7   20.95    5.04   0
 -10  -3   7   16.90    5.20   0
  10  -3  -7   15.06    6.85   0
 -10   3   7   18.03    7.30   0
  -9  -3   7   15.80    7.66   0
   9   3  -7   12.71    7.20   0
   9  -3  -7   22.72    6.84   0
  -9   3   7   26.56    8.85   0
  -8   3   7    9.89    7.18   0
   8   3  -7   11.69    7.48   0
   8  -3  -7    7.56    6.91   0
  -8  -3   7   10.92    7.78   0
   7   3  -7  124.74    8.11   0
  -7   3   7  118.90    7.97   0
   7  -3  -7  117.55    7.72   0
  -7  -3   7  119.72    8.18   0
  -6   3   7  135.79    7.65   0
  -6  -3   7  136.19    7.96   0
   6   3  -7  141.00    6.15   0
   6  -3  -7  133.07    5.82   0
   5   3  -7   76.89    7.72   0
   5  -3  -7   78.49    7.86   0
  -5  -3   7   75.97    7.54   0
  -5   3   7   78.72    7.65   0
  -4  -3   7 1537.34   12.00   0
   4  -3  -7 1528.33   12.32   0
   4   3  -7 1590.09   12.07   0
  -4   3   7 1484.54   11.00   0
   3   3  -7  527.05    9.15   0
   3  -3  -7  494.98    8.76   0
  -3   3   7  474.41    7.21   0
  -3  -3   7  470.71    7.40   0
   2   3  -7    9.64    7.60   0
   2  -3  -7    9.64    7.18   0
  -2   3   7    2.33    5.32   0
  -2  -3   7    7.82    7.45   0
   1   3  -7  346.54    6.95   0
   1  -3  -7  352.27    8.46   0
  -1  -3   7  327.23    6.81   0
  -1   3   7  335.01    8.44   0
   0   3  -7  203.41    8.08   0
   0   3   7  187.01   11.00   0
   0  -3  -7  198.01    6.08   0
   0   3  -7  191.66    7.82   0
   0  -3   7  206.97    7.97   0
   0   3   7  193.52    7.98   0
  -1   3  -7  464.75    7.31   0
  -1   3  -7  497.46    8.74   0
  -1  -3  -7  491.74    9.24   0
   1   3   7  461.62    9.47   0
   1  -3   7  468.19    8.95   0
  -2   3  -7  923.78   10.35   0
   2   3   7  886.50    8.89   0
  -2  -3  -7  930.15   10.40   0
   2  -3   7  900.09   10.26   0
  -3  -3  -7 1203.93    9.36   0
   3   3   7 1218.83   10.89   0
   3  -3   7 1255.70   11.07   0
  -3   3  -7 1265.83   11.20   0
   4  -3   7  329.67    7.59   0
  -4  -3  -7  337.65    8.08   0
   4  -3   7  322.93    8.76   0
   4   3   7  332.53    6.48   0
  -4   3  -7  313.33    8.34   0
   5  -3   7  390.27    7.17   0
   5   3   7  402.72    8.08   0
  -5   3  -7  407.38    8.76   0
  -5  -3  -7  396.71    6.51   0
   5  -3   7  419.13    8.20   0
   6  -3   7  297.49    7.80   0
   6   3   7  311.73    6.28   0
  -6  -3  -7  306.52    6.29   0
   6  -3   7  328.32    8.79   0
  -6   3  -7  333.45    8.40   0
   7  -3   7 1419.86   10.37   0
   7  -3   7 1313.38   11.60   0
   7   3   7 1336.77   11.22   0
  -7   3  -7 1280.68   10.45   0
   8  -3   7  111.37    6.63   0
   8  -3   7  106.13    7.44   0
  -8   3  -7  106.98    7.18   0
   8   3   7   97.59    5.51   0
   9  -3   7  132.37    6.37   0
  -9   3  -7  107.11    7.08   0
   9  -3   7  105.03    7.32   0
   9   3   7  109.69    7.19   0
  10  -3   7   12.89    6.14   0
 -10   3  -7    5.34    6.70   0
  10  -3   7    8.25    6.63   0
  10   3   7   10.92    6.67   0
 -11   3  -7   23.22    6.71   0
  11  -3   7   22.15    6.31   0
  11  -3   7   24.17    6.55   0
  11   3   7   24.70    6.74   0
  12  -3   7   10.99    6.07   0
 -12   3  -7    6.39    6.93   0
  12  -3   7    0.38    8.31   0
  12   3   7   11.03    6.71   0
  13  -3   7   24.48    4.46   0
  13   3   7   17.76    7.07   0
  13  -3   7   13.41    8.74   0
  14  -3   7   65.33    9.39   0
  14  -3   7   63.74    6.85   0
  14   3   7   58.67    7.31   0
  15   4  -7  170.27    8.19   0
  14   4  -7   58.34    7.21   0
  13   4  -7  442.44    9.00   0
  12   4  -7   11.68    6.78   0
 -12  -4   7    8.45    5.19   0
 -11   4   7   99.38   10.99   0
 -11  -4   7   87.89    5.82   0
  11   4  -7   95.99    7.36   0
  10   4  -7  108.52    7.34   0
 -10   4   7  100.51    9.06   0
 -10  -4   7  100.24    7.89   0
  -9   4   7  309.17   10.75   0
  -9  -4   7  308.37    8.73   0
   9   4  -7  335.46    8.32   0
  -8  -4   7 1183.03   10.94   0
  -8   4   7 1157.14   13.11   0
   8  -4  -7 1161.88   12.34   0
   8   4  -7 1197.29   10.84   0
  -7   4   7 2435.93   15.74   0
   7   4  -7 2523.30   14.12   0
   7  -4  -7 2428.64   16.12   0
  -7  -4   7 2508.79   13.45   0
   6  -4  -7  100.58    9.56   0
   6   4  -7  121.37    7.89   0
   6  -4  -7  102.69    5.90   0
  -6  -4   7  116.59    7.77   0
  -6   4   7  109.48    5.84   0
   5  -4  -7   98.28    7.26   0
  -5  -4   7  112.25    7.58   0
   5   4  -7  101.04    7.57   0
  -5   4   7   98.69    7.64   0
   4  -4  -7 1078.27   11.02   0
   4   4  -7 1077.69   10.71   0
  -4  -4   7 1080.06    9.43   0
  -4   4   7 1077.92   11.16   0
  -3  -4   7  225.36    6.23   0
   3  -4  -7  211.45    6.19   0
   3   4  -7  222.30    6.24   0
  -3   4   7  212.18    6.22   0
  -2  -4   7 7017.24   20.35   0
   2  -4  -7 7113.33   21.81   0
   2   4  -7 7150.44   21.28   0
  -2   4   7 6916.27   20.58   0
   1   4  -7   93.81    6.15   0
   1  -4  -7  100.44    5.61   0
  -1   4   7   86.83    5.55   0
  -1  -4   7   84.76    8.29   0
   0   4  -7 3111.35   13.54   0
   0  -4  -7 3208.34   14.18   0
   0   4   7 3237.38   14.39   0
   0   4  -7 3414.65   15.88   0
   0  -4   7 3328.35   15.48   0
  -1   4  -7 1814.43   12.41   0
  -1  -4  -7 1777.08   12.10   0
   1   4   7 1726.93   10.82   0
  -1   4  -7 1799.31   11.79   0
   1  -4   7 1754.69   12.26   0
  -2   4  -7  371.74    6.86   0
  -2  -4  -7  373.69    6.69   0
   2   4   7  373.76    6.61   0
  -2   4  -7  378.22    8.03   0
   2  -4   7  368.43    8.52   0
  -3   4  -7 2953.40   14.15   0
  -3  -4  -7 2966.62   13.20   0
   3   4   7 2941.02   13.50   0
   3  -4   7 2997.49   14.17   0
  -4   4  -7 1423.42   11.89   0
   4   4   7 1418.07   10.04   0
   4  -4   7 1403.40   11.81   0
   5  -4   7  612.33    7.99   0
   5   4   7  630.75    7.84   0
  -5   4  -7  612.56    9.77   0
   6  -4   7 1534.60   10.67   0
   6   4   7 1498.43   10.19   0
   6  -4   7 1485.10   12.18   0
  -6   4  -7 1498.23   10.78   0
   7  -4   7    4.31    4.36   0
   7   4   7   -3.53    7.35   0
   7  -4   7    6.80    7.14   0
  -7   4  -7    1.15    7.29   0
   8  -4   7  790.01    8.76   0
   8   4   7  724.79    7.75   0
  -8   4  -7  715.55    9.80   0
   8  -4   7  710.62    9.78   0
   9  -4   7  128.31    4.94   0
  -9   4  -7  117.25    7.33   0
   9   4   7  120.43    7.29   0
   9  -4   7  114.26    7.24   0
  10  -4   7    1.15    4.44   0
 -10   4  -7    7.82    8.11   0
  10   4   7    6.48    6.89   0
  10  -4   7   12.33    6.52   0
 -11   4  -7  761.70   10.91   0
  11   4   7  702.01    9.61   0
  11  -4   7  749.39   10.84   0
  11  -4   7  509.61    6.36   0
 -12   4  -7  661.56   11.28   0
  12  -4   7  705.21    8.54   0
  12  -4   7  634.27   11.23   0
  12   4   7  678.99    9.51   0
 -13   4  -7   18.86    6.94   0
  13  -4   7   12.64    8.97   0
  13   4   7   14.59    5.18   0
  13  -4   7    7.44    6.38   0
  15   5  -7  115.15    8.10   0
  14   5  -7  185.41    8.14   0
  13   5  -7    8.09    6.91   0
  12   5  -7   97.38    7.43   0
 -12  -5   7  102.36    7.72   0
 -11  -5   7   31.04    7.24   0
  11   5  -7   30.58    7.09   0
 -11   5   7   26.42   10.17   0
 -10  -5   7  -14.50    7.54   0
 -10   5   7    2.27    8.22   0
  10   5  -7   -2.63    7.21   0
   9  -5  -7  300.98    8.52   0
   9   5  -7  292.02    6.39   0
  -9  -5   7  285.38    8.25   0
  -9   5   7  288.40    9.97   0
   8  -5  -7  487.48   10.54   0
   8   5  -7  576.98    9.28   0
  -8  -5   7  575.24    9.44   0
  -8   5   7  551.94    9.77   0
  -7  -5   7   95.98    7.98   0
   7   5  -7   80.04    7.67   0
  -7   5   7   83.93    7.31   0
   6   5  -7  565.87    8.83   0
  -6   5   7  544.08    9.39   0
  -6  -5   7  542.40    9.03   0
   5   5  -7   57.08    7.25   0
  -5  -5   7   60.73    5.81   0
  -5   5   7   55.24    6.01   0
  -4  -5   7   13.77    5.32   0
   4   5  -7   27.23    5.32   0
  -4   5   7   26.00    7.51   0
  -3  -5   7    9.43    7.44   0
  -3   5   7   12.89    5.26   0
   3   5  -7    1.37    7.50   0
  -2  -5   7    2.83    5.02   0
   2   5  -7    1.60    5.31   0
  -2   5   7   -2.12    6.92   0
  -1  -5   7  889.71    9.91   0
   1   5  -7  881.61   10.03   0
  -1   5   7  901.70    9.88   0
   0  -5   7 1150.00    9.23   0
   0   5  -7 1153.21   10.71   0
   0   5   7 1164.63   10.51   0
   1  -5   7  102.80    7.43   0
  -1   5  -7  105.46    7.68   0
   1   5   7   99.50    7.32   0
  -1   5  -7  103.77    6.83   0
   2  -5   7  212.01    5.99   0
  -2   5  -7  211.32    7.92   0
   2   5   7  242.23    8.01   0
  -2   5  -7  229.39    7.50   0
  -3   5  -7   66.59    7.12   0
   3   5   7   66.97    7.51   0
   3  -5   7   63.33    4.90   0
  -4   5  -7  505.00    9.07   0
   4   5   7  519.70    8.86   0
   4  -5   7  495.54    8.93   0
  -5   5  -7 1687.19   11.08   0
   5   5   7 1744.49   10.67   0
   5  -5   7 1723.65   12.39   0
   6   5   7    9.79    7.00   0
  -6   5  -7   10.86    4.62   0
   6  -5   7    7.05    7.19   0
   7  -5   7   77.60    7.07   0
   7  -5   7   58.82    4.93   0
   7   5   7   79.64    7.15   0
  -7   5  -7   85.62    7.14   0
   8  -5   7   27.95    6.73   0
   8  -5   7   25.83    6.35   0
   8   5   7   23.00    4.85   0
  -8   5  -7   25.26    6.74   0
   9  -5   7  110.75    7.24   0
   9   5   7  118.23    7.19   0
  -9   5  -7  109.77    7.11   0
   9  -5   7   46.42    4.67   0
  10  -5   7   79.75    7.55   0
  10  -5   7   92.64    6.46   0
 -10   5  -7   83.63    7.34   0
  10   5   7   90.58    7.06   0
  11  -5   7   19.31    6.21   0
  11  -5   7   21.51    6.89   0
 -11   5  -7   11.46    7.11   0
  11   5   7   25.27    6.98   0
  12  -5   7   15.58    9.01   0
 -12   5  -7   24.33    8.52   0
  12  -5   7   22.82    6.54   0
  12   5   7   19.13    6.93   0
 -13   5  -7   30.66    8.73   0
  13  -5   7   41.17    6.93   0
  13  -5   7   39.29    9.04   0
  13   5   7   37.47    7.27   0
  14  -6  -7    2.15    6.86   0
  14   6  -7    3.80    7.14   0
  13  -6  -7  154.68    7.59   0
  13   6  -7  175.04    7.59   0
  12  -6  -7   -4.99    6.44   0
  12   6  -7    1.67    5.03   0
  11  -6  -7   82.41    7.17   0
 -11   6   7   85.84   10.43   0
  11   6  -7   87.71    7.32   0
 -11   6   7   89.46   11.43   0
 -11  -6   7   95.15    5.56   0
 -10   6   7  202.52    8.45   0
  10  -6  -7  200.65    7.78   0
  10   6  -7  198.48    7.53   0
 -10  -6   7  207.44    7.82   0
  -9  -6   7   89.21    7.68   0
   9  -6  -7  102.80    7.11   0
   9   6  -7   98.69    5.54   0
  -9   6   7   97.04    6.97   0
   8   6  -7 1364.21   11.18   0
  -8  -6   7 1309.00   11.32   0
  -8   6   7 1309.17   13.64   0
  -7  -6   7  199.58    6.13   0
   7   6  -7  197.45    8.10   0
  -7   6   7  188.41    7.75   0
  -6  -6   7    8.99    5.11   0
   6   6  -7   15.57    7.53   0
  -6   6   7   10.90    7.04   0
   5   6  -7  182.13    6.08   0
  -5   6   7  194.45    7.82   0
  -5  -6   7  198.85    6.18   0
   4   6  -7  162.65    6.12   0
  -4   6   7  162.80    8.23   0
  -4  -6   7  177.44    8.12   0
   3   6  -7  574.89    7.51   0
  -3   6   7  597.93    9.27   0
  -3  -6   7  574.94    7.57   0
  -2  -6   7  803.68    8.42   0
   2   6  -7  821.55    9.93   0
  -2   6   7  797.40    9.74   0
   1   6  -7   14.88    7.71   0
  -1   6   7   20.80    6.62   0
  -1  -6   7   30.13    5.44   0
   0  -6   7 1018.45   10.55   0
   0   6  -7  993.49    9.11   0
   0   6   7 1035.93   10.12   0
  -1   6  -7  411.81    6.26   0
   1  -6   7  434.13    6.56   0
  -1   6  -7  447.93    8.14   0
   1   6   7  458.94    8.64   0
   2  -6   7  826.30    8.27   0
  -2   6  -7  766.68    7.45   0
  -2   6  -7 1090.06   10.60   0
   2   6   7  821.28    8.26   0
   3  -6   7   92.21    7.20   0
  -3   6  -7   84.88    5.01   0
  -3   6  -7   75.69    5.53   0
   3   6   7   82.24    5.34   0
   4   6   7   70.59    7.46   0
  -4   6  -7   73.99    5.33   0
   4  -6   7   68.48    5.31   0
  -5   6  -7   11.19    7.23   0
   5   6   7   15.13    6.92   0
   5  -6   7    0.60    5.25   0
  -6   6  -7  812.49    9.98   0
   6  -6   7  810.65   10.06   0
   6   6   7  849.73    9.63   0
   7  -6   7   11.95    4.72   0
   7   6   7   10.29    6.90   0
  -7   6  -7   13.87    4.87   0
   8   6   7  163.37    7.65   0
   8  -6   7  172.71    7.61   0
  -8   6  -7  167.40    7.37   0
   9   6   7  145.57    7.56   0
  -9   6  -7  147.92    7.78   0
   9  -6   7  145.74    8.01   0
  10  -6   7   24.69    8.62   0
  10   6   7   17.27    4.88   0
  10  -6   7   21.56    4.43   0
 -10   6  -7   21.26    6.90   0
 -11   6  -7  612.13   12.25   0
  11   6   7  601.09    9.36   0
  11  -6   7  627.02   12.36   0
  11  -6   7  376.69    5.95   0
  12  -6   7  105.09    5.22   0
 -12   6  -7  124.21    8.19   0
  12   6   7  115.98    5.90   0
  12  -6   7  102.97    9.90   0
  14  -7  -7  310.80    9.47   0
  14   7  -7  251.84    7.25   0
  13  -7  -7  183.30    7.99   0
  13   7  -7  157.18    7.92   0
  12  -7  -7   73.71    7.42   0
  12   7  -7   82.78    7.31   0
 -11   7   7   30.88   10.08   0
 -11   7   7   29.42   10.90   0
 -11  -7   7    1.13    5.33   0
  11   7  -7   34.02    6.90   0
 -10   7   7   21.26    6.99   0
 -10   7   7   27.21    7.40   0
 -10  -7   7   26.86    5.36   0
  10   7  -7   11.49    7.18   0
  -9  -7   7  546.46    8.97   0
   9   7  -7  550.31    9.03   0
  -9   7   7  549.38    9.84   0
  -8  -7   7  633.05    9.35   0
   8   7  -7  638.21    9.48   0
  -8   7   7  605.13   10.01   0
   7   7  -7  617.59    9.38   0
  -7  -7   7  633.76    7.78   0
  -7   7   7  639.55    9.35   0
  -6  -7   7  168.39    5.86   0
  -6   7   7  148.54    5.96   0
   6   7  -7  174.59    7.80   0
  -5  -7   7   45.05    6.99   0
   5   7  -7   39.66    5.26   0
  -5   7   7   29.97    7.30   0
  -4  -7   7   38.86    7.17   0
  -4   7   7   21.92    6.82   0
   4   7  -7   20.13    7.50   0
  -3   7   7 1017.60    8.86   0
   3   7  -7 1047.94    9.11   0
  -3  -7   7 1061.15   10.35   0
  -2   7   7  967.18    8.86   0
   2   7  -7  958.70    8.73   0
  -2  -7   7  977.46   10.24   0
  -1  -7   7 3486.94   15.29   0
   1   7  -7 3409.37   14.24   0
  -1   7   7 3535.03   15.36   0
   0   7   7   81.04    7.43   0
   0   7  -7   78.69    5.56   0
   0  -7   7   73.50    7.47   0
  -1   7  -7  284.53    7.16   0
  -1   7  -7  237.49    8.21   0
   1   7   7  236.09    5.89   0
   1  -7   7  232.34    8.01   0
   2   7   7    7.89    6.90   0
  -2   7  -7    2.36    4.59   0
  -2   7  -7   -3.00    7.54   0
   2  -7   7   20.45    7.23   0
  -3   7  -7  159.04    6.76   0
  -3   7  -7  233.47    8.20   0
   3   7   7  172.34    7.46   0
   3  -7   7  151.41    6.04   0
  -4   7  -7  813.18    8.47   0
   4  -7   7  853.62   10.02   0
   4   7   7  819.33    9.74   0
  -5   7  -7 1499.39   11.54   0
   5   7   7 1416.58   11.05   0
   5  -7   7 1475.11   11.72   0
   6   7   7   31.60    5.27   0
  -6   7  -7   35.27    7.11   0
   6  -7   7   32.55    7.10   0
  -7   7  -7  716.32    9.58   0
   7   7   7  670.28    7.54   0
   7  -7   7  684.34    9.89   0
   8   7   7  192.48    7.60   0
   8  -7   7  199.02    7.71   0
  -8   7  -7  175.82    5.74   0
   9   7   7    9.94    7.12   0
   9  -7   7    8.56    7.35   0
  -9   7  -7    2.67    6.56   0
  10   7   7   42.97    7.31   0
 -10   7  -7   49.57    7.13   0
  10  -7   7   48.20    7.37   0
  11  -7   7  110.86    7.99   0
  11   7   7   90.49    5.80   0
 -11   7  -7   92.81    9.27   0
  12  -7   7  117.06    8.51   0
 -12   7  -7  111.00    8.04   0
  12   7   7  104.98    7.97   0
  13   8  -7   14.18    7.42   0
 -12   8   7    5.25   12.90   0
  12   8  -7    3.01    4.81   0
 -12   8   7    0.84   12.47   0
 -11   8   7   25.59    8.76   0
 -11   8   7   30.71    9.28   0
  11   8  -7   31.80    7.24   0
 -10   8   7   25.13    7.47   0
 -10  -8   7   35.49    7.50   0
  10   8  -7   22.29    4.99   0
 -10   8   7   25.83    8.24   0
  -9  -8   7   27.78    7.43   0
   9   8  -7   34.04    7.53   0
  -9   8   7   26.05    9.30   0
  -9   8   7   26.29    6.87   0
  -8  -8   7   73.97    5.39   0
   8   8  -7   70.22    5.33   0
  -8   8   7   72.69    6.72   0
  -7   8   7   76.52    6.95   0
   7   8  -7   79.13    7.26   0
  -7  -8   7   78.41    7.53   0
  -6   8   7   12.58    6.50   0
   6   8  -7    8.21    5.15   0
  -6  -8   7    1.25    5.00   0
  -5   8   7   10.74    4.72   0
  -5  -8   7   15.01    5.21   0
   5   8  -7   24.99    6.87   0
  -4  -8   7  275.15    8.05   0
   4   8  -7  244.33    6.30   0
  -4   8   7  268.36    7.80   0
   3   8  -7  223.27    6.37   0
  -3  -8   7  228.32    6.22   0
  -3   8   7  244.77    7.84   0
  -2   8   7    3.28    8.12   0
  -2  -8   7   10.81    7.19   0
  -2   8   7  -10.20    7.22   0
   2   8  -7   11.39    7.37   0
  -1  -8   7   97.03    5.35   0
  -1   8   7  110.03    7.39   0
   1   8  -7  102.46    5.67   0
   0   8   7   42.60    6.83   0
   0   8  -7   52.96    5.23   0
   0  -8   7   46.66    7.03   0
  -1   8  -7  101.67    4.86   0
  -1   8  -7  132.38    7.98   0
   1   8   7  115.42    5.51   0
   1  -8   7  118.18    5.81   0
  -2   8  -7   77.94    6.54   0
  -2   8  -7   84.22    5.47   0
   2   8   7   72.79    7.32   0
   2  -8   7   79.58    5.40   0
  -3   8  -7  472.86    7.80   0
  -3   8  -7  455.85    6.83   0
   3   8   7  465.21    8.53   0
   3  -8   7  460.10    8.72   0
  -4   8  -7  287.33    8.28   0
   4   8   7  260.68    6.15   0
   4  -8   7  282.70    8.38   0
  -5   8  -7   45.17    5.27   0
   5  -8   7   45.38    5.29   0
   5   8   7   40.40    7.18   0
   6   8   7   23.18    4.71   0
   6  -8   7   22.91    7.00   0
  -6   8  -7   25.17    7.28   0
  -7   8  -7   26.27    7.03   0
   7   8   7   27.81    5.03   0
   7  -8   7   33.07    7.03   0
   8  -8   7   42.01    7.68   0
   8   8   7   28.37    7.06   0
  -8   8  -7   32.81    7.03   0
   9  -8   7    7.43    7.34   0
   9   8   7   21.22    6.95   0
  -9   8  -7    5.95    7.06   0
  10  -8   7  119.87    7.85   0
  10   8   7  124.34    7.91   0
 -10   8  -7  114.28    7.80   0
  11   8   7   10.47    5.14   0
  11  -8   7    8.41    7.77   0
 -11   8  -7   12.20    7.07   0
  11   8   7   -2.04    5.03   0
 -12   9   7    5.28   10.39   0
  12   9  -7    4.91    7.61   0
 -12   9   7    1.46   10.64   0
  11   9  -7    5.66    7.49   0
 -11   9   7    4.01    9.40   0
 -11   9   7   12.92    8.59   0
 -10   9   7    4.48    9.57   0
  10   9  -7    4.79    4.93   0
 -10   9   7    0.93    8.53   0
  -9  -9   7  522.69    9.28   0
  -9   9   7  448.82   10.58   0
   9   9  -7  521.04    9.02   0
  -9   9   7  460.39    9.71   0
  -8   9   7   41.17    7.56   0
  -8   9   7   49.27    6.85   0
  -8  -9   7   45.03    5.25   0
   8   9  -7   52.17    5.49   0
  -7   9   7  187.33    7.96   0
  -7   9   7  170.25    7.49   0
   7   9  -7  164.47    5.93   0
  -7  -9   7  182.55    7.82   0
  -6  -9   7  346.22    8.31   0
  -6   9   7  357.88    8.41   0
   6   9  -7  355.07    6.71   0
  -5  -9   7    1.15    7.06   0
  -5   9   7   11.48    6.59   0
   5   9  -7    2.89    7.10   0
  -4   9   7  330.96    8.21   0
   4   9  -7  314.82    6.27   0
  -4  -9   7  313.98    6.23   0
  -3   9   7   25.22    6.86   0
  -3  -9   7    6.38    7.01   0
   3   9  -7   13.29    5.12   0
  -2  -9   7  181.98    5.74   0
  -2   9   7  159.81    8.10   0
  -2   9   7  177.71    5.85   0
   2   9  -7  173.14    5.93   0
  -1  -9   7  961.60    9.85   0
   1   9  -7  908.75    9.96   0
  -1   9   7  900.93    9.85   0
   0  -9   7 1281.53   11.03   0
   0   9   7 1196.29    9.33   0
   0   9  -7 1279.76   11.31   0
   1  -9   7   71.77    5.51   0
   1   9   7   71.18    6.95   0
  -1   9  -7   74.89    7.36   0
  -1   9  -7   80.80    6.69   0
  -2   9  -7  243.34    7.12   0
   2  -9   7  255.91    7.84   0
   2   9   7  240.62    7.42   0
  -2   9  -7  248.64    6.09   0
  -3   9  -7   91.00    4.62   0
   3  -9   7  161.93    7.40   0
  -3   9  -7  141.14    5.71   0
   3   9   7  129.69    7.29   0
   4  -9   7  427.86    8.38   0
  -4   9  -7  412.76    6.79   0
   4   9   7  443.20    8.44   0
   5  -9   7  758.64    9.86   0
  -5   9  -7  792.58    9.79   0
   5   9   7  707.07    7.87   0
  -6   9  -7  277.58    7.90   0
   6  -9   7  267.55    8.12   0
   6   9   7  265.22    6.28   0
   7  -9   7  447.06    9.09   0
   7   9   7  448.26    8.71   0
  -7   9  -7  432.08    7.27   0
  -8   9  -7   -0.44    6.63   0
   8  -9   7   13.18    7.20   0
   8   9   7   -7.18    5.25   0
   9   9   7    3.75    7.27   0
   9  -9   7    5.69    7.36   0
  -9   9  -7    5.92    7.01   0
  10   9   7   77.90    5.64   0
  10   9   7   -2.52    5.42   0
 -10   9  -7   98.52    7.65   0
  10  -9   7   93.24    8.45   0
 -10  10   7   25.96    7.85   0
  10  10  -7   17.87    7.45   0
 -10  10   7   20.88    7.17   0
  -9  10   7  140.19    8.53   0
  -9  10   7  130.44    7.91   0
   9  10  -7  125.70    5.86   0
  -8  10   7  113.21    7.51   0
  -8  10   7  113.87    8.24   0
   8  10  -7  119.10    7.97   0
  -8 -10   7  120.76    5.78   0
  -7  10   7   60.37    7.49   0
  -7  10   7   47.93    7.18   0
  -7 -10   7   46.51    5.28   0
   7  10  -7   41.50    7.23   0
  -6 -10   7  312.41    6.46   0
  -6  10   7  302.27    8.21   0
  -6  10   7  297.10    6.89   0
   6  10  -7  324.94    7.91   0
  -5  10   7   78.28    7.53   0
  -5  10   7   71.61    5.24   0
  -5 -10   7   69.55    5.10   0
   5  10  -7   76.78    5.35   0
  -4  10   7   99.37    5.18   0
  -4 -10   7  105.97    7.31   0
   4  10  -7  121.89    7.54   0
  -3 -10   7  307.54    6.36   0
  -3  10   7  268.99    6.35   0
   3  10  -7  310.01    8.06   0
  -2  10   7  233.16    7.70   0
   2  10  -7  249.17    7.93   0
  -2  10   7  218.03    8.42   0
  -2 -10   7  224.42    5.96   0
  -1  10   7    2.73    6.30   0
  -1  10   7   10.53    6.97   0
   1  10  -7    3.03    5.01   0
  -1 -10   7    4.27    4.97   0
   0  10   7  214.39    6.05   0
   0  10  -7  227.84    7.97   0
   0 -10   7  209.38    5.95   0
  -1  10  -7   48.60    4.65   0
   1  10   7   47.06    6.93   0
  -1  10  -7   41.61    7.41   0
   1 -10   7   51.53    6.98   0
  -2  10  -7   20.10    6.30   0
  -2  10  -7    0.85    4.84   0
   2  10   7  -12.28    6.70   0
   2 -10   7    2.62    5.10   0
  -3  10  -7   76.30    5.17   0
   3  10   7  110.98    7.32   0
  -3  10  -7  137.03    7.71   0
   3 -10   7  120.99    5.67   0
  -4  10  -7   93.13    7.30   0
   4  10   7   89.86    7.15   0
   4 -10   7   92.70    7.64   0
  -5  10  -7   28.01    7.21   0
   5  10   7   39.17    7.13   0
   5 -10   7   28.04    7.29   0
  -6  10  -7   28.72    7.02   0
   6  10   7   20.28    5.15   0
   6 -10   7   37.81    7.31   0
  -7  10  -7   21.93    6.83   0
   7 -10   7   22.22    7.16   0
   7  10   7    8.80    5.24   0
  -8  10  -7   23.12    7.14   0
   8 -10   7   23.40    7.34   0
   8  10   7   14.19    5.33   0
   8  10   7   22.63    7.73   0
  -9  10  -7   74.68    7.67   0
   9 -10   7   81.93    8.13   0
   9  10   7   58.44    7.96   0
   9  10   7   68.03    6.03   0
  -9  11   7    4.37    7.73   0
  -9  11   7   -0.15    8.59   0
   9  11  -7   18.26    7.63   0
  -8  11   7    4.77    6.73   0
  -8  11   7   12.74    7.34   0
   8  11  -7   -5.45    7.62   0
  -7  11   7  102.80    8.07   0
  -7  11   7  118.32    7.48   0
   7  11  -7   95.07    7.96   0
  -7 -11   7  119.76    7.78   0
  -6 -11   7   77.97    5.78   0
  -6  11   7  111.20    7.28   0
  -6  11   7  105.58    7.75   0
   6  11  -7   96.81    7.86   0
  -5  11   7   -2.39    7.31   0
  -5  11   7    7.12    4.88   0
   5  11  -7   12.84    7.03   0
  -5 -11   7    8.12    6.94   0
  -4 -11   7   62.88    5.16   0
  -4  11   7   44.55    4.97   0
  -4  11   7   69.51    7.68   0
   4  11  -7   63.07    7.17   0
  -3  11   7   20.46    5.36   0
   3  11  -7   10.25    4.79   0
  -3  11   7   22.55    6.62   0
  -3 -11   7    9.00    4.92   0
  -2  11   7  143.69    6.13   0
  -2  11   7  153.64    6.11   0
  -2 -11   7  161.84    5.75   0
  -2  11   7  160.96    8.18   0
   2  11  -7  171.70    6.10   0
  -1  11   7   68.25    7.10   0
  -1 -11   7   70.97    5.43   0
  -1  11   7   67.55    7.61   0
  -1  11   7   72.39    5.34   0
   1  11  -7   79.12    7.22   0
   0  11   7    1.97    5.14   0
   0 -11   7    6.18    7.16   0
   0  11  -7    2.42    5.29   0
   0  11   7    7.95    6.91   0
   0  11  -7   16.87    5.90   0
   1 -11   7    9.38    4.97   0
   1  11   7    7.40    5.05   0
  -1  11  -7    4.45    5.30   0
  -1  11  -7   12.78    5.79   0
   2  11   7    6.95    5.10   0
  -2  11  -7   11.47    5.34   0
  -2  11  -7    6.39    4.80   0
   2 -11   7   12.66    7.32   0
  -3  11  -7  107.63    6.98   0
   3 -11   7  101.46    7.81   0
   3  11   7   20.63    5.21   0
   3  11   7  115.29    5.69   0
  -3  11  -7  116.33    7.72   0
   4 -11   7  189.43    6.36   0
   4  11   7  191.82    7.76   0
  -4  11  -7  208.48    8.05   0
   4  11   7  194.94    7.81   0
   5  11   7    9.47    7.17   0
   5 -11   7   -1.65    7.36   0
  -5  11  -7   -0.19    7.28   0
   5  11   7    6.09    4.92   0
  -6  11  -7   16.20    5.00   0
   6  11   7    8.11    7.43   0
   6 -11   7    7.58    7.31   0
   6  11   7   16.49    7.10   0
   7  11   7   83.20    7.64   0
   7 -11   7   71.06    8.04   0
  -7  11  -7   69.61    7.67   0
   7  11   7   61.09    7.73   0
  -7  12   7   -3.22    7.23   0
  -7  12   7    3.27    7.58   0
   7  12  -7   13.28    7.59   0
  -6  12   7   11.65    6.98   0
   6  12  -7    8.27    7.26   0
  -6  12   7    9.09    7.42   0
  -5  12   7  152.29    8.59   0
  -5 -12   7  166.02    7.88   0
  -5  12   7  168.77    7.91   0
   5  12  -7  149.33    5.85   0
  -4 -12   7   95.50    7.35   0
  -4  12   7  100.76    7.30   0
  -4  12   7   88.11    8.12   0
   4  12  -7   93.89    7.72   0
  -3  12   7   41.58    5.43   0
   3  12  -7   35.21    5.43   0
  -3 -12   7   48.78    7.13   0
  -3  12   7   31.38    5.70   0
  -2  12   7   44.80    5.49   0
  -2  12   7   52.92    5.21   0
  -2 -12   7   53.26    7.10   0
   2  12  -7   59.70    5.53   0
  -2  12   7   45.25    8.45   0
  -1  12   7   -0.37    8.46   0
  -1  12   7   -0.49    7.36   0
  -1  12   7    5.63    5.17   0
   1  12  -7   18.36    7.51   0
  -1 -12   7    3.99    7.50   0
   0 -12   7  329.62    6.89   0
   0  12  -7  357.79    6.55   0
   0  12   7  375.69    8.61   0
   0  12   7  396.65    8.91   0
   0  12  -7  382.65    7.03   0
   1 -12   7   93.53    5.67   0
  -1  12  -7   69.14    5.00   0
   1  12   7   70.45    5.69   0
  -1  12  -7   75.69    7.61   0
   1  12   7   86.46    7.67   0
   2  12   7   58.85    7.36   0
  -2  12  -7   61.58    7.57   0
   2  12   7   55.79    7.82   0
  -2  12  -7   64.65    4.94   0
   2 -12   7   66.67    7.66   0
  -3  12  -7   10.82    4.79   0
   3  12   7   29.02    5.26   0
  -3  12  -7   29.04    5.67   0
   3  12   7   29.11    7.20   0
   3 -12   7   34.05    7.45   0
   4  12   7   72.31    5.65   0
  -4  12  -7   68.61    7.96   0
   4  12   7   31.47    5.13   0
   4 -12   7   68.09    5.78   0
   5  12   7    8.07    7.34   0
   5 -12   7    4.93    7.66   0
  -5  12  -7    9.36    7.57   0
   5  12   7   19.31    7.42   0
  -3  13   7   51.22    5.79   0
  -3  13   7   42.42    5.56   0
   3  13  -7   67.13    7.66   0
  -2  13   7   -0.81    5.23   0
  -2  13   7   10.98    5.27   0
   2  13  -7   15.48    7.78   0
  -2 -13   7   16.44    5.23   0
  -1 -13   7    5.86    5.33   0
  -1  13   7   15.40    8.43   0
  -1  13   7   19.26    5.41   0
   1  13  -7   47.27    7.61   0
  -1  13   7   20.25    5.25   0
   0  13   7   10.22    8.51   0
   0  13   7   11.43    7.62   0
   0  13  -7   20.43    6.71   0
   0  13   7   11.45    7.72   0
   0  13  -7   15.36    5.51   0
   0 -13   7    8.56    5.41   0
  -1  13  -7    9.52    4.70   0
   1  13   7    3.64    5.27   0
   1  13   7   -3.38    5.23   0
  -1  13  -7   20.33    7.38   0
   1 -13   7   -2.07    7.48   0
  15   0  -8  153.06   11.76   0
  14   0  -8   12.67    8.16   0
 -13   0   8  133.19    9.81   0
  13   0  -8  126.80    8.70   0
 -12   0   8  135.57    9.61   0
  12   0  -8  132.15    8.58   0
 -11   0   8  295.32    8.86   0
  11   0  -8  297.42    9.50   0
 -10   0   8  767.66   10.85   0
  10   0  -8  756.67   10.26   0
  -9   0   8  656.00   10.33   0
   9   0  -8  701.94   10.17   0
   8   0  -8  434.39    8.88   0
  -8   0   8  437.70    9.21   0
  -7   0   8   87.96    7.56   0
   7   0  -8   79.29    7.26   0
  -6   0   8 2823.26   15.70   0
   6   0  -8 2869.94   15.33   0
  -5   0   8 3574.47   15.69   0
   5   0  -8 3698.43   16.56   0
  -4   0   8  370.84    8.67   0
   4   0  -8  378.57    8.54   0
  -3   0   8  139.55    7.90   0
   3   0  -8  122.89    5.81   0
   2   0  -8  818.34   11.52   0
  -2   0   8  872.17    8.58   0
   2   0  -8  869.54   10.00   0
   1   0  -8   86.21    8.04   0
   1   0  -8   98.14    5.58   0
  -1   0   8   91.85    7.62   0
   0   0   8    7.16    5.20   0
   0   0  -8    6.35    5.35   0
   1   0   8 2937.94   13.47   0
  -1   0  -8 2958.41   13.85   0
   2   0   8 1243.99   10.94   0
  -2   0  -8 1207.60    9.52   0
   2   0   8 1094.07   11.24   0
   3   0   8 4753.82   17.55   0
  -3   0  -8 4616.73   16.39   0
   3   0   8 5064.04   19.16   0
   4   0   8 1772.65   12.02   0
  -4   0  -8 1848.73   12.07   0
   4   0   8  399.98    6.91   0
   5   0   8  878.44    9.84   0
  -5   0  -8  853.91    8.55   0
   6   0   8   21.99    7.17   0
  -6   0  -8   24.82    5.39   0
   7   0   8   10.39    6.88   0
  -7   0  -8    6.66    6.60   0
  -8   0  -8 1418.15   11.46   0
   8   0   8 1332.63   10.07   0
   9   0   8  357.56    8.28   0
  -9   0  -8  350.09    6.51   0
  10   0   8    4.40    6.58   0
 -10   0  -8    7.37    6.48   0
  11   0   8   12.65    6.64   0
  12   0   8  426.37    9.21   0
  13   0   8   43.42    7.25   0
  14   0   8  203.92    8.89   0
  16   1  -8    8.14   10.22   0
  15   1  -8   53.08    8.69   0
  14  -1  -8   20.61    9.66   0
  14   1  -8   26.22    8.07   0
  13  -1  -8    1.34    7.84   0
 -13   1   8   -0.67    8.69   0
 -13  -1   8    2.00    8.87   0
  13   1  -8    7.18    7.61   0
 -12   1   8   47.90    9.02   0
  12  -1  -8   52.02    8.11   0
 -12  -1   8   43.53    9.06   0
  12   1  -8   47.78    6.77   0
 -11   1   8   25.03    7.09   0
  11  -1  -8   21.40    6.36   0
  11   1  -8   23.99    6.82   0
 -11  -1   8   31.41    7.18   0
 -10   1   8  113.00    7.54   0
 -10  -1   8  113.94    7.71   0
  10  -1  -8  108.60    7.21   0
  10   1  -8  112.07    7.16   0
   9   1  -8   37.21    7.16   0
  -9  -1   8   35.88    7.33   0
   9  -1  -8   24.05    6.81   0
  -9   1   8   26.76    6.96   0
   8   1  -8  229.20    8.08   0
  -8  -1   8  216.85    8.29   0
  -8   1   8  224.77    8.15   0
   8  -1  -8  223.38    8.06   0
   7   1  -8  179.50    5.98   0
  -7   1   8  167.62    7.97   0
   7  -1  -8  188.03    8.12   0
  -7  -1   8  181.57    7.94   0
   6   1  -8 2115.59   13.88   0
  -6   1   8 2096.55   14.24   0
   6  -1  -8 2118.70   14.05   0
  -6  -1   8 2144.83   14.05   0
  -5   1   8 1074.42   11.10   0
  -5  -1   8  999.79    9.36   0
   5  -1  -8 1066.35   10.56   0
   5   1  -8 1003.59    9.25   0
  -4   1   8  422.88    7.13   0
  -4  -1   8  436.92    8.78   0
   4  -1  -8  446.10    8.99   0
   4   1  -8  432.17    7.00   0
  -3   1   8  664.99    8.02   0
  -3  -1   8  665.49    7.98   0
   3  -1  -8  689.67    9.50   0
   3   1  -8  706.24    9.57   0
  -2   1   8  850.71   10.07   0
  -2  -1   8  867.27   10.09   0
   2  -1  -8  890.59   10.17   0
   2   1  -8  867.85    9.90   0
  -1  -1   8   52.57    7.73   0
  -1   1   8   45.01    5.29   0
   1   1  -8   30.68    7.51   0
   1  -1  -8   49.99    7.34   0
   1   1  -8   46.61    7.63   0
   0   1  -8  499.70    9.08   0
   0  -1   8  499.83    9.20   0
   0  -1  -8  507.98    8.77   0
   0   1  -8  477.23    7.31   0
   0   1   8  498.83    8.99   0
   1   1   8  156.84    8.19   0
   1  -1   8  164.47    7.96   0
  -1  -1  -8  145.53    6.01   0
  -1   1  -8  149.43    5.82   0
   1   1   8  161.32    6.02   0
   2   1   8    4.39    7.50   0
  -2  -1  -8    0.17    7.12   0
  -2   1  -8    3.76    5.07   0
   2  -1   8    0.78    7.26   0
   2   1   8    7.82    7.18   0
   3   1   8  134.68    7.46   0
   3  -1   8  172.49    7.75   0
   3  -1   8   31.53    4.95   0
  -3  -1  -8  184.34    7.57   0
  -3   1  -8  187.96    7.45   0
   3   1   8  174.90    7.81   0
   4  -1   8  176.05    5.34   0
   4  -1   8  388.93    6.86   0
  -4  -1  -8  403.02    8.12   0
  -4   1  -8  395.51    8.30   0
   4   1   8  402.71    6.51   0
   5  -1   8  174.46    7.14   0
  -5  -1  -8  162.67    5.67   0
  -5   1  -8  163.94    5.74   0
   5   1   8  177.00    5.80   0
   5  -1   8  177.61    7.63   0
   6  -1   8  418.16    7.82   0
   6  -1   8  410.72    8.94   0
  -6  -1  -8  425.24    8.30   0
  -6   1  -8  388.89    8.40   0
   6   1   8  415.13    8.28   0
  -7  -1  -8   82.26    7.17   0
  -7   1  -8   86.11    7.47   0
   7  -1   8   85.30    5.54   0
   7   1   8   89.23    5.48   0
   8  -1   8  370.89    6.80   0
  -8  -1  -8  360.15    8.14   0
  -8   1  -8  394.68    8.24   0
   8   1   8  365.13    8.15   0
  -9  -1  -8   -0.20    6.63   0
  -9   1  -8    1.93    6.46   0
   9  -1   8   -1.85    6.39   0
   9   1   8    1.16    4.78   0
 -10   1  -8  212.39    7.39   0
  10  -1   8  195.90    7.35   0
  10   1   8  192.64    7.40   0
  11   1   8   -2.06    6.51   0
  11  -1   8    2.78    6.50   0
 -11   1  -8   -5.04    6.50   0
  12   1   8    9.42    6.88   0
  12  -1   8    0.04    6.87   0
  13   1   8   33.57    7.07   0
  13  -1   8   26.29    8.71   0
  15   2  -8   29.67    7.27   0
  14   2  -8   16.06    6.70   0
  13   2  -8    5.70    6.81   0
 -13  -2   8    3.91    7.45   0
  13  -2  -8    4.18    9.53   0
 -13   2   8    1.95   10.56   0
  12   2  -8    5.07    6.56   0
  12  -2  -8    7.52    7.91   0
 -12  -2   8    5.27    6.92   0
 -12   2   8    2.79    8.85   0
  11   2  -8  869.10   10.31   0
 -11  -2   8  854.75   11.05   0
 -11   2   8  884.36   13.43   0
  11  -2  -8  845.48   11.39   0
  10   2  -8  740.38    9.74   0
  10  -2  -8  728.19   11.76   0
 -10  -2   8  703.00   10.22   0
 -10   2   8  716.36   10.99   0
   9   2  -8   18.63    6.66   0
  -9  -2   8   28.96    7.35   0
   9  -2  -8   15.43    6.47   0
  -9   2   8   17.23    6.91   0
   8   2  -8  325.97    8.43   0
  -8  -2   8  318.97    8.69   0
  -8   2   8  303.82    8.90   0
   8  -2  -8  326.78    8.38   0
   7   2  -8   18.58    7.77   0
  -7   2   8   27.60    7.14   0
  -7  -2   8   18.32    7.72   0
   7  -2  -8   17.91    6.76   0
   6   2  -8  171.34    8.03   0
  -6   2   8  180.83    8.27   0
   6  -2  -8  179.53    7.87   0
  -6  -2   8  184.71    8.06   0
   5   2  -8 3021.28   15.07   0
  -5   2   8 2947.87   15.64   0
   5  -2  -8 3120.72   15.75   0
  -5  -2   8 3005.83   15.18   0
  -4   2   8  102.07    5.56   0
   4   2  -8  110.04    7.41   0
   4  -2  -8  112.30    5.53   0
  -4  -2   8  105.12    7.49   0
   3   2  -8    7.04    5.22   0
   3  -2  -8    1.94    6.94   0
  -3  -2   8    2.70    5.05   0
  -3   2   8    0.69    4.88   0
   2   2  -8  614.99    9.25   0
  -2  -2   8  630.82    9.47   0
   2  -2  -8  612.89    7.72   0
  -2   2   8  611.39    7.65   0
   1   2  -8 1030.11    9.17   0
  -1  -2   8 1005.52    9.10   0
   1  -2  -8 1039.97   10.30   0
   1   2  -8 1030.19   10.64   0
  -1   2   8 1060.83   10.58   0
   0  -2   8 3999.09   16.67   0
   0  -2  -8 3868.69   15.18   0
   0   2  -8 4907.77   18.77   0
   0   2   8 4027.13   15.72   0
   0   2  -8 4112.18   16.89   0
   1  -2   8    0.59    7.35   0
  -1  -2  -8    6.52    5.20   0
   1   2   8    7.33    8.68   0
   1   2   8    8.05    7.39   0
  -1   2  -8    7.49    7.22   0
   2  -2   8 1783.93   12.27   0
  -2  -2  -8 1933.84   12.16   0
   2   2   8 1887.96   12.20   0
  -2   2  -8 1869.05   12.32   0
   3  -2   8 1224.29    9.39   0
  -3  -2  -8 1238.67    9.30   0
   3   2   8 1290.42   10.70   0
  -3   2  -8 1279.98   10.64   0
   4  -2   8 1554.94   11.01   0
   4  -2   8 1748.49   12.37   0
  -4  -2  -8 1504.37   11.00   0
  -4   2  -8 1490.11   10.42   0
   4   2   8 1526.36   11.17   0
   5  -2   8   14.30    5.58   0
  -5  -2  -8   13.34    6.62   0
  -5   2  -8   22.03    7.41   0
   5   2   8   20.07    6.50   0
   5  -2   8   15.52    6.68   0
   6  -2   8    6.73    6.56   0
   6  -2   8   10.41    4.93   0
  -6  -2  -8    7.26    4.82   0
  -6   2  -8    3.63    6.94   0
   6   2   8   10.65    6.99   0
   7  -2   8  597.79    9.58   0
  -7  -2  -8  461.20    8.46   0
  -7   2  -8  470.05    9.13   0
   7   2   8  481.70    8.68   0
   7  -2   8  498.21    7.92   0
   8  -2   8  998.91    9.28   0
   8  -2   8  920.00   10.07   0
  -8   2  -8  953.59   10.13   0
  -8  -2  -8  913.20    9.81   0
   8   2   8  928.36    9.72   0
   9  -2   8  765.79    8.52   0
   9  -2   8  703.78    9.58   0
  -9   2  -8  734.12    9.74   0
   9   2   8  704.83    9.38   0
  10  -2   8   94.62    6.50   0
  10  -2   8   93.59    5.18   0
 -10   2  -8   94.63    5.18   0
  10   2   8  102.62    7.04   0
  11  -2   8   10.10    4.40   0
 -11   2  -8   57.48    7.27   0
  11  -2   8   60.78    7.18   0
  11   2   8   59.57    7.01   0
 -12   2  -8   11.43    8.41   0
  12  -2   8   11.35    6.75   0
  12   2   8    1.43    6.59   0
  13  -2   8   18.15    6.94   0
  13   2   8   21.84    7.09   0
  15   3  -8   13.72    6.93   0
  14   3  -8  142.58    7.77   0
  13   3  -8   10.58    6.72   0
 -13  -3   8    2.73    7.20   0
 -12  -3   8  524.81    9.84   0
 -12   3   8  533.77   14.74   0
  12   3  -8  536.36    9.30   0
 -11   3   8   10.62    8.46   0
  11  -3  -8    5.86    6.50   0
  11   3  -8    7.14    6.72   0
 -11  -3   8    9.28    7.06   0
 -10  -3   8  210.10    7.96   0
  10  -3  -8  210.36    7.99   0
 -10   3   8  202.98    9.41   0
  10   3  -8  202.56    5.88   0
   9   3  -8  171.11    7.88   0
  -9   3   8  162.72    8.02   0
   9  -3  -8  160.73    7.76   0
  -9  -3   8  169.23    8.14   0
  -8   3   8  219.33    8.19   0
   8  -3  -8  218.90    8.07   0
  -8  -3   8  222.45    8.02   0
   8   3  -8  219.23    7.81   0
  -7   3   8   11.37    7.10   0
   7   3  -8    8.02    7.20   0
  -7  -3   8    8.07    4.98   0
   7  -3  -8    1.24    4.95   0
  -6   3   8  389.50    8.94   0
  -6  -3   8  365.57    7.09   0
   6   3  -8  379.23    6.75   0
   6  -3  -8  376.20    6.83   0
  -5  -3   8  204.20    5.85   0
   5   3  -8  209.95    7.80   0
   5  -3  -8  220.09    8.18   0
  -5   3   8  213.09    8.26   0
   4   3  -8 1009.43    9.06   0
   4  -3  -8 1025.60   10.77   0
  -4  -3   8 1058.86   10.40   0
  -4   3   8 1015.51   10.78   0
   3   3  -8  806.38    9.60   0
   3  -3  -8  756.14    8.40   0
  -3  -3   8  764.55    9.92   0
  -3   3   8  798.63    9.83   0
   2   3  -8   95.23    5.62   0
   2  -3  -8   94.15    7.35   0
  -2  -3   8  104.42    7.48   0
  -2   3   8  107.92    7.55   0
   1   3  -8  801.23    9.82   0
   1  -3  -8  798.60    8.21   0
  -1  -3   8  795.39    8.25   0
  -1   3   8  856.16    9.77   0
   0   3  -8 1324.64    9.89   0
   0   3   8  934.42   14.78   0
   0  -3  -8 1369.58   11.07   0
   0  -3   8 1304.25    9.70   0
   0   3   8 1405.83   11.29   0
   0   3  -8 1134.28   10.33   0
  -1   3  -8  658.58    7.72   0
  -1   3  -8  688.35    9.14   0
  -1  -3  -8  632.39    7.48   0
   1  -3   8  648.31    7.67   0
   1   3   8  647.06    7.58   0
  -2  -3  -8  641.18    7.43   0
   2  -3   8  658.44    9.17   0
   2   3   8  659.74    9.17   0
  -2   3  -8  646.70    7.65   0
  -3  -3  -8 1432.85    9.86   0
   3  -3   8 1550.72   11.64   0
   3   3   8 1496.32   11.23   0
  -3   3  -8 1547.51   11.53   0
  -4  -3  -8  210.30    6.89   0
   4  -3   8  214.68    8.06   0
   4   3   8  211.17    7.80   0
  -4   3  -8  202.83    8.05   0
  -5  -3  -8  164.54    5.43   0
   5  -3   8  142.69    5.30   0
   5  -3   8  183.19    8.36   0
   5   3   8  184.55    7.30   0
  -5   3  -8  167.00    8.33   0
   6  -3   8   23.66    4.73   0
  -6  -3  -8  513.75    7.12   0
   6  -3   8  523.36    8.77   0
   6   3   8  494.38    7.11   0
  -6   3  -8  501.34    8.80   0
   7  -3   8 1312.89    9.75   0
   7  -3   8 1287.61   11.65   0
  -7   3  -8 1220.90   10.17   0
   7   3   8 1299.52   11.02   0
   8  -3   8  438.64    7.48   0
   8  -3   8  390.35    8.23   0
  -8   3  -8  398.83    8.21   0
   8   3   8  388.07    6.78   0
   9  -3   8   23.04    4.51   0
   9  -3   8  232.70    7.74   0
  -9   3  -8  247.58    7.75   0
   9   3   8  214.25    7.45   0
  10  -3   8   76.01    6.65   0
 -10   3  -8   76.35    6.97   0
  10  -3   8   76.03    7.03   0
  10   3   8   67.98    6.79   0
  11  -3   8    4.16    4.45   0
 -11   3  -8    4.12    6.84   0
  11  -3   8    8.40    6.47   0
  11   3   8   19.46    6.55   0
 -12   3  -8   54.72    7.34   0
  12  -3   8   67.41    6.75   0
  12  -3   8   50.06    7.21   0
  12   3   8   46.59    6.85   0
  13  -3   8   80.23    7.06   0
  13  -3   8   69.65    7.72   0
  13   3   8   76.18    7.77   0
  15   4  -8   21.01    7.23   0
  14   4  -8    6.95    7.23   0
  13   4  -8    5.91    4.79   0
 -13  -4   8    1.51    7.42   0
 -12   4   8  544.21   15.36   0
  12   4  -8  562.53    9.17   0
 -12  -4   8  557.65    9.61   0
  11   4  -8  165.05    7.57   0
 -11   4   8  143.82    8.03   0
 -11  -4   8  151.79    7.86   0
  10   4  -8  148.90    7.38   0
 -10  -4   8  146.63    5.66   0
 -10   4   8  144.28    8.93   0
  -9  -4   8  136.53    7.57   0
   9  -4  -8  132.56    7.94   0
  -9   4   8  144.11    7.62   0
   9   4  -8  123.54    5.45   0
   8  -4  -8  114.54    7.62   0
   8   4  -8  116.43    7.32   0
  -8   4   8  110.40    7.39   0
  -8  -4   8  130.28    7.56   0
  -7   4   8  249.09    7.94   0
   7  -4  -8  236.79   11.05   0
   7  -4  -8  242.87    8.18   0
   7   4  -8  266.73    8.15   0
  -7  -4   8  260.37    8.32   0
   6  -4  -8  121.35    7.66   0
  -6  -4   8  129.41    7.50   0
   6   4  -8  125.02    5.40   0
  -6   4   8  119.81    6.04   0
  -5  -4   8   71.42    7.37   0
   5   4  -8   71.81    7.18   0
   5  -4  -8   63.37    5.30   0
  -5   4   8   62.08    7.34   0
  -4  -4   8  598.91    7.60   0
   4  -4  -8  611.49    9.60   0
   4   4  -8  819.27    9.79   0
  -4   4   8  618.31    9.46   0
  -3  -4   8  545.83    7.41   0
   3   4  -8  576.37    7.52   0
   3  -4  -8  560.58    8.85   0
  -3   4   8  561.82    8.99   0
   2   4  -8  170.26    7.74   0
   2  -4  -8  167.28    5.52   0
  -2   4   8  173.42    7.42   0
  -2  -4   8  168.36    7.82   0
   1   4  -8  778.05    8.14   0
   1  -4  -8  801.77    8.06   0
  -1   4   8  836.51    9.49   0
  -1  -4   8  810.15    9.67   0
   0   4  -8  266.26    5.92   0
   0  -4  -8  657.80    7.75   0
   0   4   8  530.42   13.68   0
   0   4  -8  655.81    9.38   0
   0   4   8  624.08    7.68   0
   0  -4   8  647.91    9.46   0
  -1   4  -8   26.48    4.74   0
  -1   4  -8   29.80    5.35   0
  -1  -4  -8   23.00    6.77   0
   1   4   8   21.92    7.01   0
   1  -4   8   33.08    7.06   0
  -2   4  -8  169.17    7.46   0
  -2  -4  -8  170.81    5.88   0
  -2   4  -8  177.48    6.81   0
   2   4   8  168.46    5.52   0
   2  -4   8  175.36    7.38   0
  -3   4  -8 1225.55   10.42   0
  -3  -4  -8 1262.58   10.62   0
   3   4   8 1279.67   10.64   0
   3  -4   8 1256.17   10.89   0
  -4  -4  -8    6.35    7.26   0
   4   4   8   23.95    7.19   0
   4  -4   8   10.76    7.03   0
  -4   4  -8   11.39    7.23   0
   5   4   8    9.03    7.05   0
   5  -4   8    7.10    6.72   0
  -5   4  -8    2.13    6.74   0
   6  -4   8   58.03    6.43   0
   6   4   8   58.47    6.86   0
   6  -4   8   49.40    6.99   0
  -6   4  -8   60.52    7.27   0
   7  -4   8  429.76    6.27   0
   7   4   8  408.34    6.78   0
   7  -4   8  416.34    6.84   0
  -7   4  -8  438.43    8.34   0
   8  -4   8  356.87    5.83   0
   8   4   8  491.02    6.81   0
  -8   4  -8  516.98    8.83   0
   8  -4   8  484.03    7.52   0
   9  -4   8    6.63    6.27   0
  -9   4  -8   -4.73    4.47   0
   9   4   8   -1.50    6.71   0
   9  -4   8   -7.57    6.84   0
  10  -4   8   59.64    6.36   0
 -10   4  -8   68.53    6.89   0
  10   4   8   63.13    5.22   0
  10  -4   8   62.90    7.08   0
 -11   4  -8    6.19    6.95   0
  11  -4   8    8.68    6.21   0
  11   4   8    2.63    4.64   0
  11  -4   8    1.42    6.84   0
  12  -4   8    1.83    6.19   0
 -12   4  -8    3.74    6.87   0
  12   4   8   -3.27    4.66   0
  12  -4   8    6.73    6.88   0
  13  -4   8  127.81    9.83   0
 -13   4  -8  132.17    8.40   0
  13  -4   8  133.17    7.09   0
  13   4   8  147.49    7.91   0
  14   5  -8  125.70    7.77   0
  13   5  -8    7.96    7.03   0
 -13  -5   8    4.82    7.36   0
 -12   5   8  247.74   14.13   0
 -12  -5   8  237.04    6.43   0
  12   5  -8  247.24    7.95   0
 -11  -5   8  119.34    7.62   0
  11   5  -8  126.15    7.05   0
 -11   5   8  114.48    9.08   0
  10  -5  -8  380.94   10.46   0
 -10   5   8  374.15   10.67   0
  10   5  -8  364.14    8.32   0
 -10  -5   8  369.55    8.54   0
   9  -5  -8   55.29    6.87   0
  -9  -5   8   64.07    7.40   0
   9   5  -8   59.64    5.50   0
  -9   5   8   59.41    6.98   0
  -8   5   8   73.29    6.83   0
  -8  -5   8   76.61    7.41   0
   8  -5  -8   72.87    8.58   0
   8   5  -8   75.55    7.55   0
   7   5  -8   33.28    7.36   0
  -7  -5   8   41.27    7.59   0
  -7   5   8   37.49    7.20   0
   6  -5  -8  750.37   10.48   0
   6   5  -8  764.32    9.72   0
  -6  -5   8  775.67    8.25   0
  -6   5   8  753.57    9.91   0
   5  -5  -8  444.47    9.16   0
   5   5  -8  449.13    8.87   0
  -5   5   8  449.19    9.06   0
  -5  -5   8  447.29    6.66   0
   4  -5  -8 1841.24   11.65   0
  -4  -5   8 1839.83   11.00   0
   4   5  -8 1898.22   12.49   0
  -4   5   8 1866.22   12.80   0
  -3  -5   8   -0.43    7.32   0
   3  -5  -8    9.03    6.74   0
   3   5  -8    8.68    7.44   0
  -3   5   8    4.01    7.22   0
  -2  -5   8  296.72    6.37   0
   2  -5  -8  300.42    7.37   0
   2   5  -8  321.12    8.32   0
  -2   5   8  303.08    7.97   0
  -1  -5   8 2254.97   11.72   0
   1  -5  -8 2247.81   11.43   0
   1   5  -8 2397.86   13.51   0
  -1   5   8 2365.20   13.33   0
   0  -5   8  582.15    9.18   0
   0   5  -8  544.79    8.40   0
   0   5  -8  594.52    9.29   0
   0  -5  -8  556.13    7.37   0
   0   5   8  568.51    7.41   0
  -1  -5  -8  740.39    7.79   0
  -1   5  -8  780.72    9.83   0
  -1   5  -8  778.19    8.89   0
   1   5   8  751.60    7.83   0
   1  -5   8  733.93    8.02   0
  -2   5  -8   19.57    6.90   0
  -2   5  -8    9.05    7.49   0
   2   5   8   15.17    7.11   0
   2  -5   8    6.17    6.69   0
  -3   5  -8  126.35    7.23   0
   3   5   8  130.12    7.70   0
   3  -5   8  113.89    5.63   0
  -4   5  -8  435.16    8.67   0
   4   5   8  422.99    8.46   0
   4  -5   8  437.88    8.50   0
   5   5   8  798.13    9.41   0
   5  -5   8  766.11    9.49   0
  -5   5  -8  812.62    9.38   0
   6   5   8   13.48    6.37   0
  -6   5  -8    7.14    4.67   0
   6  -5   8   -7.09    6.75   0
   7   5   8  629.72    7.67   0
  -7   5  -8  684.61    9.40   0
   7  -5   8  643.11    8.03   0
   8  -5   8   59.69    6.32   0
   8   5   8   66.74    7.07   0
  -8   5  -8   56.42    5.03   0
   8  -5   8   66.62    7.00   0
   9  -5   8  114.87    7.43   0
   9  -5   8   55.60    4.69   0
   9   5   8  118.31    7.30   0
  -9   5  -8  109.45    7.22   0
  10  -5   8  197.14    7.96   0
  10  -5   8  202.79    6.70   0
 -10   5  -8  189.91    7.65   0
  10   5   8  181.09    5.80   0
  11  -5   8   33.91    6.24   0
  11  -5   8   28.21    7.08   0
 -11   5  -8   28.52    6.86   0
  11   5   8   27.26    4.94   0
  12  -5   8   72.86    6.50   0
  12  -5   8   87.96    7.78   0
 -12   5  -8   77.00    7.58   0
  12   5   8   75.47    5.42   0
  14  -6  -8    1.49    6.88   0
  14   6  -8    6.42    7.35   0
  13  -6  -8  221.17    8.30   0
  13   6  -8  234.87    6.51   0
  12   6  -8  140.66    7.45   0
 -12   6   8  129.60   13.64   0
  12  -6  -8  126.51    7.61   0
 -12   6   8  130.45   11.73   0
 -12  -6   8   92.76    5.53   0
  11  -6  -8    4.42    6.49   0
 -11   6   8    3.27    8.15   0
  11   6  -8   11.52    6.95   0
 -11  -6   8    9.73    7.27   0
 -10  -6   8   18.78    7.25   0
 -10   6   8   13.53    6.98   0
  10   6  -8   13.86    6.97   0
  10  -6  -8   12.05    6.68   0
  -9   6   8    6.25    6.79   0
   9   6  -8    5.04    7.11   0
  -9  -6   8   11.60    4.88   0
  -8  -6   8   58.90    7.22   0
   8   6  -8   68.43    7.22   0
  -8   6   8   55.53    6.84   0
  -7  -6   8  652.92    9.26   0
   7   6  -8  649.61    9.01   0
  -7   6   8  617.65    9.45   0
   6   6  -8   75.44    7.11   0
  -6   6   8   63.82    5.38   0
  -6  -6   8   60.53    7.25   0
   5   6  -8  299.56    8.13   0
  -5   6   8  288.43    6.23   0
  -5  -6   8  298.15    6.25   0
   4   6  -8  131.61    5.63   0
  -4  -6   8  147.85    7.74   0
  -4   6   8  136.09    5.34   0
   3   6  -8  279.91    8.22   0
  -3  -6   8  246.14    6.28   0
  -3   6   8  249.87    7.87   0
  -2  -6   8    6.16    5.07   0
   2   6  -8   -2.17    7.64   0
  -2   6   8    7.35    6.90   0
  -1  -6   8  228.55    8.18   0
   1   6  -8  239.13    8.29   0
  -1   6   8  244.07    7.90   0
   0  -6   8    9.34    7.35   0
   0   6   8    4.37    7.18   0
   0   6  -8    9.06    7.38   0
   0   6  -8   12.44    6.59   0
  -1   6  -8 1147.71    9.87   0
   1  -6   8 1135.35   10.38   0
  -1   6  -8 1210.11   10.77   0
   1   6   8 1146.08   10.36   0
  -2   6  -8   19.97    4.73   0
  -2   6  -8   17.83    7.23   0
   2  -6   8   24.84    7.22   0
   2   6   8   15.92    4.96   0
  -3   6  -8  229.81    8.07   0
   3  -6   8  222.17    8.02   0
   3   6   8  219.19    5.98   0
  -4   6  -8   86.36    5.52   0
   4  -6   8   90.29    7.40   0
   4   6   8   78.04    5.00   0
  -5   6  -8    2.36    4.72   0
   5  -6   8   -7.78    6.67   0
   5   6   8    1.38    6.81   0
   6   6   8  765.98    8.01   0
   6  -6   8  779.84    9.62   0
  -6   6  -8  789.98    9.53   0
   7  -6   8  214.77    7.70   0
   7   6   8  222.44    5.91   0
  -7   6  -8  213.89    5.76   0
   8  -6   8  180.54    7.48   0
   8   6   8  172.64    5.70   0
  -8   6  -8  179.60    7.26   0
   9  -6   8   89.24    7.63   0
   9   6   8  101.61    7.30   0
  -9   6  -8  100.96    6.90   0
  10  -6   8   42.19    7.18   0
  10   6   8   37.67    5.23   0
 -10   6  -8   31.86    7.25   0
  11  -6   8   25.64    6.29   0
  11  -6   8   35.61    7.35   0
 -11   6  -8   35.40    7.14   0
  11   6   8   28.50    7.16   0
  12  -6   8  171.04    6.98   0
 -12   6  -8  146.91    9.88   0
  12  -6   8  159.35    8.64   0
  12   6   8  165.59    7.90   0
  13   7  -8   26.03    7.47   0
  13  -7  -8   12.31    7.18   0
 -12  -7   8   20.49    7.49   0
  12   7  -8   25.10    5.02   0
 -12   7   8   24.43   11.15   0
 -12   7   8   28.54   10.45   0
 -11   7   8   68.90    7.78   0
 -11   7   8   75.92   10.06   0
 -11  -7   8   80.41    5.64   0
  11   7  -8   86.36    7.38   0
 -10   7   8    4.81    6.60   0
  10   7  -8    4.23    5.14   0
 -10  -7   8    6.11    7.39   0
   9   7  -8   91.20    7.37   0
  -9  -7   8  109.30    7.53   0
  -9   7   8   96.67    8.63   0
   8   7  -8    3.92    5.09   0
  -8  -7   8   15.29    7.23   0
  -8   7   8    2.23    6.69   0
  -7  -7   8  553.49    9.29   0
   7   7  -8  504.91    7.30   0
  -7   7   8  513.24    8.83   0
  -6  -7   8   66.16    5.67   0
   6   7  -8   72.42    7.26   0
  -6   7   8   61.59    6.91   0
  -5  -7   8  162.81    6.94   0
   5   7  -8  150.46    7.66   0
  -5   7   8  152.45    5.62   0
   4   7  -8   47.22    7.25   0
  -4   7   8   33.03    5.02   0
  -4  -7   8   40.73    7.11   0
   3   7  -8  270.30    8.15   0
  -3   7   8  286.63    8.09   0
  -3  -7   8  277.18    8.03   0
   2   7  -8  747.31    7.86   0
  -2   7   8  737.26    7.90   0
  -2  -7   8  800.55    9.53   0
  -1   7   8  332.27   16.27   0
   1   7  -8  549.62    7.39   0
  -1   7   8  560.08    8.85   0
  -1  -7   8  536.27    7.23   0
   0   7  -8   -0.85    4.31   0
   0   7  -8    9.39    5.23   0
   0  -7   8   15.78    6.82   0
   0   7   8   10.91    6.83   0
  -1   7  -8   94.12    6.46   0
  -1   7  -8   97.37    5.57   0
   1  -7   8   94.43    7.08   0
   1   7   8   96.86    7.06   0
  -2   7  -8  178.91    5.53   0
   2  -7   8  186.11    7.61   0
   2   7   8  165.11    7.72   0
  -2   7  -8  184.96    6.83   0
  -3   7  -8  559.25    6.62   0
  -3   7  -8  644.48    7.65   0
   3  -7   8  633.16    7.62   0
   3   7   8  614.05    7.40   0
  -4   7  -8  623.81    9.32   0
   4  -7   8  604.92    7.74   0
   4   7   8  610.15    9.07   0
  -5   7  -8    8.58    6.57   0
   5  -7   8    4.16    4.62   0
   5   7   8   -0.87    6.71   0
  -6   7  -8    7.68    6.61   0
   6  -7   8    8.47    6.74   0
   6   7   8    1.85    6.68   0
   7  -7   8  235.79    8.05   0
   7   7   8  210.68    7.79   0
  -7   7  -8  225.67    7.58   0
   8  -7   8    8.46    6.89   0
   8   7   8    8.91    6.91   0
  -8   7  -8    8.27    6.68   0
   9  -7   8  227.72    8.57   0
   9   7   8  228.99    7.96   0
  -9   7  -8  234.92    8.18   0
  10   7   8    8.95    6.97   0
  10  -7   8   -4.30    7.26   0
 -10   7  -8   -1.62    6.88   0
  11   7   8    2.75    5.21   0
 -11   7  -8   -0.25    6.93   0
  11  -7   8   -0.76    7.30   0
 -12   8   8   38.55   10.05   0
 -12   8   8   47.50   10.66   0
  12   8  -8   47.47    5.46   0
 -11   8   8  111.44   10.13   0
 -11   8   8  110.01    9.25   0
 -11  -8   8  109.45    8.06   0
  11   8  -8  112.66    5.61   0
 -10  -8   8    1.64    7.43   0
  10   8  -8   11.60    6.89   0
 -10   8   8    3.60    7.66   0
 -10   8   8   -0.92    8.40   0
   9   8  -8   77.82    7.39   0
  -9  -8   8   87.98    7.49   0
  -9   8   8   90.92    8.99   0
  -8  -8   8  268.51    6.35   0
   8   8  -8  276.12    7.92   0
  -8   8   8  270.91    8.41   0
   7   8  -8  621.38    9.13   0
  -7   8   8  576.89    9.15   0
  -7  -8   8  612.80    9.19   0
  -6  -8   8   63.31    5.15   0
   6   8  -8   64.03    7.25   0
  -6   8   8   57.12    5.12   0
  -5  -8   8  581.11    7.13   0
   5   8  -8  583.64    7.07   0
  -5   8   8  582.91    9.12   0
  -4  -8   8   73.51    5.26   0
   4   8  -8   85.10    7.38   0
  -4   8   8   89.85    6.72   0
  -3  -8   8   39.45    4.94   0
  -3   8   8   38.81    4.96   0
   3   8  -8   34.26    7.36   0
   2   8  -8   10.08    5.13   0
  -2   8   8   18.56    6.86   0
  -2  -8   8    5.30    6.92   0
  -1   8   8    0.36    9.00   0
   1   8  -8   -4.08    7.14   0
  -1   8   8    8.89    4.87   0
  -1  -8   8    6.76    4.80   0
   0   8  -8  250.98    7.11   0
   0   8   8  156.28    5.30   0
   0  -8   8  165.65    5.86   0
   0   8  -8  177.68    7.48   0
  -1   8  -8  344.97    6.57   0
   1   8   8  359.93    8.22   0
   1  -8   8  339.36    6.62   0
  -1   8  -8   83.49    4.98   0
  -2   8  -8  207.40    6.92   0
  -2   8  -8  168.39    7.76   0
   2   8   8  148.61    5.56   0
   2  -8   8  174.83    7.68   0
  -3   8  -8  389.90    8.48   0
  -3   8  -8  285.70    5.56   0
   3   8   8  366.93    6.37   0
   3  -8   8  383.35    6.44   0
  -4   8  -8   16.04    7.17   0
   4   8   8    4.27    6.86   0
   4  -8   8   10.21    5.02   0
   5   8   8  195.28    7.56   0
  -5   8  -8  190.70    5.89   0
   5  -8   8  193.34    5.92   0
  -6   8  -8  344.08    6.79   0
   6   8   8  349.04    8.07   0
   6  -8   8  373.64    8.72   0
  -7   8  -8   24.54    6.78   0
   7   8   8   25.37    7.00   0
   7  -8   8   18.25    6.92   0
   8   8   8    5.18    7.13   0
   8  -8   8    9.18    7.10   0
  -8   8  -8   15.63    7.01   0
   9   8   8    6.77    7.30   0
  -9   8  -8   -2.34    6.64   0
   9  -8   8    6.24    7.34   0
  10  -8   8   86.87    7.94   0
  10   8   8   66.33    5.68   0
 -10   8  -8   77.06    7.52   0
 -11   9   8   28.26    7.29   0
 -11   9   8   22.68    9.65   0
  11   9  -8   25.91    7.20   0
 -10   9   8   67.59    9.71   0
 -10  -9   8   42.12    5.15   0
  10   9  -8   62.51    5.38   0
 -10   9   8   67.25    7.49   0
  -9  -9   8   24.76    7.36   0
   9   9  -8   21.27    7.01   0
  -9   9   8   10.32    9.09   0
  -9   9   8   12.82    6.83   0
  -8  -9   8   63.93    5.19   0
   8   9  -8   57.70    7.55   0
  -8   9   8   60.76    7.26   0
  -7  -9   8   66.82    5.37   0
   7   9  -8   69.50    5.35   0
  -7   9   8   65.06    6.96   0
   6   9  -8    1.07    6.93   0
  -6   9   8    2.42    6.63   0
  -6  -9   8    4.27    7.11   0
  -5   9   8   13.35    6.89   0
   5   9  -8   13.87    4.94   0
  -5  -9   8   13.42    4.84   0
  -4  -9   8   59.19    5.16   0
  -4   9   8   53.18    5.06   0
   4   9  -8   62.45    7.22   0
  -3  -9   8    5.31    6.72   0
  -3   9   8    2.38    4.97   0
   3   9  -8    4.05    7.06   0
  -2  -9   8  127.85    5.25   0
  -2   9   8  145.55    7.61   0
   2   9  -8  140.44    7.39   0
  -1   9   8   25.06    8.34   0
  -1   9   8   31.84    7.10   0
   1   9  -8   26.14    4.92   0
  -1  -9   8   23.01    5.09   0
   0  -9   8  110.74    5.30   0
   0   9  -8  116.09    6.32   0
   0   9  -8  103.34    5.41   0
   0   9   8   86.64    7.17   0
   1  -9   8    8.21    5.10   0
  -1   9  -8   10.46    6.23   0
  -1   9  -8    9.65    4.87   0
   1   9   8    4.17    4.66   0
   2  -9   8  162.47    7.65   0
  -2   9  -8  181.48    5.28   0
  -2   9  -8  179.91    7.75   0
   2   9   8  177.99    7.23   0
   3  -9   8   71.50    7.46   0
  -3   9  -8   69.55    6.47   0
  -3   9  -8   69.79    5.46   0
   3   9   8   65.52    7.20   0
   4  -9   8  261.12    8.27   0
  -4   9  -8  253.84    7.92   0
   4   9   8  230.14    6.10   0
   5  -9   8   18.90    7.20   0
  -5   9  -8   18.42    6.96   0
   5   9   8   11.81    6.79   0
   6  -9   8   97.34    7.57   0
  -6   9  -8  110.97    7.41   0
   6   9   8  107.08    5.57   0
  -7   9  -8   45.20    7.05   0
   7  -9   8   56.60    7.29   0
   7   9   8   46.10    5.11   0
   8  -9   8   30.22    7.28   0
   8   9   8   28.35    5.01   0
  -8   9  -8   23.29    6.98   0
   9  -9   8   34.30    7.45   0
   9   9   8   23.95    5.45   0
  -9   9  -8   25.04    7.22   0
  10  10  -8    7.54    7.60   0
 -10  10   8    7.93    9.13   0
 -10  10   8    2.25    9.13   0
  -9  10   8   19.58    9.36   0
  -9 -10   8   21.45    7.37   0
   9  10  -8   34.44    7.61   0
  -9  10   8   20.86    7.18   0
  -8  10   8  206.41    8.67   0
  -8 -10   8  158.78    5.73   0
   8  10  -8  272.20    8.13   0
  -8  10   8  233.53    8.18   0
  -7  10   8    9.29    7.11   0
  -7  10   8    7.98    6.63   0
   7  10  -8   -2.37    7.55   0
  -7 -10   8    5.40    5.36   0
  -6 -10   8  231.22    7.77   0
  -6  10   8  196.12    7.50   0
   6  10  -8  219.31    8.04   0
  -5  10   8   11.03    6.73   0
   5  10  -8    4.04    4.98   0
  -5 -10   8    3.51    6.69   0
  -4  10   8    2.34    6.69   0
   4  10  -8   12.24    6.96   0
  -4 -10   8   -2.68    4.91   0
  -3  10   8  161.73    7.23   0
   3  10  -8  162.98    7.56   0
  -3 -10   8  165.29    7.53   0
  -2  10   8  212.38    6.08   0
   2  10  -8  212.26    8.12   0
  -2 -10   8  211.19    7.54   0
  -1  10   8  210.66    9.97   0
  -1  10   8  233.49    5.91   0
   1  10  -8  226.01    6.14   0
  -1 -10   8  242.69    7.70   0
   0  10  -8  271.52    7.17   0
   0  10   8  258.32    7.75   0
   0 -10   8  275.01    7.96   0
   0  10  -8  254.87    6.27   0
  -1  10  -8  127.68    6.67   0
   1 -10   8  127.17    5.56   0
   1  10   8  124.41    5.54   0
  -1  10  -8  115.00    7.51   0
  -2  10  -8   24.85    4.57   0
   2 -10   8   36.78    7.34   0
  -2  10  -8   31.20    5.33   0
   2  10   8   43.59    6.71   0
  -3  10  -8  284.76    7.14   0
  -3  10  -8  290.85    8.28   0
   3 -10   8  284.45    8.15   0
   3  10   8  270.68    7.91   0
   4 -10   8   74.69    7.00   0
  -4  10  -8   63.30    7.72   0
   4  10   8   58.71    5.23   0
  -5  10  -8  128.87    7.55   0
   5 -10   8  129.80    5.61   0
   5  10   8  122.16    7.43   0
  -6  10  -8   35.87    7.38   0
   6 -10   8   31.13    7.80   0
   6  10   8   31.27    4.91   0
  -7  10  -8    8.61    7.01   0
   7  10   8   29.33    7.26   0
   7 -10   8    4.69    7.31   0
  -8  10  -8   73.01    7.81   0
   8  10   8   81.67    7.92   0
   8 -10   8   70.10    8.32   0
  -8  11   8   19.92    7.50   0
  -8 -11   8   18.97    5.34   0
   8  11  -8   19.30    5.42   0
  -8  11   8   34.65    6.92   0
  -7 -11   8   12.35    7.38   0
  -7  11   8    5.35    7.23   0
   7  11  -8    7.92    5.45   0
  -7  11   8    9.44    7.49   0
  -6  11   8   20.03    5.30   0
  -6 -11   8   28.62    7.11   0
  -6  11   8   19.86    7.00   0
   6  11  -8   26.88    7.19   0
  -5  11   8   -2.33    5.05   0
  -5  11   8   -0.58    6.86   0
   5  11  -8   14.04    7.05   0
  -5 -11   8    4.45    4.86   0
  -4  11   8   75.64    7.51   0
  -4  11   8   74.42    7.13   0
  -4 -11   8   80.67    7.15   0
   4  11  -8   82.92    7.37   0
  -3 -11   8   56.48    6.88   0
  -3  11   8   53.19    7.27   0
   3  11  -8   59.25    5.14   0
  -2 -11   8   66.90    7.36   0
  -2  11   8   59.27    7.18   0
   2  11  -8   53.11    5.63   0
  -1 -11   8   31.30    7.17   0
  -1  11   8   15.23    8.57   0
  -1  11   8   25.09    6.98   0
   1  11  -8   22.87    7.24   0
   0  11   8   29.51    7.02   0
   0  11  -8   39.07    5.24   0
   0  11  -8   37.82    6.33   0
   0 -11   8   35.16    7.17   0
  -1  11  -8  259.06    7.29   0
   1  11   8  247.47    6.33   0
  -1  11  -8  263.41    6.45   0
   1 -11   8  300.40    8.20   0
  -2  11  -8  116.31    6.73   0
  -2  11  -8  108.20    5.89   0
   2  11   8  111.58    5.70   0
   2 -11   8  117.04    5.77   0
  -3  11  -8   21.33    6.39   0
  -3  11  -8   33.74    7.13   0
   3  11   8   24.89    5.00   0
   3 -11   8   28.31    5.14   0
  -4  11  -8    3.14    6.99   0
   4  11   8   11.29    5.07   0
   4 -11   8    0.15    7.07   0
  -5  11  -8  -10.68    7.31   0
   5  11   8   -4.76    7.14   0
   5 -11   8   -7.52    7.25   0
   6 -11   8    8.18    7.42   0
   6  11   8    1.88    5.28   0
  -6  11  -8   -0.84    5.34   0
   6  11   8   11.67    7.34   0
  -6 -12   8   17.70    7.59   0
  -6  12   8   14.73    7.88   0
  -6  12   8   13.77    5.30   0
   6  12  -8   32.78    7.46   0
  -5 -12   8   12.48    7.28   0
  -5  12   8   -3.94    6.95   0
   5  12  -8    9.87    7.18   0
  -5  12   8   -0.71    7.42   0
  -4  12   8   16.12    7.33   0
  -4 -12   8    6.16    5.14   0
  -4  12   8    8.85    6.92   0
   4  12  -8   -2.58    5.08   0
  -3 -12   8   93.57    5.64   0
  -3  12   8   75.68    5.61   0
   3  12  -8   86.34    5.60   0
  -3  12   8   79.70    8.11   0
  -2  12   8    2.08    7.48   0
  -2  12   8    6.37    5.17   0
   2  12  -8    9.47    5.25   0
  -2 -12   8   16.42    5.23   0
  -1  12   8   83.36    7.71   0
  -1  12   8   77.39    5.44   0
   1  12  -8   98.86    7.80   0
   1  12  -8   80.01    4.92   0
  -1 -12   8   95.57    7.64   0
  -1  12   8   94.68    7.68   0
   0  12  -8  121.59    7.00   0
   0  12   8  128.05    9.15   0
   0  12   8  128.59    7.67   0
   0 -12   8  121.68    7.81   0
   0  12  -8  135.28    7.98   0
   0  12   8  126.82    8.04   0
  -1  12  -8    3.45    6.59   0
   1  12   8   -1.84    7.36   0
   1 -12   8    6.47    7.10   0
  -1  12  -8    1.84    7.42   0
   1  12   8   -4.06    5.29   0
  -2  12  -8   -8.91    7.62   0
   2  12   8    1.38    7.38   0
   2 -12   8   11.84    7.25   0
   2  12   8    3.70    5.30   0
  -2  12  -8  -11.37    6.81   0
  -3  12  -8    0.73    6.55   0
  -3  12  -8    4.48    5.43   0
   3  12   8    6.79    7.55   0
   3 -12   8    5.39    7.53   0
   3  12   8    5.08    7.49   0
  -4  12  -8    1.45    7.46   0
   4  12   8    2.84    5.37   0
   4 -12   8   10.46    7.48   0
   4  12   8   -4.03    7.21   0
  15   0  -9   -1.51    8.24   0
 -14   0   9    5.82    9.33   0
  14   0  -9    0.62    6.51   0
 -13   0   9    0.74    7.21   0
  13   0  -9    0.49    8.00   0
  12   0  -9   -4.31    6.90   0
 -12   0   9   -1.51    7.52   0
 -11   0   9   -2.62    6.98   0
  11   0  -9    4.81    6.47   0
 -10   0   9    2.11    6.87   0
  10   0  -9    1.63    6.47   0
   9   0  -9    8.33    6.75   0
  -9   0   9    0.86    6.97   0
  -8   0   9    3.04    7.23   0
   8   0  -9   -1.26    5.07   0
  -7   0   9   -1.27    7.30   0
   7   0  -9   10.63    6.95   0
  -6   0   9    0.73    7.30   0
   6   0  -9   -1.18    7.50   0
  -5   0   9    1.22    7.21   0
   5   0  -9   11.45    7.30   0
  -4   0   9    2.48    7.01   0
   4   0  -9    4.33    5.07   0
  -3   0   9    3.54    4.79   0
   3   0  -9   -1.67    6.90   0
   2   0  -9    1.38    6.84   0
  -2   0   9   -1.01    4.70   0
   2   0  -9   -4.95    6.79   0
  -1   0   9    7.69    7.36   0
   1   0  -9    5.88    7.17   0
   0   0   9   11.64    6.97   0
   0   0  -9    2.60    7.03   0
   1   0   9   10.17    6.89   0
  -1   0  -9   -1.62    4.92   0
   2   0   9    4.09    7.27   0
  -2   0  -9    6.50    4.89   0
   3   0   9    1.29    6.73   0
   3   0   9    9.56    7.08   0
  -3   0  -9    3.72    6.45   0
   4   0   9   -1.64    4.55   0
  -4   0  -9   -0.27    4.43   0
   4   0   9    6.01    7.24   0
   5   0   9    7.46    6.77   0
   5   0   9    6.28    7.03   0
  -5   0  -9    3.10    6.60   0
   6   0   9    5.34    4.74   0
  -6   0  -9    6.24    6.73   0
   6   0   9    2.19    4.79   0
   7   0   9   -7.47    6.88   0
  -7   0  -9   -6.21    6.70   0
   8   0   9    9.72    6.61   0
  -8   0  -9    3.65    6.94   0
   9   0   9    1.28    6.48   0
  -9   0  -9   -2.49    6.54   0
  10   0   9    6.91    6.56   0
 -10   0  -9    2.65    6.70   0
 -11   0  -9    0.14    6.33   0
  11   0   9   -2.28    6.55   0
  12   0   9   -2.40    6.60   0
  13   0   9    4.13    6.97   0
  15  -1  -9   16.51   11.18   0
  15   1  -9   20.22    8.35   0
 -14   1   9   49.91    9.60   0
 -14  -1   9   51.88    9.59   0
  14  -1  -9   53.77   10.04   0
  14   1  -9   51.64    8.56   0
 -13   1   9   92.04    9.82   0
  13  -1  -9   91.36    8.82   0
  13   1  -9   94.45    7.11   0
 -13  -1   9   89.72    9.61   0
 -12  -1   9   15.84    7.11   0
  12  -1  -9   18.61    6.58   0
 -12   1   9   14.38    8.82   0
  12   1  -9    7.82    6.59   0
 -11   1   9    8.05    6.85   0
  11  -1  -9   14.65    6.17   0
 -11  -1   9   18.95    7.05   0
  11   1  -9   12.91    6.77   0
 -10   1   9  286.85    8.37   0
 -10  -1   9  287.49    8.36   0
  10  -1  -9  289.30    7.88   0
  10   1  -9  293.52    8.07   0
  -9  -1   9 1133.21   11.39   0
   9  -1  -9 1126.88   11.13   0
  -9   1   9 1108.73   11.56   0
   9   1  -9 1106.49   10.89   0
  -8  -1   9  152.01    7.51   0
  -8   1   9  149.06    7.98   0
   8  -1  -9  155.55    7.78   0
   8   1  -9  154.32    7.68   0
  -7   1   9  109.90    7.62   0
   7  -1  -9   92.08    7.46   0
  -7  -1   9  103.04    7.49   0
   7   1  -9  105.01    7.48   0
  -6   1   9  426.42    8.61   0
  -6  -1   9  418.98    9.02   0
   6  -1  -9  428.84    8.50   0
   6   1  -9  428.79    8.94   0
  -5   1   9   85.28    5.73   0
  -5  -1   9   96.22    7.42   0
   5  -1  -9   93.36    7.38   0
   5   1  -9   94.65    6.83   0
  -4   1   9 1707.85   10.89   0
  -4  -1   9 1765.14   11.84   0
   4  -1  -9 1782.57   12.21   0
   4   1  -9 1746.77   11.65   0
  -3   1   9  346.31    8.03   0
  -3  -1   9  344.17    8.31   0
   3  -1  -9  441.89   11.04   0
   3  -1  -9  348.27    7.88   0
   3   1  -9  346.11    8.32   0
  -2   1   9   16.28    7.13   0
  -2  -1   9   21.09    7.07   0
   2   1  -9    1.86    7.00   0
   2  -1  -9   11.78    7.01   0
   2   1  -9   14.98    6.97   0
   1   1  -9  119.88    7.47   0
  -1   1   9  109.64    5.35   0
  -1  -1   9  106.01    5.56   0
   1  -1  -9  110.55    7.26   0
   1   1  -9  104.52    7.36   0
   0   1   9   64.39    5.27   0
   0  -1   9   61.45    5.35   0
   0  -1  -9   58.89    7.20   0
   0   1  -9   73.99    7.31   0
   1  -1   9  188.76    5.84   0
  -1  -1  -9  203.05    7.58   0
  -1   1  -9  196.72    5.73   0
   1   1   9  197.26    7.68   0
  -2  -1  -9  103.48    5.20   0
  -2   1  -9  113.75    5.48   0
   2   1   9  108.36    7.53   0
   2   1   9  106.07    7.40   0
   2  -1   9  109.20    5.55   0
   3  -1   9  143.53    7.29   0
   3   1   9  152.28    7.85   0
  -3  -1  -9  170.88    7.44   0
   3  -1   9  152.96    5.19   0
  -3   1  -9  160.16    5.73   0
   3   1   9  156.13    7.79   0
   4   1   9 1075.20   10.44   0
   4  -1   9 1018.90   10.00   0
   4  -1   9 1005.11    9.95   0
  -4  -1  -9 1044.49    9.66   0
  -4   1  -9  991.69    9.87   0
   4   1   9  973.05    8.29   0
   5  -1   9    8.15    4.94   0
   5  -1   9    4.19    4.72   0
  -5  -1  -9   14.69    6.72   0
  -5   1  -9   12.08    4.81   0
   5   1   9   10.26    5.01   0
   6  -1   9  117.96    5.55   0
   6  -1   9  949.41    8.44   0
  -6  -1  -9  975.26   10.08   0
  -6   1  -9  988.33    9.80   0
   6   1   9  961.19   10.07   0
   7  -1   9   10.58    6.77   0
   7  -1   9    3.73    6.43   0
  -7  -1  -9   11.36    6.53   0
  -7   1  -9   11.03    6.49   0
   7   1   9    1.78    6.77   0
   8  -1   9    5.20    6.74   0
  -8   1  -9   12.29    4.58   0
  -8  -1  -9    3.06    4.48   0
   8  -1   9    3.28    4.43   0
   8   1   9   17.04    6.73   0
   9  -1   9    3.45    4.43   0
  -9  -1  -9   61.23    6.67   0
  -9   1  -9   48.55    6.58   0
   9  -1   9   42.08    6.86   0
   9   1   9   52.26    6.59   0
  10   1   9  342.06    8.14   0
  10  -1   9  337.92    8.20   0
 -10  -1  -9  356.98    8.19   0
 -10   1  -9  357.33    8.13   0
  11   1   9    6.97    5.06   0
 -11   1  -9    5.41    6.75   0
  11  -1   9   13.53    6.95   0
  12   1   9    5.05    6.92   0
  12  -1   9    7.11    4.89   0
  13   1   9  119.06    7.62   0
  13  -1   9  108.49    8.04   0
  15   2  -9    6.93    6.87   0
  14  -2  -9   62.81   10.57   0
 -14  -2   9   60.08    8.02   0
 -14   2   9   62.46   11.66   0
  14   2  -9   55.87    7.16   0
 -13  -2   9   26.67    7.61   0
 -13   2   9   28.99   10.68   0
  13  -2  -9   26.79    8.43   0
  13   2  -9   27.25    6.87   0
 -12  -2   9   46.49    7.65   0
  12  -2  -9   40.75    8.28   0
 -12   2   9   35.14    7.65   0
  12   2  -9   44.85    6.78   0
  11   2  -9   59.58    6.77   0
 -11   2   9   63.83    7.10   0
  11  -2  -9   63.95    6.81   0
 -11  -2   9   70.26    7.20   0
  10   2  -9    1.30    6.49   0
  10  -2  -9    5.37    6.35   0
 -10  -2   9    5.04    7.16   0
 -10   2   9   11.12    6.53   0
   9   2  -9   78.02    7.24   0
  -9  -2   9   82.25    7.39   0
   9  -2  -9   90.44    6.78   0
  -9   2   9   89.33    7.11   0
   8   2  -9   35.18    7.29   0
  -8  -2   9   14.47    5.45   0
  -8   2   9   15.79    7.13   0
   8  -2  -9   25.37    4.80   0
  -7  -2   9   57.77    7.16   0
   7   2  -9   66.27    7.21   0
  -7   2   9   70.91    7.16   0
   7  -2  -9   55.06    5.24   0
   6   2  -9    2.78    6.97   0
  -6   2   9    6.61    7.75   0
   6  -2  -9   -0.95    7.66   0
  -6  -2   9    3.95    7.12   0
   5   2  -9  181.62    7.84   0
  -5   2   9  192.47    8.00   0
   5  -2  -9  195.10    7.86   0
  -5  -2   9  187.31    7.52   0
   4   2  -9   24.19    6.79   0
  -4   2   9   19.96    6.95   0
   4  -2  -9   29.68   11.02   0
   4  -2  -9   23.22    5.33   0
  -4  -2   9   25.99    5.02   0
   3   2  -9  602.97    8.74   0
  -3   2   9  620.22    8.88   0
   3  -2  -9  600.62    8.75   0
  -3  -2   9  612.85    9.08   0
  -2  -2   9   39.94    5.01   0
   2  -2  -9   39.71    7.12   0
  -2   2   9   51.21    6.99   0
   2   2  -9   43.02    7.16   0
  -1  -2   9  838.21    9.45   0
   1  -2  -9  829.86    7.97   0
   1   2  -9  810.62    9.67   0
  -1   2   9  844.85    9.66   0
   1   2  -9  849.27    9.59   0
   0   2  -9   38.04    7.12   0
   0  -2   9   38.26    7.03   0
   0  -2  -9   39.20    5.25   0
   0   2   9   43.01    7.16   0
   0   2  -9   45.19    7.31   0
   1   2   9  475.16    9.57   0
   1  -2   9  470.37    8.68   0
  -1  -2  -9  476.77    8.24   0
   1   2   9  458.41    6.62   0
  -1   2  -9  503.09    8.64   0
   2   2   9   64.33    6.75   0
   2  -2   9   66.46    7.11   0
  -2  -2  -9   61.07    5.23   0
  -2   2  -9   58.06    7.17   0
   2   2   9   66.16    5.15   0
   3  -2   9  258.59    7.47   0
  -3   2  -9  269.39    7.72   0
   3   2   9  265.43    6.10   0
  -3  -2  -9  271.33    7.73   0
   4  -2   9    8.93    6.34   0
   4  -2   9    4.80    6.70   0
  -4  -2  -9   -1.86    5.13   0
  -4   2  -9    7.47    4.75   0
   4   2   9    1.16    5.10   0
   5  -2   9   -1.12    4.70   0
   5  -2   9   12.28    6.90   0
  -5  -2  -9   -0.50    7.10   0
  -5   2  -9    4.35    7.09   0
   5   2   9    0.77    5.19   0
   6  -2   9  248.45    7.83   0
  -6  -2  -9  182.61    7.52   0
  -6   2  -9  166.29    6.93   0
   6  -2   9  173.17    6.92   0
   6   2   9  180.47    5.74   0
   7  -2   9   19.57    6.28   0
   7  -2   9   16.49    4.73   0
  -7  -2  -9   13.16    6.62   0
  -7   2  -9   12.14    4.61   0
   7   2   9   17.42    6.63   0
   8  -2   9   18.88    6.45   0
  -8  -2  -9    8.69    4.68   0
   8  -2   9    5.76    6.54   0
  -8   2  -9    6.40    6.41   0
   8   2   9   12.14    6.24   0
   9  -2   9   88.46    6.61   0
   9  -2   9   77.34    7.01   0
  -9   2  -9   85.96    7.02   0
   9   2   9   84.88    7.09   0
  10  -2   9  227.85    7.23   0
 -10   2  -9  214.08    7.68   0
  10   2   9  218.77    7.61   0
  10  -2   9  237.38    7.69   0
  11  -2   9  194.19    7.29   0
 -11   2  -9  201.00    8.01   0
  11  -2   9  187.79    7.70   0
  11   2   9  176.75    5.76   0
  12  -2   9   15.36    6.53   0
 -12   2  -9   10.73    6.88   0
  12  -2   9   12.51    6.93   0
  12   2   9   -0.35    6.91   0
  13   2   9   16.11    7.17   0
  13  -2   9   12.06    4.93   0
  13  -2   9   21.38    7.36   0
  15   3  -9    1.20    7.10   0
  14   3  -9    0.81    6.79   0
 -14  -3   9    2.54    7.68   0
  13   3  -9    2.18    7.08   0
 -13  -3   9   -1.36    7.62   0
 -13   3   9    2.52   10.32   0
  12   3  -9   82.54    5.38   0
 -12   3   9   89.05    9.28   0
  12  -3  -9   83.19    7.15   0
 -12  -3   9   79.81    7.64   0
  11   3  -9    6.71    6.79   0
 -11  -3   9    0.33    7.22   0
  11  -3  -9    5.10    6.58   0
 -11   3   9    1.72    6.80   0
  10   3  -9  257.15    7.86   0
 -10   3   9  238.50    8.38   0
 -10  -3   9  250.95    7.83   0
  10  -3  -9  251.98    7.91   0
   9   3  -9   55.35    7.10   0
   9  -3  -9   55.62    6.75   0
  -9   3   9   64.56    6.66   0
  -9  -3   9   56.84    7.09   0
   8   3  -9   53.80    7.22   0
  -8   3   9   48.03    5.59   0
  -8  -3   9   48.46    7.29   0
   8  -3  -9   51.14    7.40   0
  -7   3   9    6.96    7.02   0
  -7  -3   9    8.75    5.13   0
   7   3  -9   20.22    6.83   0
   7  -3  -9    8.93    6.84   0
  -6  -3   9  515.41    8.82   0
  -6   3   9  528.14    9.14   0
   6   3  -9  550.62    8.71   0
   6  -3  -9  522.28    9.08   0
  -5   3   9 1695.80   12.45   0
   5   3  -9 1700.50   11.55   0
   5  -3  -9 1762.35   12.67   0
  -5  -3   9 1703.87   11.62   0
   4  -3  -9  961.77   10.11   0
  -4  -3   9  923.09   10.03   0
   4   3  -9  933.73   10.16   0
  -4   3   9  868.25    8.55   0
   3   3  -9   80.91    7.37   0
   3  -3  -9   76.57    4.85   0
  -3  -3   9   79.82    7.26   0
  -3   3   9   71.41    5.33   0
   2   3  -9  309.62    7.88   0
   2  -3  -9  297.33    7.78   0
  -2  -3   9  286.19    6.09   0
  -2   3   9  290.39    7.68   0
   1   3  -9   83.07    6.95   0
   1   3  -9   46.54    4.98   0
   1  -3  -9   83.19    5.11   0
  -1  -3   9   80.70    7.17   0
  -1   3   9   83.75    5.20   0
   0   3  -9  224.28    7.59   0
   0  -3  -9  206.84    7.48   0
   0   3  -9  223.12    7.86   0
   0  -3   9  202.73    5.65   0
   0   3   9  219.05    7.56   0
  -1   3  -9  252.61    6.01   0
  -1  -3  -9  340.22    6.48   0
   1   3   9  360.75   10.59   0
   1  -3   9  326.24    6.63   0
   1   3   9  344.56    6.53   0
  -1   3  -9  357.05    8.49   0
  -2  -3  -9  132.66    7.54   0
   2  -3   9  132.23    5.10   0
   2   3   9  132.15    5.65   0
  -2   3  -9  137.17    7.25   0
  -3  -3  -9    7.05    4.95   0
   3  -3   9    8.52    4.65   0
   3   3   9    8.69    7.11   0
  -3   3  -9   11.59    7.01   0
  -4  -3  -9  168.22    5.72   0
   4  -3   9  192.50    7.53   0
   4   3   9  179.40    7.58   0
  -4   3  -9  179.68    5.65   0
  -5  -3  -9  212.45    7.57   0
   5  -3   9  205.21    5.77   0
  -5   3  -9  203.24    5.64   0
   5   3   9  216.10    7.68   0
   6  -3   9   -4.44    6.00   0
  -6  -3  -9   -5.96    6.91   0
   6  -3   9    7.96    6.77   0
  -6   3  -9    6.36    4.49   0
   6   3   9    4.75    4.76   0
   7  -3   9    9.49    4.19   0
  -7  -3  -9   29.77    4.58   0
   7  -3   9   30.59    6.58   0
  -7   3  -9   27.79    6.79   0
   7   3   9   41.95    6.78   0
   8  -3   9   57.84    4.64   0
   8  -3   9  137.09    7.09   0
  -8   3  -9  129.38    5.43   0
   8   3   9  137.68    7.01   0
   9  -3   9  205.97    7.08   0
   9  -3   9  201.79    7.33   0
  -9   3  -9  192.69    7.33   0
   9   3   9  190.99    7.17   0
  10  -3   9   85.75    6.64   0
 -10   3  -9   68.85    7.18   0
  10  -3   9   73.22    7.34   0
  10   3   9   78.33    7.07   0
  11  -3   9   19.70    6.40   0
 -11   3  -9   11.80    6.65   0
  11  -3   9   20.05    6.84   0
  11   3   9   11.71    4.72   0
  12  -3   9   14.77    4.69   0
 -12   3  -9   24.28    8.70   0
  12  -3   9   27.15    7.12   0
  12   3   9   20.51    5.00   0
  14   4  -9  129.06    7.76   0
 -14  -4   9  106.94    8.31   0
  13   4  -9   14.45    6.63   0
 -13  -4   9   13.80    7.45   0
 -13   4   9   16.92   11.81   0
 -12   4   9   33.17   10.36   0
  12   4  -9   45.42    7.18   0
 -12  -4   9   48.14    7.51   0
  11   4  -9   16.82    6.76   0
 -11  -4   9   15.05    7.31   0
 -11   4   9   19.47    8.71   0
 -10  -4   9  -12.28    6.93   0
  10   4  -9    1.36    6.68   0
  10  -4  -9    3.64    6.59   0
 -10   4   9    7.17    6.62   0
   9   4  -9 1022.39   10.08   0
  -9   4   9  990.46   11.23   0
   9  -4  -9  944.50   12.12   0
  -9  -4   9  973.60    9.09   0
  -8   4   9  139.44    7.26   0
   8   4  -9  149.10    7.44   0
   8  -4  -9  151.25    7.51   0
  -8  -4   9  147.19    5.73   0
  -7   4   9   24.20    7.29   0
   7  -4  -9   13.75   12.54   0
   7   4  -9   23.38    7.13   0
   7  -4  -9   19.80    7.08   0
  -7  -4   9   39.57    7.42   0
   6   4  -9   12.54    7.45   0
  -6  -4   9   12.03    5.04   0
   6  -4  -9   15.34    6.88   0
  -6   4   9   13.85    7.13   0
   5   4  -9  533.69    8.72   0
   5  -4  -9  527.73    7.34   0
  -5  -4   9  533.76    8.98   0
  -5   4   9  531.40    8.99   0
   4   4  -9  318.17    8.13   0
  -4  -4   9  308.91    8.35   0
   4  -4  -9  291.62    6.18   0
  -4   4   9  288.84    6.23   0
   3   4  -9  418.51    8.72   0
   3  -4  -9  395.20    6.64   0
  -3   4   9  393.45    6.52   0
  -3  -4   9  388.73    6.72   0
   2   4  -9   72.28    5.38   0
   2  -4  -9   72.54    6.90   0
  -2   4   9   70.46    6.96   0
  -2  -4   9   67.25    7.47   0
   1   4  -9  691.76    7.91   0
   1  -4  -9  682.09    9.13   0
  -1   4   9  683.73    9.32   0
  -1  -4   9  663.90    9.13   0
   0   4  -9  386.26    8.54   0
   0   4  -9  354.09    8.00   0
   0  -4  -9  360.72    8.24   0
   0   4   9  358.94    6.50   0
   0  -4   9  342.81    6.51   0
  -1   4  -9  117.89    5.81   0
  -1   4  -9  127.95    6.56   0
  -1  -4  -9  144.40    7.36   0
   1   4   9  116.69    5.54   0
   1  -4   9  111.94    7.61   0
  -2   4  -9   89.40    5.38   0
  -2  -4  -9   88.18    7.29   0
   2  -4   9   88.04    5.57   0
   2   4   9   87.42    5.46   0
  -3  -4  -9  231.04    5.87   0
   3  -4   9  232.78    7.68   0
   3   4   9  226.47    7.71   0
  -3   4  -9  233.76    5.99   0
  -4  -4  -9   12.00    4.73   0
   4  -4   9    5.04    7.20   0
   4   4   9   12.46    6.84   0
  -4   4  -9    5.58    7.01   0
  -5  -4  -9  758.79    9.10   0
   5  -4   9  787.93    9.36   0
   5   4   9  758.81    9.06   0
  -5   4  -9  810.07    9.41   0
   6  -4   9    8.51    6.55   0
   6   4   9    4.05    6.82   0
  -6   4  -9    6.47    6.55   0
   7  -4   9  154.34    6.61   0
   7  -4   9  163.13    7.22   0
   7   4   9  140.97    5.44   0
  -7   4  -9  153.95    5.43   0
   8  -4   9    3.23    6.06   0
  -8   4  -9    6.89    6.49   0
   8  -4   9    0.68    4.84   0
   8   4   9   -1.71    4.80   0
   9  -4   9   10.89    5.89   0
  -9   4  -9    5.89    6.64   0
   9  -4   9   10.85    6.55   0
   9   4   9   -1.05    6.84   0
  10  -4   9   73.70    6.24   0
 -10   4  -9   78.46    7.09   0
  10  -4   9   72.09    7.43   0
  10   4   9   83.69    7.25   0
  11  -4   9  138.74    7.06   0
 -11   4  -9  136.51    7.44   0
  11   4   9  130.49    7.26   0
  11  -4   9  143.01    7.80   0
  12  -4   9   -2.25    4.76   0
 -12   4  -9   31.46    7.07   0
  12   4   9   40.82    7.21   0
  12  -4   9   35.09    7.41   0
  14   5  -9   46.69    7.56   0
 -14  -5   9    2.74    5.42   0
  13   5  -9   19.13    7.11   0
 -13  -5   9   16.90    7.15   0
 -13   5   9   19.93   14.77   0
 -13   5   9   21.41   13.21   0
  12   5  -9   17.05    6.92   0
 -12  -5   9   24.06    7.26   0
  12  -5  -9   12.38    6.67   0
 -12   5   9   19.96    8.85   0
  11  -5  -9  159.23    7.82   0
  11   5  -9  165.97    5.77   0
 -11   5   9  163.21    9.47   0
 -11  -5   9  162.81    5.93   0
  10  -5  -9    0.55    8.00   0
 -10   5   9    4.75    6.73   0
  10   5  -9    3.08    4.83   0
 -10  -5   9    9.34    5.09   0
  -9  -5   9   16.38    7.07   0
  -9   5   9   13.63    8.14   0
   9  -5  -9   12.01    8.10   0
   9   5  -9   13.16    6.80   0
  -8   5   9   36.33    6.81   0
   8   5  -9   36.08    6.91   0
  -8  -5   9   30.95    6.86   0
   7  -5  -9   35.09    6.81   0
   7   5  -9   45.30    7.19   0
  -7  -5   9   48.59    7.31   0
  -7   5   9   35.14    6.72   0
   6  -5  -9   72.37    5.85   0
   6   5  -9   70.66    7.06   0
  -6  -5   9   75.75    5.28   0
  -6   5   9   72.52    7.23   0
   5  -5  -9  572.43    7.47   0
   5   5  -9  575.33    7.37   0
  -5  -5   9  580.81    7.42   0
  -5   5   9  563.60    7.52   0
   4   5  -9  539.42    7.16   0
   4  -5  -9  526.77    8.59   0
  -4  -5   9  559.14    8.84   0
  -4   5   9  529.82    8.63   0
   3   5  -9   51.11    7.57   0
  -3  -5   9   45.48    5.41   0
   3  -5  -9   50.01    6.94   0
  -3   5   9   51.97    5.10   0
  -2  -5   9  450.04    6.75   0
   2   5  -9  437.52    6.82   0
   2  -5  -9  454.74    8.45   0
  -2   5   9  441.61    8.16   0
  -1  -5   9   47.00    5.32   0
   1  -5  -9   43.78    7.34   0
   1   5  -9   52.50    7.70   0
  -1   5   9   47.33    5.33   0
   0   5  -9    3.36    5.10   0
   0   5  -9   12.90    6.77   0
   0   5   9   11.61   10.49   0
   0  -5  -9    8.27    4.86   0
   0   5   9   19.39    7.13   0
   0  -5   9    7.67    7.30   0
  -1   5  -9  551.11    8.85   0
  -1  -5  -9  538.08    7.13   0
   1   5   9  564.39    8.87   0
  -1   5  -9  609.77    8.35   0
   1  -5   9  560.50    7.06   0
  -2   5  -9    7.27    7.03   0
  -2   5  -9    5.92    4.83   0
  -2  -5  -9    6.02    6.84   0
   2   5   9   -0.62    4.95   0
   2  -5   9    4.22    4.86   0
  -3   5  -9  113.59    7.46   0
   3   5   9  120.10    7.19   0
   3  -5   9  114.56    7.35   0
   4   5   9  101.76    7.49   0
   4  -5   9  105.46    5.61   0
  -4   5  -9  108.40    5.52   0
   5   5   9  320.32    6.24   0
   5  -5   9  323.89    7.97   0
  -5   5  -9  347.69    7.96   0
   6   5   9   32.03    6.95   0
   6  -5   9   21.42    5.02   0
  -6   5  -9   29.54    6.69   0
   7   5   9   16.59    5.06   0
  -7   5  -9   18.80    6.52   0
   7  -5   9   12.13    6.61   0
   8   5   9   64.32    5.12   0
  -8   5  -9   61.85    5.16   0
   8  -5   9   57.78    7.10   0
   9  -5   9  203.03    5.25   0
  -9   5  -9  234.18    6.44   0
   9   5   9  227.89    7.65   0
   9  -5   9  244.05    7.78   0
  10  -5   9  126.00    7.41   0
  10  -5   9  110.77    6.69   0
 -10   5  -9  119.86    7.38   0
  10   5   9  105.07    7.19   0
  11  -5   9   18.69    7.28   0
  11  -5   9   19.76    6.46   0
 -11   5  -9    9.94    7.04   0
  11   5   9   19.30    6.75   0
  12  -5   9    3.14    7.32   0
  12  -5   9   10.94    6.48   0
 -12   5  -9    2.89    7.10   0
  12   5   9   -3.81    7.25   0
  13  -6  -9   62.30    7.19   0
  13   6  -9   71.15    7.52   0
 -13  -6   9   61.33    7.80   0
 -13   6   9   58.69   17.57   0
 -13   6   9   52.36   16.38   0
  12  -6  -9    0.44    8.00   0
  12   6  -9   -4.21    6.90   0
 -12   6   9    2.84    8.31   0
 -12  -6   9    2.59    5.24   0
 -11  -6   9  220.13    6.37   0
  11  -6  -9  184.58    9.70   0
  11   6  -9  213.77    7.73   0
 -11   6   9  217.83   10.04   0
 -10   6   9   87.90    7.37   0
  10   6  -9   95.35    7.54   0
 -10  -6   9   88.69    7.54   0
  -9   6   9  446.33   10.38   0
  -9  -6   9  475.10    7.29   0
   9   6  -9  479.30    8.67   0
  -8  -6   9  614.12    8.91   0
   8   6  -9  582.03    7.36   0
  -8   6   9  544.17    7.89   0
   7   6  -9   30.29    4.97   0
  -7   6   9   23.25    4.59   0
  -7  -6   9   26.26    7.19   0
   6   6  -9  305.64    8.18   0
  -6  -6   9  301.97    6.42   0
  -6   6   9  309.37    7.92   0
   5   6  -9   12.42    5.06   0
  -5  -6   9   13.89    7.00   0
  -5   6   9   19.82    6.80   0
   4   6  -9   38.31    7.08   0
  -4  -6   9   40.62    4.98   0
  -4   6   9   36.55    6.42   0
   3   6  -9   21.35    5.05   0
  -3  -6   9   21.84    7.04   0
  -3   6   9   16.45    7.19   0
  -2  -6   9   72.47    6.91   0
   2   6  -9   64.34    7.42   0
  -2   6   9   74.83    7.23   0
   1   6  -9 2057.88   11.12   0
  -1  -6   9 1994.78   10.97   0
  -1   6   9 1936.11   11.10   0
   0  -6   9  218.99    7.70   0
   0   6  -9  241.61    7.14   0
   0   6  -9  213.77    7.65   0
   0   6   9  212.69    5.70   0
  -1   6  -9  110.59    7.18   0
  -1   6  -9  116.04    6.63   0
   1  -6   9  108.13    7.17   0
   1   6   9  107.25    5.32   0
   2  -6   9   61.06    6.93   0
  -2   6  -9   40.79    4.50   0
   2   6   9   58.77    6.87   0
  -2   6  -9   61.45    7.26   0
   3  -6   9  262.97    6.12   0
  -3   6  -9  281.65    7.99   0
   3   6   9  259.18    7.68   0
  -4   6  -9   79.51    6.89   0
   4  -6   9   80.39    7.01   0
   4   6   9   74.52    7.39   0
   5  -6   9  136.76    7.25   0
   5   6   9  117.98    7.10   0
  -5   6  -9  142.13    7.04   0
   6  -6   9  120.11    7.18   0
   6   6   9  116.65    5.32   0
  -6   6  -9  131.36    7.17   0
   7  -6   9   39.56    7.11   0
   7   6   9   33.64    4.88   0
  -7   6  -9   33.98    6.91   0
   8  -6   9  330.93    8.30   0
   8   6   9  309.27    6.25   0
  -8   6  -9  360.49    8.14   0
   9  -6   9    2.98    6.98   0
   9   6   9    0.02    6.71   0
  -9   6  -9    1.80    6.64   0
  10  -6   9  230.67    8.55   0
 -10   6  -9  221.61    8.18   0
  10   6   9  228.48    8.18   0
  11  -6   9   65.69    8.05   0
 -11   6  -9   72.66    7.81   0
  11   6   9   61.20    7.55   0
 -13  -7   9   -3.93    5.49   0
 -13   7   9    2.06   16.87   0
  13   7  -9    2.64    7.36   0
 -13   7   9    1.52   17.49   0
 -12   7   9    9.05    9.49   0
  12   7  -9    6.31    5.19   0
 -12   7   9   -0.81    8.70   0
 -12  -7   9   -6.72    7.46   0
 -11   7   9  135.83    9.21   0
  11   7  -9  132.06    5.61   0
 -11  -7   9  137.47    5.77   0
 -10  -7   9   28.53    6.95   0
 -10   7   9   28.71    7.21   0
  10   7  -9   34.17    6.84   0
   9   7  -9    0.05    6.90   0
  -9  -7   9    5.11    6.91   0
  -9   7   9    4.75    6.88   0
  -8  -7   9  744.32    9.55   0
   8   7  -9  731.56    9.15   0
  -8   7   9  674.79    9.77   0
  -7  -7   9   57.03    5.18   0
   7   7  -9   67.75    7.51   0
  -7   7   9   50.23    6.76   0
  -6  -7   9    8.96    7.05   0
   6   7  -9   12.41    4.85   0
  -6   7   9   18.73    6.22   0
   5   7  -9   26.93    7.01   0
  -5   7   9    5.28    6.97   0
  -5  -7   9    6.20    5.02   0
   4   7  -9    5.60    4.89   0
  -4   7   9   25.41    6.70   0
  -4  -7   9    3.78    7.11   0
   3   7  -9  245.98    7.92   0
  -3  -7   9  256.97    8.00   0
  -3   7   9  244.73    7.59   0
   2   7  -9  667.81    9.15   0
  -2  -7   9  660.25    7.52   0
  -2   7   9  651.44    9.17   0
   1   7  -9  204.94    7.55   0
  -1  -7   9  214.12    7.59   0
  -1   7   9  198.36    5.91   0
   0   7  -9  115.53    6.53   0
   0   7  -9  121.54    7.36   0
   0  -7   9  129.09    7.23   0
   0   7   9  118.95    5.23   0
  -1   7  -9    9.94    6.38   0
  -1   7  -9   24.28    7.02   0
   1  -7   9   22.52    7.03   0
   1   7   9   13.25    4.53   0
  -2   7  -9   -3.01    6.29   0
  -2   7  -9    3.55    5.05   0
   2  -7   9    9.83    6.72   0
   2   7   9    5.21    6.63   0
  -3   7  -9    5.74    4.92   0
   3  -7   9    7.20    4.82   0
   3   7   9    0.54    6.85   0
  -4   7  -9   12.26    6.77   0
   4  -7   9    8.74    6.79   0
   4   7   9   11.47    6.73   0
  -5   7  -9   93.56    6.77   0
   5  -7   9   78.27    7.09   0
   5   7   9   80.34    5.10   0
   6  -7   9  153.80    7.46   0
   6   7   9  155.06    7.26   0
  -6   7  -9  151.47    7.43   0
   7  -7   9   28.44    4.87   0
   7   7   9   42.74    7.00   0
  -7   7  -9   29.82    4.87   0
   8  -7   9  116.99    5.69   0
   8   7   9  117.53    7.49   0
  -8   7  -9  139.02    7.32   0
   9  -7   9   54.79    7.38   0
   9   7   9   66.87    7.28   0
  -9   7  -9   60.55    7.02   0
  10  -7   9   20.66    7.34   0
  10   7   9   20.94    5.31   0
 -10   7  -9   28.54    7.06   0
 -12   8   9    5.00    8.88   0
  12   8  -9    8.37    5.17   0
 -12  -8   9   17.38    7.56   0
 -12   8   9    8.57    9.41   0
 -11   8   9    0.66    6.99   0
 -11  -8   9   13.29    7.31   0
  11   8  -9    7.13    5.20   0
 -11   8   9   -2.42    9.42   0
 -10   8   9   45.39    7.19   0
  10   8  -9   39.83    7.06   0
 -10  -8   9   31.37    7.59   0
  -9  -8   9   22.35    5.53   0
   9   8  -9   15.48    4.79   0
  -9   8   9   19.90    6.91   0
   8   8  -9  128.58    7.58   0
  -8  -8   9  123.85    7.35   0
  -8   8   9  100.74    7.34   0
   7   8  -9   71.08    7.36   0
  -7  -8   9   68.51    7.49   0
  -7   8   9   74.44    7.01   0
  -6  -8   9  103.08    7.33   0
   6   8  -9   80.18    5.38   0
  -6   8   9   80.16    5.43   0
   5   8  -9  203.69    7.43   0
  -5   8   9  185.09    5.65   0
  -5  -8   9  189.20    7.43   0
  -4  -8   9  278.38    7.83   0
   4   8  -9  278.98    6.13   0
  -4   8   9  296.50    7.78   0
   3   8  -9  325.00    8.31   0
  -3   8   9  336.87    8.19   0
  -3  -8   9  364.42    8.03   0
   2   8  -9    7.27    6.78   0
  -2   8   9   11.98    6.65   0
  -2  -8   9   10.60    4.89   0
   1   8  -9   38.13    4.94   0
  -1   8   9   44.02    6.79   0
  -1  -8   9   47.21    6.82   0
   0   8  -9  409.25    7.41   0
   0   8  -9  397.91    6.70   0
   0   8   9  423.58    8.04   0
   0  -8   9  436.01    8.25   0
  -1   8  -9  275.98    6.36   0
   1   8   9  247.08    5.75   0
   1  -8   9  274.20    8.20   0
  -1   8  -9  273.18    7.01   0
  -2   8  -9  139.75    5.06   0
  -2   8  -9  231.13    7.83   0
   2   8   9  218.20    7.15   0
   2  -8   9  191.07    6.10   0
  -3   8  -9    0.19    6.18   0
  -3   8  -9    6.64    7.01   0
   3   8   9    9.14    6.64   0
   3  -8   9    5.90    6.97   0
  -4   8  -9   44.18    7.03   0
   4   8   9   45.10    6.92   0
   4  -8   9   40.88    6.99   0
  -5   8  -9   93.40    7.28   0
   5   8   9   86.66    5.35   0
   5  -8   9   97.45    7.32   0
  -6   8  -9  149.85    7.34   0
   6   8   9  133.52    7.31   0
   6  -8   9  136.34    7.49   0
   7   8   9  117.78    7.49   0
   7  -8   9  117.16    5.52   0
  -7   8  -9  129.18    7.10   0
   8   8   9   13.19    7.25   0
   8  -8   9    8.74    7.31   0
  -8   8  -9   20.25    6.64   0
   9   8   9   67.65    7.56   0
   9  -8   9   62.75    7.65   0
  -9   8  -9   64.30    7.22   0
 -11   9   9   12.71    8.82   0
 -11   9   9    8.92    9.42   0
  11   9  -9   10.20    7.38   0
 -11  -9   9   19.85    7.70   0
 -10  -9   9   12.75    7.14   0
  10   9  -9    6.04    5.44   0
 -10   9   9   10.74    9.13   0
 -10   9   9   15.15    7.16   0
   9   9  -9   14.57    7.47   0
  -9  -9   9   16.39    5.43   0
  -9   9   9    9.85    6.76   0
  -8  -9   9   16.70    7.24   0
   8   9  -9   26.84    7.39   0
  -8   9   9   20.78    6.71   0
   7   9  -9  353.70    8.35   0
  -7   9   9  323.90    8.21   0
  -7  -9   9  372.64    8.35   0
   6   9  -9   97.27    7.23   0
  -6   9   9   92.43    7.04   0
  -6  -9   9  105.12    7.13   0
  -5  -9   9   43.63    6.83   0
   5   9  -9   38.21    4.90   0
  -5   9   9   34.86    6.92   0
  -4  -9   9   15.04    6.85   0
   4   9  -9   16.71    7.06   0
  -4   9   9   17.04    6.70   0
  -3  -9   9    2.14    5.00   0
   3   9  -9    1.95    7.11   0
  -3   9   9    3.57    6.73   0
  -2  -9   9  616.69    8.54   0
   2   9  -9  634.70    7.60   0
  -2   9   9  601.98    8.67   0
  -1  -9   9  211.65    7.61   0
   1   9  -9  191.40    7.68   0
  -1   9   9  205.79    7.37   0
   0   9  -9   14.67    4.32   0
   0   9  -9    2.56    4.90   0
   0   9   9    9.04    6.55   0
   0  -9   9    4.85    6.78   0
  -1   9  -9   15.50    6.22   0
  -1   9  -9   15.96    7.04   0
   1   9   9    7.86    5.01   0
   1  -9   9   10.47    6.93   0
  -2   9  -9  388.54    7.64   0
  -2   9  -9  394.66    8.30   0
   2   9   9  361.76    8.00   0
   2  -9   9  373.03    8.27   0
  -3   9  -9  155.94    7.81   0
  -3   9  -9   59.04    4.57   0
   3   9   9  142.96    7.14   0
   3  -9   9  144.43    5.74   0
  -4   9  -9  535.21    7.28   0
   4   9   9  520.91    7.05   0
   4  -9   9  501.63    7.16   0
  -5   9  -9  156.62    7.59   0
   5   9   9  139.83    7.51   0
   5  -9   9  156.61    7.72   0
  -6   9  -9  334.82    6.83   0
   6   9   9  317.81    6.57   0
   6  -9   9  343.17    6.83   0
  -7   9  -9  168.24    6.04   0
   7   9   9  202.82    8.06   0
   7  -9   9  155.92    7.78   0
   8  -9   9   37.76    5.60   0
   8   9   9   30.12    7.38   0
  -8   9  -9   28.99    7.02   0
  -9  10   9   -2.52    7.68   0
  -9 -10   9    3.00    5.36   0
   9  10  -9    2.80    7.47   0
  -9  10   9    1.18    7.08   0
  -8  10   9   -3.77    7.69   0
   8  10  -9   -5.17    7.43   0
  -8  10   9    1.95    7.10   0
  -8 -10   9    4.91    5.39   0
  -7 -10   9   52.37    7.68   0
   7  10  -9   73.63    7.64   0
  -7  10   9   69.32    7.00   0
  -6 -10   9   75.28    5.50   0
   6  10  -9   78.13    7.38   0
  -6  10   9   71.03    7.29   0
   5  10  -9   74.71    5.39   0
  -5  10   9   79.98    7.16   0
  -5 -10   9   81.28    5.21   0
   4  10  -9  113.16    7.33   0
  -4  10   9  114.77    7.23   0
  -4 -10   9  105.77    7.27   0
  -3 -10   9   53.74    4.87   0
   3  10  -9   54.98    6.96   0
  -3  10   9   51.47    6.99   0
  -2 -10   9   54.61    5.02   0
   2  10  -9   61.78    5.42   0
  -2  10   9   60.63    6.94   0
  -1  10   9   37.80   10.18   0
  -1 -10   9   50.22    5.12   0
   1  10  -9   45.12    7.18   0
  -1  10   9   41.97    7.21   0
   0  10  -9   99.31    6.32   0
   0 -10   9   92.56    5.38   0
   0  10  -9   91.32    5.44   0
   0  10   9   90.50    7.29   0
  -1  10  -9   -0.75    6.11   0
   1 -10   9   13.62    7.00   0
  -1  10  -9    9.50    5.18   0
   1  10   9    9.04    5.04   0
  -2  10  -9    2.93    4.32   0
   2 -10   9   16.55    7.33   0
  -2  10  -9    6.40    5.25   0
   2  10   9    8.37    6.69   0
  -3  10  -9   10.96    4.34   0
  -3  10  -9   19.46    6.99   0
   3 -10   9    6.35    5.13   0
   3  10   9   15.90    6.86   0
   4 -10   9   72.31    7.61   0
  -4  10  -9   80.73    7.57   0
   4  10   9   64.31    7.10   0
  -5  10  -9    6.58    7.33   0
   5 -10   9    2.36    7.32   0
   5  10   9   13.10    4.67   0
  -6  10  -9   17.37    5.20   0
   6 -10   9   12.11    7.42   0
   6  10   9   14.15    7.53   0
  -7  10  -9   50.27    7.29   0
   7 -10   9   56.38    7.59   0
   7  10   9   61.74    7.87   0
  -7 -11   9  166.61    6.46   0
   7  11  -9  159.67    6.56   0
  -7  11   9  186.21    8.22   0
  -7  11   9  179.87    8.76   0
   6  11  -9   20.73    5.11   0
  -6  11   9   26.46    7.24   0
  -6  11   9   10.35    5.29   0
  -6 -11   9   24.58    7.09   0
  -5 -11   9   46.61    7.45   0
   5  11  -9   49.64    7.49   0
  -5  11   9   42.64    7.18   0
  -4 -11   9   11.71    6.78   0
   4  11  -9   18.65    4.92   0
  -4  11   9   12.29    7.00   0
   3  11  -9   57.74    5.55   0
  -3  11   9   64.99    7.28   0
  -3 -11   9   54.65    5.42   0
   2  11  -9   45.28    5.66   0
  -2  11   9   46.75    6.87   0
  -2 -11   9   46.37    5.42   0
   1  11  -9   94.46    6.57   0
   1  11  -9   90.19    7.72   0
  -1  11   9   86.85    7.31   0
  -1 -11   9   73.00    5.62   0
   0  11  -9   -1.07    6.12   0
   0  11   9   -1.07    8.17   0
   0  11  -9    0.97    5.25   0
   0  11   9    2.54    7.15   0
   0 -11   9    5.03    7.22   0
  -1  11  -9  318.67    6.84   0
   1  11   9  334.24    6.79   0
   1 -11   9  337.10    6.82   0
  -1  11  -9  341.06    7.69   0
  -2  11  -9   -2.12    5.87   0
  -2  11  -9    1.77    5.13   0
   2  11   9    1.46    4.60   0
   2 -11   9    5.04    7.13   0
  -3  11  -9   61.72    4.86   0
  -3  11  -9  144.03    7.93   0
   3  11   9  128.41    7.70   0
   3 -11   9  124.39    7.79   0
  -4  11  -9    7.23    5.12   0
   4  11   9   11.47    5.25   0
   4 -11   9   11.66    5.42   0
  -5  11  -9   -2.98    5.25   0
   5  11   9   20.24    7.28   0
   5 -11   9    6.43    7.44   0
  -4  12   9    2.77    5.47   0
   4  12  -9    4.59    5.08   0
  -4  12   9    7.56    7.12   0
  -4 -12   9   -4.19    5.06   0
  -3  12   9   16.97    5.62   0
  -3 -12   9   29.93    5.39   0
   3  12  -9   29.58    7.56   0
  -3  12   9   33.83    5.40   0
  -2 -12   9   11.31    5.17   0
   2  12  -9  -10.49    7.72   0
  -2  12   9   17.50    7.19   0
  -2  12   9    9.40    5.50   0
  -1 -12   9   37.99    5.51   0
   1  12  -9   41.36    6.62   0
   1  12  -9   35.85    5.92   0
  -1  12   9   34.17    7.55   0
   0 -12   9   17.95    7.51   0
   0  12   9    1.52    8.11   0
   0  12  -9   24.68    6.45   0
   0  12  -9    0.02    7.56   0
   0  12   9   15.30    5.18   0
   1 -12   9    5.30    7.29   0
  -1  12  -9   -3.27    4.63   0
  -1  12  -9   11.03    7.60   0
   1  12   9   -2.43    7.37   0
   2 -12   9   24.20    5.41   0
  -2  12  -9   32.68    4.81   0
  -2  12  -9   17.95    7.59   0
   2  12   9   21.40    7.31   0
 -15   0  10   21.37    7.82   0
  15   0 -10   28.77    8.61   0
  14   0 -10    9.20    8.34   0
 -14   0  10   17.10    9.16   0
 -13   0  10   33.25    9.12   0
  13   0 -10   24.42    8.41   0
 -12   0  10  232.24    8.67   0
  12   0 -10  241.25    9.31   0
 -11   0  10  154.00    7.91   0
  11   0 -10  143.73    7.28   0
 -10   0  10   75.05    7.27   0
  10   0 -10   79.11    6.77   0
   9   0 -10  767.74    8.30   0
  -9   0  10  779.61    9.93   0
  -8   0  10   26.04    7.62   0
   8   0 -10   39.79    7.43   0
  -7   0  10  929.61   10.09   0
   7   0 -10  884.74    8.54   0
  -6   0  10  375.94    6.63   0
   6   0 -10  410.53    6.63   0
  -5   0  10  221.14    7.69   0
   5   0 -10  226.80    7.74   0
  -4   0  10 4250.55   16.55   0
   4   0 -10 4389.92   16.59   0
  -3   0  10  191.48    7.23   0
   3   0 -10  236.88    9.50   0
   3   0 -10  186.30    7.07   0
   2   0 -10   11.60    8.35   0
  -2   0  10   13.79    5.22   0
   2   0 -10    9.50    6.98   0
  -1   0  10   30.81    5.26   0
   1   0 -10   39.02    7.15   0
   0   0  10  343.30    6.49   0
   0   0 -10  356.04    8.25   0
   1   0  10 2826.34   13.57   0
  -1   0 -10 2877.13   13.50   0
   2   0  10 1091.21   10.22   0
  -2   0 -10 1124.70    8.95   0
   3   0  10   50.66    7.31   0
   3   0  10   44.35    6.76   0
  -3   0 -10   33.49    7.42   0
   4   0  10  807.14    8.01   0
   4   0  10  813.62    9.24   0
  -4   0 -10  863.00    9.46   0
   5   0  10  127.02    7.27   0
   5   0  10  156.00    7.08   0
  -5   0 -10  144.38    7.18   0
   6   0  10  689.25    7.70   0
   6   0  10   66.52    4.96   0
  -6   0 -10  716.17    7.56   0
   7   0  10 2389.33   13.20   0
   7   0  10 2509.85   13.14   0
  -7   0 -10 2432.11   13.20   0
   8   0  10  451.23    8.22   0
   8   0  10  497.14    8.16   0
  -8   0 -10  476.19    6.87   0
   9   0  10  252.76    7.87   0
  -9   0 -10  257.28    6.21   0
  10   0  10  227.43    7.76   0
 -10   0 -10  230.68    5.95   0
  11   0  10  193.56    7.67   0
 -11   0 -10  205.18    7.69   0
  12   0  10   -4.41    6.97   0
  15  -1 -10    0.49    8.68   0
 -15  -1  10    6.71    7.55   0
 -15   1  10    4.35    9.43   0
  15   1 -10    4.41    8.36   0
 -14  -1  10    9.00    7.76   0
  14  -1 -10   -2.33    6.85   0
 -14   1  10    0.48    9.02   0
  14   1 -10    4.56    8.25   0
 -13  -1  10  171.92   10.00   0
  13  -1 -10  193.07    8.01   0
  13   1 -10  181.58    8.03   0
 -13   1  10  200.02   10.32   0
 -12   1  10   -3.16    7.27   0
  12  -1 -10    2.09    6.59   0
  12   1 -10    2.57    6.54   0
 -12  -1  10    2.93    7.17   0
 -11   1  10  452.73    9.44   0
 -11  -1  10  441.66    9.04   0
  11  -1 -10  446.66   10.19   0
  11   1 -10  454.04    8.59   0
 -10  -1  10    0.34    6.70   0
  10  -1 -10   -3.00    6.70   0
  10   1 -10    2.36    6.09   0
 -10   1  10    5.30    6.48   0
  -9  -1  10   27.36    5.26   0
   9  -1 -10   29.49    6.57   0
  -9   1  10   40.80    6.80   0
   9   1 -10   29.72    6.93   0
  -8   1  10   42.12    5.12   0
   8  -1 -10   48.89    6.85   0
  -8  -1  10   56.58    5.27   0
   8   1 -10   55.06    7.01   0
  -7   1  10   86.50    5.78   0
   7  -1 -10   99.77    5.74   0
  -7  -1  10   90.87    7.39   0
   7   1 -10  100.26    7.28   0
  -6   1  10  126.50    7.46   0
  -6  -1  10  134.03    7.37   0
   6  -1 -10  136.41    7.18   0
   6   1 -10  117.95    7.34   0
  -5   1  10   15.55    7.48   0
  -5  -1  10   10.30    6.84   0
   5  -1 -10   13.34    4.72   0
   5   1 -10   20.94    6.82   0
  -4   1  10  100.08    5.24   0
   4  -1 -10   91.96    8.81   0
  -4  -1  10  101.56    6.99   0
   4  -1 -10  112.37    7.34   0
   4   1 -10  109.37    7.40   0
   3  -1 -10   39.48    8.61   0
  -3   1  10   32.63    4.72   0
  -3  -1  10   33.56    6.43   0
   3  -1 -10   30.27    6.35   0
   3   1 -10   31.65    6.83   0
  -2   1  10    6.29    6.53   0
  -2  -1  10    7.06    5.06   0
   2   1 -10    4.03    6.61   0
   2  -1 -10    0.88    4.58   0
   2   1 -10   10.40    4.83   0
  -1   1  10  386.44    8.37   0
   1   1 -10  409.01    8.37   0
   1  -1 -10  392.52    8.33   0
  -1  -1  10  512.17    8.71   0
   1   1 -10  403.29    8.51   0
   0   1  10   48.05    7.18   0
   0  -1  10   40.24    7.31   0
   0  -1 -10   39.34    5.00   0
   0   1 -10   50.27    7.13   0
   1   1  10   24.54    5.23   0
   1  -1  10   12.87    4.98   0
  -1  -1 -10   13.35    5.15   0
  -1   1 -10   20.53    5.04   0
   2   1  10   63.39    5.25   0
   2  -1  10   58.14    5.41   0
   2   1  10   65.57    6.72   0
  -2  -1 -10   66.56    7.26   0
  -2   1 -10   61.72    7.36   0
   3  -1  10  636.12    7.15   0
   3   1  10  596.71    9.11   0
  -3  -1 -10  661.75    8.83   0
  -3   1 -10  674.18    8.72   0
   3   1  10  634.15    7.30   0
   4  -1  10    6.95    7.16   0
   4   1  10    7.39    6.39   0
   4  -1  10    8.50    6.50   0
  -4  -1 -10   10.14    7.02   0
  -4   1 -10    7.42    6.75   0
   4   1  10   -1.45    6.98   0
   5   1  10   11.34    6.77   0
   5  -1  10   41.66    7.09   0
   5  -1  10   47.25    6.63   0
  -5  -1 -10   34.94    6.62   0
  -5   1 -10   42.26    6.95   0
   5   1  10   40.88    6.59   0
   6  -1  10  201.96    7.51   0
   6  -1  10  224.50    7.31   0
  -6  -1 -10  222.65    7.22   0
  -6   1 -10  207.04    7.43   0
   6   1  10  199.62    5.59   0
   7   1  10  179.79    7.34   0
   7  -1  10  159.16    6.64   0
   7  -1  10  185.77    5.90   0
  -7  -1 -10  198.16    7.32   0
  -7   1 -10  178.94    5.85   0
   8   1  10   77.28    6.60   0
   8  -1  10   83.80    6.75   0
   8  -1  10   83.97    6.82   0
  -8  -1 -10   71.55    4.87   0
  -8   1 -10   69.51    4.92   0
   9   1  10    7.44    6.89   0
   9  -1  10    4.83    6.54   0
   9  -1  10    0.22    6.56   0
  -9  -1 -10    3.58    6.57   0
  -9   1 -10   10.89    6.51   0
  10   1  10  149.32    7.17   0
  10  -1  10  158.07    7.09   0
  10  -1  10  155.82    7.35   0
 -10  -1 -10  159.70    7.49   0
 -10   1 -10  168.02    7.14   0
  11   1  10    4.37    6.73   0
  11  -1  10    3.32    6.64   0
  11  -1  10    2.52    6.90   0
 -11   1 -10   -5.85    6.84   0
  12   1  10    9.45    7.31   0
 -12   1 -10    3.80    7.03   0
  12  -1  10    4.47    4.99   0
  12  -1  10   -3.82    6.83   0
 -15  -2  10    0.84    7.91   0
  15   2 -10    8.30    8.64   0
  14  -2 -10    0.73    8.48   0
 -14  -2  10    4.79    7.59   0
 -14   2  10    2.97    9.44   0
  14   2 -10    7.35    6.80   0
  13  -2 -10   53.02    8.57   0
 -13  -2  10   57.52    7.38   0
 -13   2  10   53.08    7.98   0
  13   2 -10   52.09    7.04   0
 -12  -2  10  668.39   10.27   0
 -12   2  10  653.22   11.06   0
  12  -2 -10  654.90   10.44   0
  12   2 -10  649.69    8.37   0
  11  -2 -10   18.87    6.96   0
 -11  -2  10   10.79    7.21   0
 -11   2  10   14.79    7.19   0
  11   2 -10   14.70    6.68   0
 -10  -2  10   56.36    5.18   0
  10  -2 -10   62.77    6.91   0
 -10   2  10   62.32    7.17   0
  10   2 -10   62.60    6.90   0
   9   2 -10    6.73    6.56   0
  -9  -2  10    5.03    4.75   0
   9  -2 -10    7.83    6.57   0
  -9   2  10    5.14    6.74   0
   8   2 -10  646.23    7.57   0
  -8  -2  10  686.51    9.10   0
  -8   2  10  654.57    9.36   0
   8  -2 -10  658.59    9.29   0
   7   2 -10  204.09    5.58   0
  -7   2  10  269.78    8.17   0
   7  -2 -10  213.44    7.56   0
  -7  -2  10  209.46    7.65   0
   6   2 -10  275.86    8.15   0
  -6   2  10  256.62    6.19   0
   6  -2 -10  263.37    5.91   0
  -6  -2  10  276.16    8.07   0
  -5   2  10  405.48    6.77   0
   5  -2 -10  550.06   14.37   0
   5  -2 -10  414.98    6.76   0
  -5  -2  10  391.67    6.68   0
   5   2 -10  415.98    6.53   0
  -4   2  10   15.99    6.52   0
   4  -2 -10   17.50    6.77   0
  -4  -2  10   14.03    5.06   0
   4   2 -10   20.04    5.26   0
  -3   2  10  464.27    7.99   0
   3  -2 -10  455.44    6.65   0
  -3  -2  10  465.89    7.10   0
   3   2 -10  455.20    6.68   0
  -2   2  10    9.94    4.53   0
  -2  -2  10   17.47    7.34   0
   2  -2 -10    8.65    4.97   0
   2   2 -10   15.26    7.03   0
   2   2 -10    0.45    7.16   0
   1   2 -10   89.91    7.38   0
  -1  -2  10   84.54    7.56   0
   1  -2 -10   95.79    7.20   0
   1   2 -10   89.57    7.25   0
  -1   2  10   85.02    5.47   0
   0  -2  10  101.89    7.52   0
   0  -2 -10   96.72    5.39   0
   0   2 -10   95.35    7.47   0
   0   2 -10   98.83    7.53   0
   0   2  10   89.75    7.33   0
   1  -2  10  987.45    8.51   0
  -1  -2 -10 1057.05    9.87   0
  -1   2 -10 1003.71    8.51   0
   1   2  10  998.23    8.46   0
   2   2  10 2971.57   16.61   0
   2  -2  10 2987.41   12.97   0
  -2  -2 -10 3013.25   13.89   0
  -2   2 -10 3087.34   14.11   0
   2   2  10 2981.82   12.93   0
   3   2  10  108.23    7.31   0
   3  -2  10  350.23    6.35   0
  -3  -2 -10  341.07    6.05   0
  -3   2 -10  355.19    8.10   0
   3   2  10  351.03    8.00   0
   4   2  10  148.47    7.21   0
   4  -2  10  129.23    7.41   0
  -4  -2 -10  133.61    7.22   0
  -4   2 -10  137.31    7.44   0
   4   2  10  139.46    5.52   0
   5  -2  10   26.09    4.75   0
   5  -2  10   76.92    7.29   0
  -5  -2 -10   74.92    4.89   0
  -5   2 -10   79.53    7.21   0
   5   2  10   70.34    4.89   0
   6  -2  10    8.12    4.65   0
   6  -2  10   14.86    6.68   0
  -6  -2 -10   20.23    4.89   0
  -6   2 -10   25.76    4.50   0
   6   2  10   24.20    6.69   0
   7  -2  10  183.96    7.05   0
   7  -2  10  180.20    7.12   0
  -7  -2 -10  185.57    5.25   0
  -7   2 -10  186.31    7.24   0
   7   2  10  183.69    6.91   0
  -8  -2 -10   52.34    5.05   0
   8  -2  10   58.65    6.63   0
  -8   2 -10   54.25    6.62   0
   8  -2  10   61.01    6.60   0
   8   2  10   59.81    6.92   0
   9  -2  10  279.71    7.33   0
  -9  -2 -10  307.56    8.02   0
   9  -2  10  309.57    7.85   0
  -9   2 -10  320.98    7.94   0
   9   2  10  292.34    8.04   0
  10  -2  10   26.46    4.71   0
  10  -2  10   52.20    5.08   0
 -10   2 -10   47.77    4.96   0
  10   2  10   46.01    6.85   0
  11  -2  10   62.77    6.61   0
 -11   2 -10   47.83    7.12   0
  11  -2  10   55.35    7.26   0
  11   2  10   61.61    6.94   0
  12   2  10    2.63    6.99   0
  12  -2  10   12.65    4.73   0
 -12   2 -10    8.37    6.94   0
  12  -2  10    0.45    7.24   0
 -14   3  10  110.22   12.44   0
 -14  -3  10  128.49    8.49   0
  14   3 -10  118.72    7.75   0
  13   3 -10  301.43    8.32   0
  13  -3 -10  289.39   10.53   0
 -13   3  10  287.91   11.51   0
 -13  -3  10  294.35    8.92   0
  12   3 -10   69.61    7.20   0
 -12   3  10   75.99    7.67   0
 -12  -3  10   74.08    7.53   0
  12  -3 -10   71.71    8.54   0
  11   3 -10  168.15    7.55   0
  11  -3 -10  163.20    9.01   0
 -11   3  10  160.09    7.81   0
 -11  -3  10  156.27    6.04   0
  10   3 -10   35.37    6.65   0
  10  -3 -10   38.92    6.53   0
 -10   3  10   42.67    6.77   0
 -10  -3  10   30.67    7.22   0
   9   3 -10   -6.23    6.84   0
  -9   3  10    3.87    6.72   0
   9  -3 -10    9.10    6.22   0
  -9  -3  10   11.57    6.80   0
   8   3 -10   15.55    7.01   0
  -8  -3  10    5.56    6.91   0
  -8   3  10    5.07    6.63   0
   8  -3 -10   -2.39    4.62   0
   7   3 -10   75.32    7.42   0
  -7  -3  10   73.99    5.35   0
  -7   3  10   70.44    7.24   0
   7  -3 -10   68.38    6.98   0
  -6  -3  10   11.80    7.08   0
   6   3 -10    6.16    7.09   0
  -6   3  10   16.31    6.85   0
   6  -3 -10   12.30    6.74   0
  -5   3  10 1564.53   10.30   0
   5   3 -10 1647.64   11.61   0
   5  -3 -10 1600.39   10.60   0
  -5  -3  10 1595.95   10.30   0
  -4   3  10   45.01    6.97   0
   4   3 -10   53.50    7.50   0
   4  -3 -10   42.83    4.94   0
  -4  -3  10   44.89    5.00   0
   3   3 -10 1383.76   10.98   0
   3  -3 -10 1380.60   10.64   0
  -3  -3  10 1391.89   11.02   0
  -3   3  10 1352.26   10.66   0
   2   3 -10   50.91    5.26   0
   2  -3 -10   68.22    6.98   0
  -2  -3  10   43.93    5.38   0
  -2   3  10   60.43    6.98   0
   1   3 -10  397.67    8.34   0
   1  -3 -10  538.41    8.76   0
  -1  -3  10  529.11    6.97   0
  -1   3  10  520.02    8.90   0
   1   3 -10  520.65    7.05   0
   0   3 -10  390.35    7.92   0
   0  -3 -10  407.93    8.27   0
   0  -3  10  398.41    8.34   0
   0   3  10  390.68    8.43   0
   0   3 -10  381.08    6.57   0
   1   3  10  218.12    8.27   0
  -1  -3 -10  214.49    7.51   0
   1  -3  10  216.16    5.86   0
   1   3  10  224.25    7.80   0
  -1   3 -10  241.92    7.94   0
   2   3  10 3380.26   19.13   0
  -2  -3 -10 2760.91   12.37   0
   2  -3  10 2760.31   13.64   0
   2   3  10 2830.40   13.49   0
  -2   3 -10 2881.02   13.76   0
  -3  -3 -10  182.02    5.55   0
   3  -3  10  186.95    5.80   0
   3   3  10  188.25    5.65   0
  -3   3 -10  186.48    7.73   0
  -4  -3 -10   -5.31    6.55   0
   4  -3  10   -0.42    6.97   0
  -4   3 -10    7.91    6.83   0
   4   3  10    8.96    4.78   0
  -5  -3 -10   39.10    6.69   0
   5  -3  10   19.59    6.70   0
  -5   3 -10   28.16    4.93   0
   5   3  10   27.81    4.88   0
   6  -3  10  952.41    8.07   0
  -6  -3 -10  918.00    8.32   0
   6  -3  10  964.37    9.94   0
  -6   3 -10  996.29    9.84   0
   6   3  10  946.63    9.84   0
   7  -3  10    8.23    6.42   0
  -7  -3 -10    9.28    4.52   0
   7  -3  10   -3.58    6.65   0
  -7   3 -10    1.94    6.58   0
   7   3  10    2.25    4.65   0
   8  -3  10   89.71    6.83   0
   8  -3  10   92.60    6.94   0
  -8   3 -10   78.37    5.05   0
   8   3  10   89.75    7.00   0
   9  -3  10   26.27    6.50   0
   9  -3  10   33.98    6.77   0
  -9   3 -10   50.48    6.84   0
   9   3  10   38.02    4.72   0
  10  -3  10    4.54    4.46   0
 -10   3 -10   32.37    6.60   0
  10  -3  10   31.28    5.06   0
  10   3  10   24.08    6.85   0
  11  -3  10   92.53    5.27   0
 -11   3 -10  179.99    7.78   0
  11  -3  10  168.05    8.02   0
  11   3  10  158.40    5.94   0
  12  -3  10   -1.59    6.76   0
 -12   3 -10   -3.51    7.19   0
  12  -3  10    5.70    7.18   0
  12   3  10    8.73    6.94   0
  14   4 -10    4.01    7.12   0
 -14   4  10   10.46   15.73   0
 -14  -4  10    6.46    7.87   0
  13   4 -10   18.81    7.07   0
 -13  -4  10   20.00    5.42   0
 -13   4  10   27.74   10.52   0
  12   4 -10   26.44    6.93   0
 -12  -4  10   31.86    7.08   0
 -12   4  10   25.44    8.89   0
  11   4 -10  257.05    7.79   0
 -11  -4  10  265.47    8.14   0
  11  -4 -10  231.72    9.89   0
 -11   4  10  229.16    8.54   0
  10   4 -10    6.36    6.84   0
  10  -4 -10    2.66    6.81   0
 -10   4  10    6.10    6.88   0
 -10  -4  10    5.38    6.83   0
   9   4 -10  168.34    7.53   0
  -9   4  10  158.48    7.66   0
   9  -4 -10  149.34    7.34   0
  -9  -4  10  166.63    7.52   0
   8   4 -10   32.14    6.92   0
  -8   4  10   13.86    6.76   0
   8  -4 -10    8.94   10.54   0
   8  -4 -10   21.64    6.44   0
  -8  -4  10   27.46    6.91   0
  -7   4  10   82.28    6.96   0
   7   4 -10   85.11    7.11   0
  -7  -4  10   75.34    5.04   0
   7  -4 -10   71.42    6.91   0
  -6   4  10   12.35    4.86   0
   6   4 -10   13.63    4.64   0
   6  -4 -10   11.66    6.83   0
  -6  -4  10   17.67    6.90   0
  -5  -4  10   -1.68    6.84   0
   5   4 -10   -3.57    6.63   0
   5  -4 -10   13.21    6.94   0
  -5   4  10    6.03    6.57   0
   4  -4 -10   47.44    7.12   0
   4   4 -10   43.00    7.19   0
  -4   4  10   35.24    5.11   0
  -4  -4  10   48.56    4.98   0
   3   4 -10   20.99    7.06   0
   3  -4 -10   20.67    4.92   0
  -3   4  10   24.12    7.06   0
  -3  -4  10   21.59    7.03   0
   2   4 -10  173.38    7.63   0
   2  -4 -10  170.75    7.52   0
  -2   4  10  166.31    5.86   0
  -2  -4  10  180.28    7.45   0
   1   4 -10  320.00    6.20   0
   1   4 -10  314.42    7.67   0
   1  -4 -10  314.31    7.80   0
  -1  -4  10  306.32    7.91   0
  -1   4  10  308.30    8.00   0
   0   4 -10    3.22    7.16   0
   0   4 -10   12.22    6.69   0
   0  -4 -10   20.48    6.74   0
   0  -4  10    9.29    4.86   0
   0   4  10   14.96    5.00   0
  -1   4 -10  410.17    8.34   0
  -1   4 -10  411.39    8.17   0
   1   4  10  402.15   10.81   0
  -1  -4 -10  387.39    8.04   0
   1  -4  10  386.73    8.19   0
   1   4  10  380.02    8.19   0
  -2  -4 -10  497.30    6.80   0
   2  -4  10  518.53    8.62   0
   2   4  10  519.19    6.90   0
  -2   4 -10  522.80    8.50   0
  -3  -4 -10  317.33    6.09   0
   3  -4  10  320.23    7.87   0
   3   4  10  345.52    7.83   0
  -3   4 -10  351.78    8.01   0
  -4  -4 -10  122.52    5.29   0
   4  -4  10  127.80    7.34   0
   4   4  10  129.86    6.95   0
  -4   4 -10  126.22    7.39   0
  -5  -4 -10   66.59    5.16   0
   5  -4  10   63.49    4.79   0
   5   4  10   56.96    6.89   0
  -5   4 -10   68.69    4.97   0
   6  -4  10   19.82    6.73   0
   6   4  10   19.22    4.60   0
  -6   4 -10   19.05    6.51   0
   7  -4  10    5.42    6.48   0
  -7   4 -10    0.49    6.47   0
   7   4  10    3.70    6.69   0
   8  -4  10  143.89    6.59   0
  -8   4 -10  114.03    7.04   0
   8  -4  10  113.71    7.11   0
   8   4  10  126.23    7.05   0
   9  -4  10   68.31    4.76   0
  -9   4 -10   71.57    7.05   0
   9  -4  10   70.87    7.04   0
   9   4  10   74.35    6.68   0
  10  -4  10   33.33    4.93   0
 -10   4 -10  127.61    7.40   0
  10  -4  10  117.01    7.64   0
  10   4  10  114.23    5.57   0
  11  -4  10    5.00    4.67   0
 -11   4 -10    5.12    6.91   0
  11  -4  10    3.95    7.14   0
  11   4  10   14.89    6.92   0
  13  -5 -10  117.97    8.06   0
 -13   5  10  123.93   11.51   0
  13   5 -10  115.99    7.45   0
 -13  -5  10  136.55    8.03   0
  12  -5 -10   17.75    6.77   0
  12   5 -10   13.50    7.04   0
 -12   5  10   16.98    7.36   0
 -12  -5  10   21.83    7.54   0
  11  -5 -10  117.86    9.39   0
  11   5 -10  147.89    7.46   0
 -11  -5  10  139.68    5.76   0
 -11   5  10  147.60    7.97   0
 -10  -5  10   17.86    5.18   0
  10  -5 -10   17.00    9.53   0
  10   5 -10   19.79    6.58   0
 -10   5  10   17.24    8.30   0
  -9   5  10    8.20    6.63   0
   9   5 -10    4.95    6.89   0
  -9  -5  10   13.41    7.00   0
  -8   5  10  106.12    7.15   0
   8  -5 -10  109.06    7.21   0
  -8  -5  10  108.72    5.41   0
   8   5 -10  131.39    7.51   0
  -7   5  10  246.52    7.61   0
   7   5 -10  259.06    8.16   0
   7  -5 -10  257.13    7.86   0
  -7  -5  10  268.02    7.98   0
   6   5 -10  912.51    8.34   0
   6  -5 -10  923.61    8.84   0
  -6  -5  10  940.36    9.92   0
  -6   5  10  957.79   10.13   0
   5   5 -10  507.21    8.46   0
  -5  -5  10  482.40    6.91   0
   5  -5 -10  498.47    8.32   0
  -5   5  10  458.53    8.23   0
  -4  -5  10    6.53    6.53   0
   4   5 -10   11.56    6.95   0
   4  -5 -10    1.06    4.87   0
  -4   5  10   -0.76    7.01   0
  -3  -5  10   74.79    7.08   0
   3   5 -10  105.24    7.23   0
   3  -5 -10   85.35    5.35   0
  -3   5  10   89.31    7.26   0
  -2  -5  10 2600.87   13.12   0
   2   5 -10 2623.96   12.00   0
   2  -5 -10 2569.65   13.41   0
  -2   5  10 2656.00   13.32   0
   1   5 -10  375.51    6.46   0
   1   5 -10  388.54    7.81   0
   1  -5 -10  382.44    8.05   0
  -1   5  10  373.36    6.47   0
  -1  -5  10  409.45    8.22   0
   0   5 -10  181.14    5.71   0
   0   5 -10  171.49    7.24   0
   0  -5 -10  194.18    7.28   0
   0   5  10  165.46    7.21   0
   0  -5  10  173.94    5.72   0
  -1   5 -10   51.38    6.94   0
   1   5  10   56.91   10.23   0
  -1   5 -10   64.51    6.48   0
  -1  -5 -10   56.09    6.67   0
   1   5  10   45.07    7.01   0
   1  -5  10   60.72    6.86   0
  -2   5 -10  160.15    5.80   0
  -2  -5 -10  165.94    5.59   0
   2   5  10  169.47    5.72   0
   2  -5  10  158.81    5.28   0
  -3  -5 -10  155.02    7.19   0
   3   5  10  161.67    7.33   0
   3  -5  10  153.44    5.60   0
  -3   5 -10  155.13    5.64   0
   4   5  10    7.44    6.72   0
   4  -5  10    4.17    6.66   0
  -4   5 -10    0.81    4.84   0
   5   5  10  159.30    7.00   0
   5  -5  10  160.09    7.27   0
  -5   5 -10  184.89    7.18   0
   6   5  10   87.31    5.32   0
   6  -5  10   98.71    5.06   0
  -6   5 -10  110.66    6.95   0
   7   5  10  352.10    6.34   0
  -7   5 -10  401.12    8.28   0
   7  -5  10  390.28    8.31   0
  -8   5 -10  174.32    7.38   0
   8   5  10  167.53    7.46   0
   8  -5  10  174.61    7.41   0
  -9   5 -10   73.85    6.92   0
   9   5  10   63.76    5.25   0
   9  -5  10   76.94    7.12   0
 -10   5 -10  205.26    7.95   0
  10   5  10  188.27    7.92   0
  10  -5  10  188.37    8.01   0
  11  -5  10   54.67    7.46   0
  11  -5  10   46.87    7.08   0
 -11   5 -10   44.83    7.39   0
  11   5  10   60.10    5.39   0
 -13   6  10   12.83   10.76   0
  13   6 -10    5.18    7.19   0
  13  -6 -10   15.02    8.45   0
 -13  -6  10    8.86    5.25   0
 -12  -6  10    5.39    5.20   0
  12   6 -10   19.87    7.27   0
 -12   6  10   16.49    8.66   0
  11   6 -10   35.89    7.03   0
 -11   6  10   32.74    8.65   0
 -11  -6  10   28.16    7.83   0
 -10   6  10  137.62    7.67   0
  10   6 -10  143.13    5.54   0
 -10  -6  10  140.46    7.52   0
  -9   6  10   74.42    8.92   0
  -9  -6  10   78.72    7.55   0
   9   6 -10  107.77    7.45   0
  -8   6  10   14.78    6.78   0
   8   6 -10   24.76    6.84   0
  -8  -6  10   11.48    7.04   0
   7   6 -10   71.68    7.33   0
  -7  -6  10   52.42    7.25   0
  -7   6  10   45.28    4.89   0
   6   6 -10  150.79    7.37   0
  -6  -6  10  131.38    6.91   0
  -6   6  10  129.30    7.25   0
   5   6 -10   67.50    7.08   0
  -5  -6  10   57.25    5.21   0
  -5   6  10   53.41    6.95   0
   4   6 -10   27.92    5.09   0
  -4  -6  10   26.76    7.05   0
  -4   6  10   26.49    4.84   0
   3   6 -10  990.90    9.87   0
  -3  -6  10 1037.26   10.14   0
  -3   6  10 1040.62   10.08   0
  -2  -6  10  141.85    5.64   0
   2   6 -10  150.29    7.78   0
  -2   6  10  143.45    7.27   0
  -1  -6  10  100.58    7.28   0
   1   6 -10  104.12    7.46   0
   1   6 -10   91.71    5.16   0
  -1   6  10   99.19    5.36   0
   0  -6  10  445.79    6.23   0
   0   6 -10  493.28    8.64   0
   0   6 -10  248.14    5.68   0
   0   6  10  433.84    6.32   0
   1  -6  10  432.95    6.46   0
  -1   6 -10  482.34    8.39   0
  -1   6 -10  562.61    8.25   0
   1   6  10  439.67    6.48   0
   2  -6  10   -0.74    5.03   0
  -2   6 -10   18.35    6.61   0
  -2   6 -10   16.71    6.46   0
   2   6  10    8.23    6.75   0
  -3   6 -10  408.89    6.81   0
   3  -6  10  403.00    8.33   0
   3   6  10  402.04    7.89   0
   4  -6  10    0.45    4.85   0
   4   6  10    2.43    6.43   0
  -4   6 -10    7.92    6.97   0
   5  -6  10  102.87    5.12   0
   5   6  10  115.90    6.89   0
  -5   6 -10  121.35    6.98   0
   6  -6  10   49.46    6.76   0
   6   6  10   44.28    4.75   0
  -6   6 -10   43.63    7.03   0
   7  -6  10   75.79    5.17   0
   7   6  10   64.02    7.05   0
  -7   6 -10   74.15    6.88   0
   8  -6  10   19.17    6.90   0
   8   6  10   14.47    6.84   0
  -8   6 -10   18.54    6.88   0
   9  -6  10   52.55    7.35   0
  -9   6 -10   56.60    6.85   0
   9   6  10   61.05    7.09   0
 -10   6 -10    7.28    7.13   0
  10   6  10   -1.08    6.71   0
  10  -6  10    2.50    7.32   0
  12   7 -10   36.77    5.43   0
 -12   7  10   33.07    8.79   0
 -12  -7  10   32.56    7.89   0
 -11   7  10    6.52    8.65   0
  11   7 -10    3.81    5.06   0
 -11  -7  10    1.13    7.51   0
 -10   7  10  179.66    8.18   0
  10   7 -10  193.67    7.68   0
 -10  -7  10  178.33    6.13   0
  -9   7  10    1.65    6.95   0
   9   7 -10    3.44    5.26   0
  -9  -7  10    2.23    5.45   0
  -8  -7  10  155.17    5.70   0
   8   7 -10  157.26    7.46   0
  -8   7  10  157.52    7.38   0
  -7  -7  10   69.12    7.33   0
   7   7 -10   75.19    7.18   0
  -7   7  10   69.60    7.06   0
   6   7 -10  105.66    5.25   0
  -6   7  10  111.15    7.12   0
  -6  -7  10  103.96    5.51   0
   5   7 -10  174.04    7.39   0
  -5  -7  10  165.04    7.53   0
  -5   7  10  147.07    5.68   0
  -4  -7  10   46.44    6.93   0
   4   7 -10   39.64    6.90   0
  -4   7  10   41.37    6.71   0
   3   7 -10  355.11    7.96   0
  -3  -7  10  268.53    7.72   0
  -3   7  10  245.15    7.89   0
   2   7 -10  234.33    5.88   0
  -2  -7  10  217.86    5.94   0
  -2   7  10  230.93    7.55   0
   1   7 -10  246.68    7.56   0
   1   7 -10  215.73    7.31   0
  -1  -7  10  234.37    7.64   0
  -1   7  10  213.51    5.74   0
   0   7 -10   15.98    6.13   0
   0   7 -10   10.86    6.68   0
   0  -7  10   10.38    6.40   0
   0   7  10    2.41    4.71   0
  -1   7 -10   30.34    4.48   0
   1  -7  10   59.35    6.89   0
   1   7  10   58.12    6.54   0
  -1   7 -10   53.75    7.11   0
  -2   7 -10    2.04    4.89   0
  -2   7 -10    4.63    4.26   0
   2  -7  10   10.92    6.72   0
   2   7  10    3.58    4.77   0
  -3   7 -10  171.67    7.48   0
   3  -7  10  159.22    7.40   0
   3   7  10  160.44    7.12   0
  -4   7 -10  274.92    6.38   0
   4  -7  10  287.94    6.27   0
   4   7  10  260.74    7.61   0
   5  -7  10   22.09    6.83   0
   5   7  10    5.37    4.83   0
  -5   7 -10   21.63    6.75   0
   6  -7  10  505.97    8.93   0
   6   7  10  494.74    8.67   0
  -6   7 -10  502.10    8.95   0
   7  -7  10   39.12    7.18   0
   7   7  10   28.04    5.18   0
  -7   7 -10   38.16    7.01   0
   8  -7  10    0.43    6.71   0
   8   7  10    9.88    4.98   0
  -8   7 -10   13.62    6.69   0
   9  -7  10    4.12    7.14   0
   9   7  10   -3.31    7.03   0
  -9   7 -10    0.19    6.81   0
 -11   8  10    5.39    8.65   0
  11   8 -10    2.14    5.03   0
 -11  -8  10    4.29    5.15   0
 -10   8  10   54.46    9.04   0
 -10  -8  10   69.83    7.45   0
  10   8 -10   69.95    7.19   0
   9   8 -10   71.19    5.44   0
  -9  -8  10   80.44    7.49   0
  -9   8  10   70.71    7.24   0
   8   8 -10  150.78    7.54   0
  -8  -8  10  130.26    5.84   0
  -8   8  10  139.50    7.71   0
  -7  -8  10  207.26    7.67   0
   7   8 -10  176.63    5.83   0
  -7   8  10  178.55    7.53   0
  -6  -8  10  600.70    7.44   0
   6   8 -10  637.72    7.39   0
  -6   8  10  591.02    7.64   0
   5   8 -10   72.27    7.30   0
  -5   8  10   60.21    4.79   0
  -5  -8  10   67.45    5.33   0
   4   8 -10   36.71    7.28   0
  -4   8  10   48.45    6.68   0
  -4  -8  10   45.81    4.95   0
   3   8 -10  162.07    7.62   0
  -3   8  10  152.81    7.24   0
  -3  -8  10  150.97    7.61   0
   2   8 -10   59.62    7.13   0
  -2   8  10   59.15    5.01   0
  -2  -8  10   64.35    5.13   0
   1   8 -10  567.64    8.08   0
   1   8 -10  617.14    8.84   0
  -1  -8  10  605.21    8.67   0
  -1   8  10  591.21    8.56   0
   0   8 -10  160.09    5.72   0
   0  -8  10  165.45    7.09   0
   0   8  10  136.64    7.04   0
   0   8 -10  109.08    4.78   0
  -1   8 -10   45.45    6.15   0
   1  -8  10   41.48    5.06   0
   1   8  10   32.43    4.79   0
  -1   8 -10   46.90    5.12   0
  -2   8 -10   95.26    4.89   0
  -2   8 -10  165.71    7.11   0
   2  -8  10  134.84    7.44   0
   2   8  10  160.53    7.00   0
  -3   8 -10   -0.05    4.79   0
   3  -8  10   -1.13    4.76   0
   3   8  10    4.72    6.52   0
  -4   8 -10  410.86    6.89   0
   4  -8  10  419.23    8.50   0
   4   8  10  445.83    8.14   0
  -5   8 -10   65.48    7.36   0
   5  -8  10   64.34    5.20   0
   5   8  10   74.88    6.97   0
   6  -8  10   15.47    7.14   0
   6   8  10   17.47    7.14   0
  -6   8 -10   18.89    4.96   0
   7  -8  10   32.12    7.17   0
   7   8  10   32.48    5.16   0
  -7   8 -10   43.62    7.33   0
   8  -8  10   39.35    7.58   0
   8   8  10   31.23    5.29   0
  -8   8 -10   32.80    5.07   0
  10   9 -10    4.39    5.25   0
 -10  -9  10    5.56    7.54   0
 -10   9  10   16.45    7.14   0
  -9  -9  10   -5.73    7.32   0
   9   9 -10    2.00    7.28   0
  -9   9  10    0.64    6.77   0
   8   9 -10   12.05    7.34   0
  -8   9  10    1.36    6.99   0
  -8  -9  10    2.12    7.49   0
   7   9 -10   86.39    7.51   0
  -7  -9  10   76.90    5.57   0
  -7   9  10   82.76    6.95   0
  -6  -9  10  236.93    6.25   0
   6   9 -10  278.53    8.00   0
  -6   9  10  229.88    7.78   0
  -5  -9  10   36.88    4.99   0
   5   9 -10   47.38    4.95   0
  -5   9  10   63.44    7.21   0
  -4  -9  10   42.48    6.83   0
   4   9 -10   29.06    5.10   0
  -4   9  10   22.58    6.86   0
  -3  -9  10    6.90    4.99   0
   3   9 -10    9.04    4.77   0
  -3   9  10   13.14    6.72   0
   2   9 -10  202.76    5.99   0
  -2   9  10  178.01    5.69   0
  -2  -9  10  188.97    7.64   0
   1   9 -10   -2.81    4.19   0
   1   9 -10   -0.33    6.99   0
  -1   9  10    7.63    6.99   0
  -1  -9  10   12.10    6.93   0
   0   9 -10    0.56    4.28   0
   0   9 -10    8.89    5.23   0
   0   9  10   -1.32    6.91   0
   0  -9  10   -1.39    7.07   0
  -1   9 -10   -3.98    6.02   0
  -1   9 -10   10.12    4.91   0
   1   9  10    3.87    4.80   0
   1  -9  10   11.25    4.84   0
  -2   9 -10  111.42    6.38   0
  -2   9 -10  142.64    7.59   0
   2   9  10  106.73    5.13   0
   2  -9  10  121.79    7.50   0
  -3   9 -10   53.96    5.28   0
   3   9  10   49.82    6.55   0
   3  -9  10   58.69    5.37   0
  -4   9 -10   62.46    5.52   0
   4   9  10   73.19    5.23   0
   4  -9  10   63.54    5.18   0
  -5   9 -10   82.56    5.33   0
   5   9  10   85.25    5.40   0
   5  -9  10   96.40    7.53   0
  -6   9 -10    5.23    7.12   0
   6   9  10   -2.33    7.03   0
   6  -9  10    7.64    5.17   0
   7   9  10   99.07    7.82   0
   7  -9  10  103.37    7.87   0
  -7   9 -10   80.60    7.69   0
  -8 -10  10    7.08    7.67   0
   8  10 -10    4.58    7.79   0
  -8  10  10    3.90    7.13   0
  -7 -10  10   32.84    7.57   0
   7  10 -10   46.21    7.63   0
  -7  10  10   25.04    6.87   0
   6  10 -10  246.45    7.85   0
  -6  10  10  207.37    7.92   0
  -6 -10  10  212.94    6.19   0
   5  10 -10  195.21    6.12   0
  -5 -10  10  197.72    5.66   0
  -5  10  10  210.76    7.99   0
   4  10 -10   65.43    7.17   0
  -4 -10  10   59.68    7.07   0
  -4  10  10   62.52    6.97   0
  -3 -10  10  125.42    5.53   0
   3  10 -10  129.67    7.39   0
  -3  10  10  117.82    7.18   0
  -2 -10  10   56.90    4.94   0
   2  10 -10   68.00    7.34   0
  -2  10  10   58.85    7.38   0
  -1 -10  10  388.84    6.73   0
   1  10 -10  396.57    7.66   0
   1  10 -10  394.05    6.91   0
  -1  10  10  395.42    8.41   0
   0 -10  10  220.87    6.19   0
   0  10  10  134.75   14.11   0
   0  10 -10  222.20    7.14   0
   0  10 -10  228.01    6.39   0
   0  10  10  238.18    7.91   0
   1 -10  10   12.33    7.21   0
  -1  10 -10   11.74    6.16   0
  -1  10 -10   -0.41    7.37   0
   1  10  10   -2.20    5.00   0
   2 -10  10  103.54    7.66   0
  -2  10 -10   85.03    6.56   0
  -2  10 -10   94.46    5.68   0
   2  10  10   99.16    7.13   0
   3 -10  10    7.23    4.92   0
  -3  10 -10    1.18    7.32   0
   3  10  10    4.32    6.48   0
   4 -10  10   29.64    5.64   0
  -4  10 -10   34.74    5.08   0
   4  10  10   35.08    6.96   0
   5 -10  10   67.71    7.84   0
  -5  10 -10   44.37    5.61   0
   5  10  10   56.02    5.26   0
  -6  10 -10    9.73    7.25   0
   6 -10  10   -5.37    5.37   0
   6  10  10    1.32    7.41   0
  -6 -11  10   43.38    7.63   0
   6  11 -10   44.35    5.68   0
  -6  11  10   50.16    7.36   0
  -5 -11  10  151.28    7.69   0
   5  11 -10  131.65    7.95   0
  -5  11  10  125.37    7.84   0
   4  11 -10   12.49    5.37   0
  -4  11  10   12.47    7.21   0
  -4 -11  10   13.59    7.11   0
   3  11 -10   -5.36    5.42   0
  -3  11  10    4.57    6.90   0
  -3 -11  10    7.63    5.16   0
   2  11 -10   41.68    5.49   0
  -2 -11  10   47.75    5.14   0
  -2  11  10   39.20    7.56   0
   1  11 -10   10.49    6.41   0
   1  11 -10    4.61    7.36   0
  -1  11  10    2.59    5.06   0
  -1 -11  10   -0.37    7.41   0
   0  11  10   86.62   11.41   0
   0  11 -10  144.37    6.93   0
   0  11 -10  151.65    6.03   0
   0 -11  10  161.97    7.92   0
   0  11  10  149.74    7.59   0
  -1  11 -10    9.76    4.66   0
  -1  11 -10   -2.08    7.38   0
   1 -11  10    5.30    5.19   0
   1  11  10    3.43    4.88   0
  -2  11 -10   56.05    5.22   0
  -2  11 -10   70.88    7.54   0
   2 -11  10   54.68    7.55   0
   2  11  10   70.52    7.74   0
  -3  11 -10   28.34    5.30   0
   3 -11  10   34.83    7.56   0
   3  11  10   39.51    7.49   0
 -14   0  11    0.74    7.53   0
  14   0 -11    3.84    6.76   0
  13   0 -11   -5.14    6.87   0
 -13   0  11   -3.87    7.68   0
 -12   0  11   -0.92    7.36   0
  12   0 -11    5.26    6.76   0
 -11   0  11    2.37    6.86   0
  11   0 -11    3.81    6.70   0
 -10   0  11    6.74    4.70   0
  10   0 -11    8.21    6.49   0
   9   0 -11    2.46    4.66   0
  -9   0  11    1.72    6.60   0
  -8   0  11    0.52    7.04   0
   8   0 -11    7.75    6.51   0
  -7   0  11    9.53    6.64   0
   7   0 -11   -1.80    4.50   0
  -6   0  11    2.49    4.96   0
   6   0 -11    3.92    6.75   0
  -5   0  11    1.45    7.02   0
   5   0 -11   -9.42    6.78   0
   4   0 -11    7.64    7.80   0
  -4   0  11    7.72    7.08   0
   4   0 -11    4.03    7.06   0
   3   0 -11    1.15    8.06   0
  -3   0  11    3.58    7.03   0
   3   0 -11   -2.42    6.99   0
  -2   0  11    0.76    7.21   0
   2   0 -11   -1.03    7.06   0
  -1   0  11    3.48    5.05   0
   1   0 -11    6.72    4.92   0
   0   0  11   12.14    7.19   0
   0   0 -11   -8.09    5.04   0
   1   0  11    2.80    5.19   0
  -1   0 -11   -1.20    4.83   0
   2   0  11   -2.48    4.74   0
  -2   0 -11    8.93    4.71   0
   3   0  11   11.82    6.52   0
  -3   0 -11    6.07    6.55   0
   4   0  11    2.33    4.45   0
   4   0  11    9.34    6.42   0
  -4   0 -11    7.41    6.34   0
   5   0  11   -3.68    6.80   0
   5   0  11   13.04    6.39   0
  -5   0 -11   -1.18    4.77   0
   6   0  11   -0.87    4.90   0
   6   0  11   -0.51    4.45   0
  -6   0 -11    6.86    6.71   0
   7   0  11   -3.60    6.34   0
   7   0  11   -9.97    6.39   0
  -7   0 -11   -0.20    6.44   0
   8   0  11   12.45    6.78   0
   8   0  11   -1.95    4.47   0
  -8   0 -11    5.11    4.79   0
   9   0  11   -2.21    6.40   0
   9   0  11    7.85    6.66   0
  -9   0 -11   -8.37    6.69   0
  10   0  11   -0.84    6.60   0
  10   0  11   10.95    6.72   0
 -10   0 -11    8.76    6.75   0
  11   0  11   -5.94    6.80   0
  11   0  11   13.81    6.94   0
 -11   0 -11   -3.68    6.94   0
 -14   1  11   60.52    9.82   0
  14  -1 -11   62.14    7.53   0
 -14  -1  11   51.22    9.74   0
  14   1 -11   58.91    8.78   0
 -13  -1  11   91.76    9.55   0
  13  -1 -11  110.49    7.82   0
 -13   1  11  116.97    8.29   0
  13   1 -11  115.20    7.18   0
 -12   1  11    0.76    7.13   0
  12  -1 -11    8.31    6.78   0
 -12  -1  11   -4.93    7.44   0
  12   1 -11  -10.21    6.99   0
 -11   1  11 1332.46   12.67   0
 -11  -1  11 1295.91   12.16   0
  11  -1 -11 1348.32   12.31   0
  11   1 -11 1381.33   11.85   0
 -10  -1  11  728.61    9.88   0
  10  -1 -11  702.82    8.19   0
  10   1 -11  695.23    8.08   0
 -10   1  11  713.45    9.75   0
  -9  -1  11  110.65    5.46   0
   9  -1 -11  114.47    7.17   0
  -9   1  11  112.55    7.14   0
   9   1 -11  107.03    5.36   0
  -8   1  11  129.14    7.47   0
   8  -1 -11  126.82    7.22   0
   8   1 -11  137.98    7.10   0
  -8  -1  11  137.83    7.03   0
  -7   1  11  264.99    6.10   0
   7  -1 -11  296.16    7.59   0
  -7  -1  11  287.36    7.81   0
   7   1 -11  285.72    7.77   0
  -6   1  11  716.52    7.93   0
  -6  -1  11  761.62    9.52   0
   6  -1 -11  754.80    9.08   0
   6   1 -11  756.81    9.36   0
  -5   1  11 1032.91   10.24   0
  -5  -1  11 1010.20    9.97   0
   5  -1 -11 1054.99   10.13   0
   5   1 -11  993.75    8.54   0
   4  -1 -11   94.84    9.13   0
  -4   1  11   95.77    7.43   0
  -4  -1  11   95.87    7.53   0
   4  -1 -11   89.42    5.49   0
   4   1 -11   85.77    5.52   0
  -3   1  11 1880.91   11.86   0
   3   1 -11 1879.83   13.57   0
  -3  -1  11 1835.50   11.74   0
   3  -1 -11 1872.37   10.58   0
   3   1 -11 1892.80   10.54   0
  -2   1  11  630.15    7.36   0
   2   1 -11  741.32   10.80   0
  -2  -1  11  640.33    8.96   0
   2  -1 -11  616.11    7.30   0
   2   1 -11  639.34    9.06   0
  -1   1  11  418.69    6.57   0
  -1  -1  11  420.40    8.46   0
   1  -1 -11  418.71    8.27   0
   1   1 -11  413.21    6.63   0
   0   1  11  106.97    7.18   0
   0  -1  11  107.23    7.68   0
   0  -1 -11  113.73    5.26   0
   0   1 -11   98.39    5.30   0
   1   1  11   14.62    6.89   0
   1  -1  11    2.69    7.15   0
  -1  -1 -11   -4.17    4.89   0
  -1   1 -11    8.75    5.06   0
   2   1  11  802.53    9.30   0
   2  -1  11  853.36    9.23   0
  -2  -1 -11  831.65    7.87   0
  -2   1 -11  862.87    9.21   0
   3   1  11 3135.61   13.76   0
   3  -1  11 3216.33   13.93   0
   3   1  11 2297.36   13.72   0
  -3  -1 -11 3111.39   13.78   0
  -3   1 -11 3031.73   12.88   0
   4   1  11   62.07    6.65   0
   4   1  11   61.73    6.77   0
   4  -1  11   64.90    5.25   0
  -4  -1 -11   76.73    7.05   0
  -4   1 -11   67.72    6.69   0
   5   1  11  347.28    6.38   0
   5   1  11  387.09    8.28   0
   5  -1  11  356.00    6.17   0
   5  -1  11  161.68    5.41   0
  -5  -1 -11  373.33    8.06   0
  -5   1 -11  366.90    7.95   0
   6   1  11  101.07    6.97   0
   6   1  11   99.01    6.69   0
   6  -1  11   22.27    4.52   0
   6  -1  11   94.23    5.34   0
  -6  -1 -11  105.82    6.85   0
  -6   1 -11  103.94    5.03   0
   7   1  11  116.64    5.43   0
   7   1  11  146.70    7.00   0
   7  -1  11  140.52    7.03   0
   7  -1  11  143.22    7.09   0
  -7  -1 -11  142.32    7.08   0
  -7   1 -11  160.87    7.05   0
   8   1  11  494.34    8.47   0
   8   1  11  426.98    7.85   0
   8  -1  11  556.49    8.52   0
   8  -1  11  505.98    7.10   0
  -8  -1 -11  511.73    8.35   0
  -8   1 -11  519.95    8.52   0
   9   1  11  239.84    7.93   0
   9  -1  11  267.14    7.54   0
   9  -1  11  259.42    7.92   0
  -9  -1 -11  248.23    6.21   0
  -9   1 -11  249.19    6.08   0
  10   1  11   24.20    4.89   0
  10  -1  11   28.50    6.86   0
  10  -1  11   33.59    6.91   0
 -10  -1 -11   24.53    6.70   0
 -10   1 -11   21.16    6.86   0
  11   1  11   87.72    7.47   0
  11  -1  11   77.86    7.09   0
  11  -1  11   79.66    7.35   0
 -11   1 -11   78.26    7.39   0
 -14   2  11   46.35    9.42   0
  14  -2 -11   40.25    7.07   0
  14   2 -11   43.87    7.66   0
 -14  -2  11   54.02    8.22   0
 -13  -2  11    6.96    7.42   0
  13  -2 -11   16.54    7.00   0
 -13   2  11   14.97    7.51   0
  13   2 -11   13.87    4.89   0
 -12   2  11   80.69    8.02   0
  12  -2 -11   97.87    7.68   0
 -12  -2  11   93.45    7.69   0
  12   2 -11   91.05    7.37   0
  11  -2 -11   24.78    6.91   0
 -11  -2  11   15.69    7.00   0
 -11   2  11   21.67    8.69   0
  11   2 -11   27.82    6.62   0
 -10  -2  11  479.99    8.98   0
  10  -2 -11  485.91    8.87   0
 -10   2  11  440.88    9.13   0
  10   2 -11  478.56    8.70   0
  -9  -2  11  187.78    5.89   0
   9  -2 -11  199.72    7.36   0
  -9   2  11  184.08    7.45   0
   9   2 -11  189.19    7.38   0
  -8  -2  11  195.64    7.87   0
  -8   2  11  197.55    7.81   0
   8  -2 -11  218.16    7.72   0
   8   2 -11  214.21    7.43   0
  -7   2  11  563.17    8.97   0
   7  -2 -11  557.87    7.31   0
  -7  -2  11  556.55    7.17   0
   7   2 -11  595.46    8.49   0
  -6   2  11  272.76    7.82   0
   6  -2 -11  274.09    7.58   0
  -6  -2  11  289.12    8.00   0
   6   2 -11  283.35    7.83   0
  -5   2  11   53.50    7.13   0
   5  -2 -11   48.68    7.05   0
  -5  -2  11   41.15    7.07   0
   5   2 -11   37.32    6.78   0
  -4   2  11 1377.99   11.00   0
   4  -2 -11 1336.79    9.56   0
  -4  -2  11 1335.12   10.72   0
   4   2 -11 1324.53    9.37   0
  -3   2  11   38.79    7.07   0
   3  -2 -11   40.40    7.21   0
  -3  -2  11   41.44    7.18   0
   3   2 -11   32.76    7.11   0
  -2   2  11 1738.66   11.51   0
   2   2 -11 1181.88   10.80   0
  -2  -2  11 1736.70   11.37   0
   2  -2 -11 1791.86   11.53   0
   2   2 -11 1783.49   11.57   0
  -1   2  11  303.81    7.92   0
   1   2 -11  295.51    7.70   0
  -1  -2  11  301.17    7.92   0
   1  -2 -11  277.67    5.95   0
   1   2 -11  295.00    7.78   0
   0  -2  11   24.70    4.94   0
   0  -2 -11   18.14    6.90   0
   0   2 -11   29.77    7.04   0
   0   2  11   22.25    4.78   0
   1  -2  11  116.32    7.28   0
  -1  -2 -11  118.30    5.24   0
  -1   2 -11  120.24    7.15   0
   1   2  11  113.60    7.40   0
   2  -2  11  286.40    7.68   0
  -2  -2 -11  273.94    5.77   0
  -2   2 -11  270.28    6.01   0
   2   2  11  273.30    5.82   0
   3   2  11  183.44    7.48   0
   3  -2  11  172.47    7.39   0
  -3  -2 -11  170.03    5.51   0
  -3   2 -11  198.55    7.40   0
   3   2  11  184.27    7.33   0
   4   2  11  159.43    7.09   0
   4  -2  11  162.37    7.48   0
  -4  -2 -11  160.10    7.12   0
  -4   2 -11  171.92    7.34   0
   4   2  11  148.97    5.41   0
   5   2  11   15.00    6.49   0
   5  -2  11   21.24    4.63   0
  -5  -2 -11   19.22    6.84   0
  -5   2 -11    8.70    6.79   0
   5   2  11   17.39    4.59   0
   6  -2  11  112.77    5.08   0
   6  -2  11  197.21    7.32   0
  -6  -2 -11  219.05    7.24   0
  -6   2 -11  188.72    5.59   0
   6   2  11  186.28    5.74   0
   7  -2  11  497.94    8.02   0
  -7  -2 -11  471.98    8.41   0
   7  -2  11  475.14    8.38   0
  -7   2 -11  486.68    8.44   0
   7   2  11  498.82    8.40   0
   8  -2  11    6.41    6.30   0
  -8  -2 -11    7.95    6.54   0
   8  -2  11    1.32    6.54   0
  -8   2 -11    2.84    6.71   0
   8   2  11    6.76    6.91   0
   9  -2  11  235.30    7.47   0
  -9  -2 -11  406.28    8.53   0
   9  -2  11  422.77    8.41   0
  -9   2 -11  444.15    8.30   0
   9   2  11  412.05    8.54   0
  10   2  11  175.65    8.14   0
  10  -2  11  178.21    7.82   0
 -10   2 -11  170.95    5.97   0
  10  -2  11   35.48    5.02   0
  11   2  11   61.19    7.27   0
  11  -2  11   46.34    6.93   0
 -11   2 -11   57.74    7.62   0
  11  -2  11   55.85    7.54   0
 -14  -3  11    4.05    7.63   0
 -14   3  11    3.25    9.36   0
  14   3 -11    6.36    7.02   0
  13  -3 -11    3.88    7.12   0
 -13   3  11    2.17    9.10   0
 -13  -3  11   11.45    7.46   0
  13   3 -11    4.39    6.95   0
 -12  -3  11   33.70    5.17   0
  12  -3 -11   27.29    8.66   0
 -12   3  11   31.73    7.24   0
  12   3 -11   31.45    6.93   0
  11   3 -11   14.14    4.88   0
  11  -3 -11   20.81    6.77   0
 -11   3  11   16.90    7.03   0
 -11  -3  11   29.67    7.01   0
  10   3 -11  266.88    6.24   0
  10  -3 -11  279.18    8.48   0
 -10  -3  11  293.95    8.19   0
 -10   3  11  266.60    8.35   0
   9   3 -11  193.74    7.49   0
  -9  -3  11  212.33    7.75   0
  -9   3  11  203.97    7.44   0
   9  -3 -11  194.31    7.56   0
   8   3 -11   66.72    5.08   0
  -8  -3  11   66.65    6.88   0
  -8   3  11   58.65    6.85   0
   8  -3 -11   64.80    6.96   0
   7   3 -11   -3.77    4.66   0
  -7  -3  11   12.44    6.89   0
  -7   3  11   -0.84    6.82   0
   7  -3 -11    0.94    6.64   0
   6   3 -11  736.12    9.13   0
  -6   3  11  716.88    9.16   0
   6  -3 -11  689.43    7.70   0
  -6  -3  11  694.69    7.66   0
   5   3 -11  636.43    7.57   0
  -5   3  11  610.75    7.28   0
   5  -3 -11  639.30    7.73   0
  -5  -3  11  648.95    7.54   0
   4   3 -11  187.06    5.68   0
  -4   3  11  176.09    5.63   0
   4  -3 -11  189.30    5.72   0
  -4  -3  11  179.53    5.72   0
  -3   3  11  161.43    7.38   0
   3  -3 -11  162.87    7.28   0
  -3  -3  11  155.29    7.31   0
   3   3 -11  152.69    5.47   0
   2   3 -11  454.38    8.40   0
   2  -3 -11  448.21    8.47   0
  -2  -3  11  455.64    8.20   0
  -2   3  11  446.10    6.82   0
   2   3 -11  453.56    8.35   0
   1   3 -11  379.27    7.89   0
   1  -3 -11  361.36    7.92   0
  -1  -3  11  348.22    8.01   0
   1   3 -11  369.62    8.05   0
  -1   3  11  361.62    7.94   0
   0   3 -11   10.67    6.75   0
   0  -3 -11   13.40    6.82   0
   0  -3  11    7.32    4.86   0
   0   3  11   12.26    4.91   0
   0   3 -11   19.01    6.79   0
  -1  -3 -11  248.32    5.78   0
   1  -3  11  242.14    5.74   0
  -1   3 -11  255.01    7.57   0
   1   3  11  236.56    7.64   0
   2   3  11 1177.68   12.83   0
  -2  -3 -11 1011.70    9.60   0
   2  -3  11  993.99    8.26   0
  -2   3 -11 1028.39    8.29   0
   2   3  11  992.85    8.23   0
   3   3  11  255.03    8.05   0
  -3  -3 -11  769.66    8.76   0
   3  -3  11  740.91    7.74   0
  -3   3 -11  797.12    8.98   0
   3   3  11  774.13    8.81   0
   4   3  11   12.37    6.43   0
  -4  -3 -11   14.86    6.43   0
   4  -3  11    5.44    6.83   0
  -4   3 -11   26.91    6.60   0
   4   3  11   14.94    4.63   0
  -5  -3 -11    8.72    4.42   0
   5  -3  11   16.87    6.41   0
  -5   3 -11   13.00    4.49   0
   5   3  11   13.13    4.78   0
  -6  -3 -11   27.99    6.72   0
   6  -3  11   34.42    6.91   0
  -6   3 -11   38.68    6.85   0
   6   3  11   47.63    6.77   0
  -7  -3 -11   99.80    5.37   0
   7  -3  11   90.45    5.17   0
  -7   3 -11   93.25    5.35   0
   7   3  11   99.64    5.19   0
   8  -3  11  279.18    7.26   0
  -8  -3 -11  281.24    7.78   0
   8  -3  11  281.13    7.82   0
  -8   3 -11  276.62    6.14   0
   8   3  11  247.19    6.08   0
   9  -3  11   22.01    4.71   0
  -9   3 -11   87.68    6.88   0
   9  -3  11   76.52    6.99   0
   9   3  11   80.16    5.33   0
  10  -3  11   39.74    6.78   0
 -10   3 -11   32.92    6.90   0
  10  -3  11   39.67    7.06   0
  10   3  11   21.97    7.19   0
  11  -3  11   32.96    6.74   0
 -11   3 -11   35.63    7.22   0
  11  -3  11   27.89    5.25   0
  11   3  11   26.27    7.32   0
  13   4 -11   15.01    6.86   0
 -13   4  11    6.72    7.38   0
 -13  -4  11    4.89    5.56   0
  12   4 -11   80.30    7.30   0
  12  -4 -11   69.15    7.46   0
 -12  -4  11   55.59    7.57   0
 -12   4  11   70.04    7.66   0
  11   4 -11   48.24    5.25   0
  11  -4 -11   55.93    6.85   0
 -11   4  11   50.41    7.17   0
 -11  -4  11   47.34    5.45   0
  10   4 -11  484.37    8.48   0
  10  -4 -11  472.01    9.31   0
 -10   4  11  467.44    9.32   0
 -10  -4  11  475.72    8.94   0
   9   4 -11  748.43    9.20   0
   9  -4 -11  391.14   21.79   0
  -9   4  11  732.78    9.92   0
   9  -4 -11  716.00    9.91   0
  -9  -4  11  724.50    7.87   0
   8   4 -11   32.15    6.91   0
  -8   4  11   29.80    6.63   0
   8  -4 -11   17.92    6.65   0
  -8  -4  11   29.80    6.93   0
   7   4 -11  467.88    8.58   0
  -7   4  11  449.92    8.36   0
  -7  -4  11  447.09    6.83   0
   7  -4 -11  473.36    8.21   0
  -6   4  11  703.80    9.48   0
   6   4 -11  718.49    7.74   0
  -6  -4  11  694.20    7.74   0
   6  -4 -11  733.79    9.12   0
  -5   4  11    1.86    4.78   0
  -5  -4  11    5.90    6.90   0
   5   4 -11   14.46    6.80   0
   5  -4 -11   -3.90    4.60   0
   4   4 -11  374.78    8.12   0
   4  -4 -11  375.37    6.56   0
  -4  -4  11  375.08    7.75   0
  -4   4  11  362.57    6.47   0
   3   4 -11   25.12    6.88   0
   3  -4 -11   25.32    7.07   0
  -3  -4  11   17.48    6.84   0
  -3   4  11   22.89    6.75   0
   2   4 -11 2022.97   10.69   0
   2  -4 -11 2039.38   11.06   0
   2   4 -11 2307.78   12.70   0
  -2  -4  11 2049.80   11.87   0
  -2   4  11 2072.40   12.17   0
   1   4 -11 1096.52    9.85   0
   1   4 -11  820.43    9.12   0
   1  -4 -11 1104.26    9.63   0
  -1  -4  11 1076.48    9.74   0
  -1   4  11 1118.01    9.72   0
   0  -4 -11   42.92    6.71   0
   0   4 -11   20.11    6.83   0
   0  -4  11   26.69    4.73   0
   0   4  11   25.97    6.63   0
   0   4 -11   34.80    6.81   0
  -1  -4 -11  683.02    7.34   0
   1  -4  11  680.31    7.52   0
   1   4  11  697.80    8.97   0
  -1   4 -11  700.03    7.49   0
   2   4  11  816.66   11.24   0
  -2  -4 -11 1464.33   10.76   0
   2  -4  11 1407.06    9.45   0
   2   4  11 1502.33   10.97   0
  -2   4 -11 1526.97   10.82   0
   3   4  11    1.50    6.62   0
  -3  -4 -11   -2.04    4.86   0
   3  -4  11    5.22    6.67   0
   3   4  11    6.12    4.64   0
  -3   4 -11   10.51    4.56   0
  -4  -4 -11 1107.44    8.58   0
   4  -4  11 1150.50    8.75   0
   4   4  11 1114.53    8.64   0
  -4   4 -11 1148.53    8.86   0
  -5  -4 -11   13.68    4.65   0
   5  -4  11    7.69    4.73   0
  -5   4 -11   20.74    6.60   0
   5   4  11    6.75    4.68   0
  -6  -4 -11  281.44    7.73   0
   6  -4  11  281.79    5.95   0
  -6   4 -11  270.78    5.91   0
   6   4  11  265.50    7.71   0
   7  -4  11  135.23    7.11   0
  -7   4 -11  138.96    7.04   0
   7   4  11  137.76    5.42   0
  -8   4 -11   87.57    6.80   0
   8  -4  11   83.09    7.14   0
   8   4  11   79.29    7.02   0
  -9   4 -11  378.94    7.01   0
   9  -4  11  397.32    8.63   0
   9   4  11  354.10    6.59   0
  10  -4  11  255.46    7.49   0
 -10   4 -11  282.92    8.44   0
  10  -4  11  247.77    8.37   0
  10   4  11  261.67    8.30   0
 -13   5  11   23.47    9.24   0
 -13  -5  11   45.49    7.81   0
  13   5 -11   43.68    7.24   0
  13  -5 -11   19.07    8.83   0
  12   5 -11   22.51    7.07   0
  12  -5 -11   13.64    8.76   0
 -12  -5  11   27.29    7.34   0
 -12   5  11   26.77    7.38   0
  11   5 -11   64.94    5.32   0
  11  -5 -11   37.44    9.99   0
 -11  -5  11   63.61    7.23   0
 -11   5  11   56.49    7.60   0
  10   5 -11    9.57    6.96   0
 -10   5  11    5.08    6.77   0
 -10  -5  11   13.01    7.19   0
   9   5 -11  209.74    7.65   0
  -9   5  11  212.88    8.08   0
   9  -5 -11  216.22    7.91   0
  -9  -5  11  209.79    6.11   0
  -8   5  11  519.27    8.72   0
   8   5 -11  566.31    8.72   0
   8  -5 -11  526.28    8.95   0
  -8  -5  11  532.67    7.35   0
  -7   5  11   26.10    6.69   0
   7   5 -11   38.77    7.01   0
   7  -5 -11   19.71    6.62   0
  -7  -5  11   35.14    7.01   0
   6   5 -11   -2.32    4.85   0
  -6  -5  11    1.98    4.74   0
   6  -5 -11   -8.30    6.91   0
  -6   5  11    5.76    6.77   0
   5   5 -11   25.79    7.03   0
  -5  -5  11   26.70    6.81   0
[truncated: 118,872 more chars]
