# Supplementary material for: Crystal structure of bis­(tetra­methyl­thio­urea-κS)bis(thio­cyanato-κN)cobalt(II)
Source: Acta Crystallogr E Crystallogr Commun. 2020 Jul 31;76(Pt 8):1373–7. doi: 10.1107/S205698902001021X (PMC7405571; doi:10.1107/S205698902001021X)
Supplement: Supplementary file 2 [file e-76-01373-Isup2.hkl]

data_I                                                                          
_shelx_title ' Co(NCS)2(Tetramethylthioharnstoff at 200 in P2(1)/c'             
_shelx_refln_list_code          4                                               
_shelx_F_calc_maximum      127.35                                               
_exptl_crystal_F_000       916.00                                               
_reflns_d_resolution_high  0.7827                                               
                                                                                
loop_                                                                           
 _space_group_symop_operation_xyz                                               
 'x, y, z'                                                                      
 '-x, y+1/2, -z+1/2'                                                            
 '-x, -y, -z'                                                                   
 'x, -y-1/2, z-1/2'                                                             
                                                                                
_cell_length_a    13.3288                                                       
_cell_length_b    11.2140                                                       
_cell_length_c    13.8579                                                       
_cell_angle_alpha  90.000                                                       
_cell_angle_beta   97.667                                                       
_cell_angle_gamma  90.000                                                       
                                                                                
_shelx_F_squared_multiplier     1.000                                           
                                                                                
loop_                                                                           
 _refln_index_h                                                                 
 _refln_index_k                                                                 
 _refln_index_l                                                                 
 _refln_F_squared_calc                                                          
 _refln_F_squared_meas                                                          
 _refln_F_squared_sigma                                                         
 _refln_observed_status                                                         
   4   0   0       2157.38       2082.21        36.85 o                         
   6   0   0       3279.44       2936.53        64.48 o                         
   7   0   0       4449.17       4442.31        77.56 o                         
   8   0   0       3801.57       3787.46        88.81 o                         
   9   0   0       3032.63       3032.78        25.55 o                         
  10   0   0       2527.65       2534.26        24.06 o                         
  11   0   0       1858.89       1847.35        22.52 o                         
  12   0   0        653.90        630.40        18.54 o                         
   1   1   0       6714.10       7253.97      1140.73 o                         
   2   1   0       1465.18       1442.12        36.98 o                         
   4   1   0       3688.95       3426.33        37.32 o                         
   5   1   0          5.58         10.39        13.64 o                         
   6   1   0         83.96         75.83        11.71 o                         
   7   1   0       7782.44       7806.71        86.82 o                         
   8   1   0         68.99         76.07        11.02 o                         
   9   1   0        998.47       1003.16        13.48 o                         
  10   1   0        370.06        390.76        12.09 o                         
  11   1   0          0.38         -0.67        10.35 o                         
  12   1   0        376.65        382.53        11.83 o                         
  13   1   0         34.34         28.47        10.27 o                         
  14   1   0        234.65        229.34        12.66 o                         
  15   1   0          0.24         -0.26        14.95 o                         
   0   2   0       7326.11       8803.84        42.91 o                         
   2   2   0       1717.68       1793.02        27.76 o                         
   3   2   0        242.96        211.86        14.44 o                         
   4   2   0        617.84        542.97        50.13 o                         
   5   2   0       6043.47       6115.64        38.28 o                         
   6   2   0       6010.55       5679.76        36.04 o                         
   7   2   0        551.26        603.15        17.45 o                         
   8   2   0       8163.84       8001.68        40.03 o                         
   9   2   0        318.04        320.86        10.17 o                         
  10   2   0          9.97         11.36         9.36 o                         
  11   2   0        249.04        261.18        10.18 o                         
  12   2   0        504.61        526.78        10.56 o                         
  13   2   0       2561.38       2588.81        52.18 o                         
  14   2   0        751.33        744.52        13.25 o                         
  15   2   0         85.70         88.91        10.35 o                         
  16   2   0         21.51         23.13        11.43 o                         
   1   3   0      12667.39      14268.67        62.67 o                         
   2   3   0         93.64        110.69         9.49 o                         
   3   3   0        261.01        234.76        20.91 o                         
   7   3   0       5309.13       5200.77        30.64 o                         
   8   3   0        298.15        331.36        14.90 o                         
   9   3   0       1310.09       1215.54        18.66 o                         
  10   3   0       1668.21       1670.54        41.21 o                         
  11   3   0        213.56        202.51         9.70 o                         
  12   3   0       1448.43       1434.71        13.75 o                         
  13   3   0        454.84        483.86        21.41 o                         
  14   3   0        279.11        303.83         9.37 o                         
  15   3   0       1025.01       1004.96        13.19 o                         
  16   3   0          0.72          7.22         8.61 o                         
   0   4   0          3.37          5.81        13.38 o                         
   1   4   0        182.01        191.15        10.03 o                         
   2   4   0       2056.88       2112.90        26.47 o                         
   3   4   0       1792.61       1743.74        22.10 o                         
   4   4   0       1447.67       1512.71        43.81 o                         
   5   4   0       2200.79       2031.36        64.36 o                         
   6   4   0        267.19        299.05        11.26 o                         
   7   4   0         78.77        108.65        10.36 o                         
   8   4   0        119.22        130.94        13.74 o                         
   9   4   0        842.65        865.33        16.83 o                         
  10   4   0         14.37         12.40         9.09 o                         
  11   4   0          0.06          7.37        10.07 o                         
  12   4   0        169.35        173.08         8.66 o                         
  13   4   0          0.15          8.32         8.05 o                         
  14   4   0          6.38         13.72         8.89 o                         
  15   4   0        122.96        122.99         8.71 o                         
  16   4   0         57.79         51.69        10.53 o                         
   1   5   0       5756.32       5517.24        21.87 o                         
   2   5   0       9305.04       9228.38       185.03 o                         
   3   5   0       4237.57       4338.81        38.76 o                         
   4   5   0       3911.96       3833.40        70.78 o                         
   5   5   0       2760.71       2622.54        57.05 o                         
   6   5   0          3.73          4.89         6.02 o                         
   7   5   0       5094.18       4575.16        93.34 o                         
   8   5   0        602.78        583.15        12.24 o                         
   9   5   0       2518.18       2043.23       475.93 o                         
  10   5   0         95.99        115.70         8.43 o                         
  11   5   0         46.55         31.90        11.75 o                         
  12   5   0       1217.68       1207.89        13.80 o                         
  13   5   0        441.42        468.01         9.84 o                         
  14   5   0        562.79        546.35        13.96 o                         
  15   5   0        377.01        392.42        10.09 o                         
   0   6   0       2993.53       2982.27        23.28 o                         
   1   6   0        415.45        365.41         8.34 o                         
   2   6   0       4351.11       4249.72        17.88 o                         
   3   6   0        120.05         96.25         7.31 o                         
   4   6   0       1440.88       1395.10        16.66 o                         
   5   6   0       1204.26       1160.36        11.31 o                         
   6   6   0       1505.01       1454.50        42.46 o                         
   7   6   0       1343.99       1285.21        35.04 o                         
   8   6   0       1336.64       1337.92        45.37 o                         
   9   6   0        480.33        484.05         8.29 o                         
  10   6   0          1.05         11.00         9.59 o                         
  11   6   0       1024.68       1161.07        80.36 o                         
  12   6   0        237.47        206.77        27.41 o                         
  13   6   0        186.46        196.02         6.98 o                         
  14   6   0         37.06         35.34         5.93 o                         
  15   6   0        183.92        168.41         9.23 o                         
   1   7   0        334.65        282.53        10.01 o                         
   2   7   0         20.38         29.10         7.60 o                         
   3   7   0        706.39        688.11         7.26 o                         
   4   7   0       1697.70       1636.23        37.74 o                         
   5   7   0        649.52        631.16         9.64 o                         
   6   7   0          4.10         -0.63         8.96 o                         
   7   7   0        300.06        296.98        10.40 o                         
   8   7   0          1.72         -4.34         8.52 o                         
   9   7   0        161.71        151.34         6.36 o                         
  10   7   0        421.17        519.83        50.13 o                         
  11   7   0         92.09         88.30         7.81 o                         
  12   7   0         39.08         34.42        19.37 o                         
  13   7   0         13.30          4.75         5.64 o                         
  14   7   0         16.69         17.59         6.64 o                         
   0   8   0       4139.21       4197.76        23.74 o                         
   1   8   0        486.33        507.67        10.15 o                         
   2   8   0       3136.13       3100.38        22.85 o                         
   3   8   0       2580.96       2612.61        70.65 o                         
   4   8   0        139.56        133.76         7.95 o                         
   5   8   0        269.81        250.64         8.13 o                         
   6   8   0        587.93        612.43        10.64 o                         
   7   8   0        730.62        722.05         9.23 o                         
   8   8   0       2885.15       2924.68        14.92 o                         
   9   8   0        134.13        140.34        13.44 o                         
  10   8   0         84.47         87.48         7.76 o                         
  11   8   0        804.67        799.38        13.86 o                         
  12   8   0        204.08        215.10        11.38 o                         
  13   8   0        337.19        329.63        13.90 o                         
  14   8   0         27.78         21.56         7.03 o                         
   1   9   0       2162.64       2177.67        30.89 o                         
   2   9   0         24.35         31.37         6.69 o                         
   3   9   0        134.96        140.70         8.51 o                         
   4   9   0         64.11         66.31         5.38 o                         
   5   9   0        316.31        325.67         7.89 o                         
   6   9   0        244.08        286.68        14.54 o                         
   7   9   0        366.24        342.63         8.09 o                         
   8   9   0          1.06         -5.61         8.21 o                         
   9   9   0         29.47         32.85         8.15 o                         
  10   9   0         23.10         21.56         6.46 o                         
  11   9   0         18.07         24.16         8.30 o                         
  12   9   0        110.95        107.86        12.65 o                         
  13   9   0        104.42         97.34         9.91 o                         
   0  10   0       1182.79       1339.42        16.76 o                         
   1  10   0        172.26        162.15         7.78 o                         
   2  10   0        515.85        509.72         7.00 o                         
   3  10   0        778.38        760.23         7.59 o                         
   4  10   0        101.29        102.03         5.62 o                         
   5  10   0         51.95         59.41         6.87 o                         
   6  10   0        107.62        119.63         8.42 o                         
   7  10   0        184.28        181.24         8.89 o                         
   8  10   0        463.58        489.48        36.26 o                         
   9  10   0         61.20         76.79         8.74 o                         
  10  10   0        125.80        125.19         7.63 o                         
  11  10   0        193.72        185.49         7.66 o                         
  12  10   0         10.27          9.12        12.09 o                         
   1  11   0        574.00        563.06         8.91 o                         
   2  11   0         69.07         78.68         5.78 o                         
   3  11   0          0.18         10.02         8.32 o                         
   4  11   0        197.21        201.11         7.48 o                         
   5  11   0        230.95        222.61         6.78 o                         
   6  11   0        342.34        339.03         7.96 o                         
   7  11   0       1316.52       1441.92        30.42 o                         
   8  11   0          5.53         10.93        10.13 o                         
   9  11   0        196.84        215.89         9.69 o                         
  10  11   0          2.17         11.38         7.72 o                         
   0  12   0         61.02         80.48        12.22 o                         
   1  12   0         21.99         22.26         7.20 o                         
   2  12   0         13.94         18.74         5.24 o                         
   3  12   0        158.15        175.17        11.47 o                         
   4  12   0          3.70          0.03         5.51 o                         
   5  12   0          8.07         23.09         6.80 o                         
   6  12   0        116.73        116.68         9.82 o                         
   7  12   0         24.97         18.96         8.56 o                         
   8  12   0          0.26          6.70         8.55 o                         
   9  12   0         21.43         10.07         6.27 o                         
   1  13   0        151.38        159.06         5.56 o                         
   2  13   0        133.75        122.75         5.02 o                         
   3  13   0        104.75         89.64         9.13 o                         
   4  13   0        232.92        236.62        10.32 o                         
   5  13   0          5.98         17.34         6.00 o                         
   6  13   0        263.03        273.73         9.78 o                         
   7  13   0        177.10        152.34         8.13 o                         
   0  14   0        383.94        319.49        10.88 o                         
   1  14   0         32.34         27.21         6.14 o                         
   2  14   0         67.19         59.88         6.21 o                         
   3  14   0          2.76          7.24         6.95 o                         
 -14   1   1          2.90          6.98        12.11 o                         
 -13   1   1       1011.34       1052.96        16.59 o                         
 -12   1   1       3581.90       3654.35        35.54 o                         
 -11   1   1       1574.16       1620.76        37.86 o                         
 -10   1   1       1748.90       1713.39        19.36 o                         
  -9   1   1        195.63        206.39        16.78 o                         
  -8   1   1       2420.02       2377.54        28.53 o                         
  -7   1   1       3657.30       3646.14        32.88 o                         
  -6   1   1       4986.74       5079.30        39.10 o                         
  -5   1   1       2496.05       2409.19        30.01 o                         
  -3   1   1       1156.31       1271.88        20.59 o                         
  -2   1   1        343.57        399.99        13.97 o                         
  -1   1   1       2447.26       2965.61        22.23 o                         
   0   1   1        154.52        211.36        13.80 o                         
   2   1   1         26.62         61.91        13.52 o                         
   3   1   1       5898.45       6269.06        46.50 o                         
   5   1   1        156.00        152.45         9.89 o                         
   6   1   1       3987.68       3972.86       114.06 o                         
   7   1   1       9966.57      10695.70        48.23 o                         
   8   1   1       4001.30       4066.63       213.28 o                         
   9   1   1       1906.97       1788.24        43.71 o                         
  10   1   1        666.70        637.95        10.65 o                         
  11   1   1       1977.66       1987.65        39.59 o                         
  12   1   1        937.97        935.08        13.28 o                         
  13   1   1        729.14        716.60        13.63 o                         
  14   1   1        140.64        135.78        10.68 o                         
  15   1   1        902.37        895.14        19.27 o                         
 -16   2   1        218.60        208.49        13.18 o                         
 -15   2   1         26.86         25.01        10.31 o                         
 -14   2   1         88.92         90.03         9.95 o                         
 -13   2   1        121.12        129.32        10.28 o                         
 -12   2   1         10.27         11.19         8.77 o                         
 -11   2   1       1172.48       1169.24        15.01 o                         
 -10   2   1        671.30        645.70        16.48 o                         
  -9   2   1        651.78        618.66        16.68 o                         
  -8   2   1       1310.79       1267.22        19.84 o                         
  -7   2   1       1690.24       1572.63        21.89 o                         
  -6   2   1        486.44        454.23        17.03 o                         
  -5   2   1       2627.18       2542.96        26.99 o                         
  -4   2   1       7269.85       5271.54      3518.26 o                         
  -2   2   1        527.09        633.73        13.72 o                         
  -1   2   1         56.64         45.78        14.08 o                         
   1   2   1      15047.08      18845.90        85.60 o                         
   2   2   1       6743.68       7545.65       108.81 o                         
   4   2   1       2302.47       2251.30        23.62 o                         
   5   2   1        539.69        470.50        15.41 o                         
   6   2   1         28.97         63.38         9.41 o                         
   7   2   1        121.42        150.53        11.25 o                         
   8   2   1        872.72        731.92        10.97 o                         
   9   2   1        178.44        180.46        10.10 o                         
  10   2   1       1771.08       1726.22        32.02 o                         
  11   2   1        720.26        743.23        21.25 o                         
  12   2   1         15.62          9.68         8.58 o                         
  13   2   1          5.28         11.65         8.61 o                         
  14   2   1        453.35        480.97        15.38 o                         
  15   2   1          0.30          3.90         9.59 o                         
  16   2   1        510.71        439.45        39.61 o                         
 -16   3   1         44.77         44.77        10.13 o                         
 -15   3   1          1.15          1.71         8.84 o                         
 -14   3   1          7.49          9.30         9.52 o                         
 -13   3   1        731.29        732.09        11.70 o                         
 -12   3   1       1407.48       1426.04        19.54 o                         
 -11   3   1        302.01        294.95        13.21 o                         
 -10   3   1        259.98        235.90        13.59 o                         
  -9   3   1         53.55         69.31        13.45 o                         
  -8   3   1       1362.75       1268.30        16.35 o                         
  -7   3   1         48.11         81.42        14.47 o                         
  -6   3   1        705.27        629.73        11.85 o                         
  -5   3   1         13.45         10.58         9.86 o                         
  -4   3   1       7486.54       7424.33        37.58 o                         
  -3   3   1         39.34         46.83         8.68 o                         
  -2   3   1       2571.33       2530.39        15.11 o                         
  -1   3   1       2959.33       2964.39        22.07 o                         
   0   3   1       1487.92       1603.42        16.40 o                         
   2   3   1       6550.30       6984.71       242.22 o                         
   3   3   1          0.92          2.54         8.38 o                         
   4   3   1         91.85         90.98         7.69 o                         
   5   3   1        105.54        116.62        10.32 o                         
   6   3   1       3276.57       3110.98        26.04 o                         
   7   3   1       1505.23       1393.49        20.25 o                         
   8   3   1        319.10        271.44        22.60 o                         
   9   3   1        108.51        111.35         9.03 o                         
  10   3   1          0.79          2.28         7.00 o                         
  11   3   1       1072.47       1066.08        23.70 o                         
  12   3   1       1083.41       1113.40        43.33 o                         
  13   3   1         42.01         29.37         8.00 o                         
  14   3   1         82.47         72.47        10.14 o                         
  15   3   1        123.93        131.32         9.48 o                         
  16   3   1         30.34         35.87        10.29 o                         
 -16   4   1        741.26        666.69        32.13 o                         
 -15   4   1         39.65         40.39         8.38 o                         
 -14   4   1          3.15          7.97         8.25 o                         
 -13   4   1        392.43        404.09         9.88 o                         
 -12   4   1          3.57          9.45        11.57 o                         
 -11   4   1       3936.36       3963.14        26.02 o                         
 -10   4   1        254.80        244.79        13.83 o                         
  -9   4   1       4145.20       4095.74        25.97 o                         
  -8   4   1       3783.80       3739.13        26.10 o                         
  -7   4   1       1983.92       1888.84        29.73 o                         
  -6   4   1        998.81        960.62        17.86 o                         
  -5   4   1       5644.69       5567.33       190.41 o                         
  -4   4   1       2517.94       2432.36        18.85 o                         
  -3   4   1       5837.35       4359.89      1390.37 o                         
  -2   4   1       1634.77       1504.94        10.61 o                         
  -1   4   1        746.31        724.53        13.55 o                         
   0   4   1       1305.61       1172.77        41.49 o                         
   1   4   1       6156.00       6302.61        25.92 o                         
   2   4   1       5877.57       5523.83        90.85 o                         
   3   4   1      12307.73      13309.87       342.88 o                         
   4   4   1          4.72         11.39         7.68 o                         
   5   4   1       5425.52       5257.33       835.44 o                         
   6   4   1       2179.11       2152.49        41.63 o                         
   7   4   1          2.09          7.32         4.98 o                         
   8   4   1       6773.25       6570.15        29.60 o                         
   9   4   1       1139.48       1170.70        12.13 o                         
  10   4   1       3054.21       3070.85        97.24 o                         
  11   4   1       1400.08       1390.10        28.38 o                         
  12   4   1        116.89        115.46         8.57 o                         
  13   4   1        281.08        256.26         9.41 o                         
  14   4   1        323.78        330.48        23.72 o                         
  15   4   1        131.09        120.55         8.91 o                         
  16   4   1        769.90        709.18        42.22 o                         
 -15   5   1        248.61        243.42         9.41 o                         
 -14   5   1        211.08        225.60         8.96 o                         
 -13   5   1         59.02         59.64         8.40 o                         
 -12   5   1         13.34         22.96        11.62 o                         
 -11   5   1         16.08          6.41         8.08 o                         
 -10   5   1       1326.39       1307.47        18.67 o                         
  -9   5   1       1186.21       1030.22        46.81 o                         
  -8   5   1         39.63         62.36         7.25 o                         
  -7   5   1        995.33        949.92        15.04 o                         
  -6   5   1        143.16        147.70         7.44 o                         
  -5   5   1         11.27          9.66         7.22 o                         
  -4   5   1       4312.50       4447.43        84.94 o                         
  -3   5   1         32.17         27.28         6.52 o                         
  -2   5   1        332.11        288.40        46.08 o                         
  -1   5   1       1338.07       1305.61        11.06 o                         
   0   5   1       6835.39       7162.13        38.44 o                         
   1   5   1        294.66        309.76         8.61 o                         
   2   5   1         12.92         12.19         5.83 o                         
   3   5   1       3756.46       3878.74       123.63 o                         
   4   5   1        477.19        382.58         7.94 o                         
   5   5   1       3517.48       3166.36       269.86 o                         
   6   5   1        502.47        449.38         8.06 o                         
   7   5   1        134.75        151.41         8.37 o                         
   8   5   1          1.91         -0.78         5.78 o                         
   9   5   1       1220.98       1147.73         9.27 o                         
  10   5   1       1321.60       1307.18        23.09 o                         
  11   5   1         21.42         23.80         5.04 o                         
  12   5   1        149.21        146.22        13.15 o                         
  13   5   1          0.07          4.79         8.15 o                         
  14   5   1         98.64         95.68        12.80 o                         
  15   5   1         40.68         41.46         5.92 o                         
 -15   6   1         10.02          9.20         6.71 o                         
 -14   6   1          4.04         10.15         6.49 o                         
 -13   6   1          6.11          8.07         7.89 o                         
 -12   6   1         68.45         57.07         6.72 o                         
 -11   6   1        271.24        267.22        14.14 o                         
 -10   6   1        142.40        164.48        12.70 o                         
  -9   6   1        466.30        492.70         9.71 o                         
  -8   6   1       2747.55       2721.46        52.47 o                         
  -7   6   1        469.85        484.01        11.32 o                         
  -6   6   1        194.87        166.91         7.91 o                         
  -5   6   1        978.60        951.45        12.17 o                         
  -4   6   1        277.92        244.34        10.48 o                         
  -3   6   1       7410.15       7407.75       107.14 o                         
  -2   6   1        270.28        258.28        10.43 o                         
  -1   6   1       1194.63       1313.97        11.94 o                         
   0   6   1        532.26        399.27        73.89 o                         
   1   6   1        478.03        512.29         8.89 o                         
   2   6   1       2646.09       2414.34        20.48 o                         
   3   6   1       2037.95       2050.37        36.89 o                         
   4   6   1        476.10        479.51         8.06 o                         
   5   6   1       2332.59       2316.14        66.97 o                         
   6   6   1        941.23        949.89        35.19 o                         
   7   6   1       3134.40       3017.80        65.81 o                         
   8   6   1       1479.84       1513.60        30.79 o                         
   9   6   1        250.05        251.01        11.79 o                         
  10   6   1        155.13        177.62         5.75 o                         
  11   6   1        820.08        900.65        40.23 o                         
  12   6   1        196.18        205.68        16.78 o                         
  13   6   1         64.65         72.28         6.70 o                         
  14   6   1         19.98         23.20         5.69 o                         
  15   6   1         62.13         49.67         5.97 o                         
 -14   7   1        140.64        137.77         6.80 o                         
 -13   7   1         74.14         75.85         8.12 o                         
 -12   7   1        756.86        782.38        53.27 o                         
 -11   7   1          2.30         21.52         6.15 o                         
 -10   7   1       1544.58       1774.01       127.44 o                         
  -9   7   1         48.57         59.16         4.97 o                         
  -8   7   1        798.67        779.03         9.90 o                         
  -7   7   1         38.46         40.30        12.45 o                         
  -6   7   1       2277.22       2199.81        13.82 o                         
  -5   7   1       1619.78       1601.19        19.01 o                         
  -4   7   1       7361.65       7350.30        22.17 o                         
  -3   7   1        238.35        213.60        11.47 o                         
  -2   7   1       4449.20       4553.14        26.04 o                         
  -1   7   1       2813.70       2695.88        24.88 o                         
   0   7   1        134.86        129.50         9.50 o                         
   1   7   1        600.49        543.03        23.07 o                         
   2   7   1       2251.40       2107.77        37.68 o                         
   3   7   1       3945.64       3336.82       393.86 o                         
   4   7   1       8477.59       8596.48       102.43 o                         
   5   7   1        480.90        500.07        10.41 o                         
   6   7   1        198.07        180.67         7.99 o                         
   7   7   1        133.17        127.90         7.44 o                         
   8   7   1          0.64          6.49         8.16 o                         
   9   7   1       2035.48       2019.67        26.24 o                         
  10   7   1         91.87        115.85         7.30 o                         
  11   7   1        231.56        264.27        11.23 o                         
  12   7   1        270.10        283.48         7.21 o                         
  13   7   1        296.24        313.37        12.99 o                         
  14   7   1         47.03         38.14         6.58 o                         
 -14   8   1          0.56          4.87         5.35 o                         
 -13   8   1         15.16         26.29         8.11 o                         
 -12   8   1         73.82        107.09        16.19 o                         
 -11   8   1         12.95         18.68        11.99 o                         
 -10   8   1        319.94        332.74         8.88 o                         
  -9   8   1         18.08         22.65         5.89 o                         
  -8   8   1        226.05        227.38         7.46 o                         
  -7   8   1          0.01          6.05         7.15 o                         
  -6   8   1        847.21        855.28        25.97 o                         
  -5   8   1       3614.12       3610.11        37.51 o                         
  -4   8   1        321.63        330.59         6.87 o                         
  -3   8   1        211.72        196.68         7.71 o                         
  -2   8   1       1032.77       1049.09        10.73 o                         
  -1   8   1        755.87        721.43        21.07 o                         
   0   8   1        108.34        123.46         7.35 o                         
   1   8   1        831.79        786.63        10.97 o                         
   2   8   1          0.69          2.94         5.08 o                         
   3   8   1        481.06        471.05         8.45 o                         
   4   8   1        184.45        199.02         6.46 o                         
   5   8   1         21.43         25.33         7.06 o                         
   6   8   1        506.17        513.20         9.80 o                         
   7   8   1         54.24         43.46         8.13 o                         
   8   8   1          1.06         -1.28         8.05 o                         
   9   8   1        146.50        149.91         9.76 o                         
  10   8   1        327.20        353.84        12.09 o                         
  11   8   1         16.66         31.71         6.18 o                         
  12   8   1          8.71          9.66         8.62 o                         
  13   8   1         30.55         22.75         6.79 o                         
 -13   9   1         93.10         75.18        12.73 o                         
 -12   9   1        152.25        161.45        12.34 o                         
 -11   9   1         36.01         26.78         8.55 o                         
 -10   9   1        629.01        643.06         9.88 o                         
  -9   9   1        419.33        401.37         7.13 o                         
  -8   9   1         45.04         52.20         9.40 o                         
  -7   9   1        544.92        565.47        20.98 o                         
  -6   9   1        129.99        120.05         7.13 o                         
  -5   9   1        836.49        831.72        10.87 o                         
  -4   9   1       1428.65       1461.99        17.57 o                         
  -3   9   1          7.92         14.79         5.39 o                         
  -2   9   1        693.56        645.02        15.59 o                         
  -1   9   1        296.41        315.03        10.84 o                         
   0   9   1        139.41        134.98         7.75 o                         
   1   9   1        697.81        697.59         8.49 o                         
   2   9   1          1.84          8.28         6.72 o                         
   3   9   1       4205.75       4305.87        89.05 o                         
   4   9   1       1551.43       1546.54         9.22 o                         
   5   9   1        212.43        196.24        11.16 o                         
   6   9   1         86.15         91.00        12.62 o                         
   7   9   1        552.63        581.67        15.65 o                         
   8   9   1          7.31         10.29         8.92 o                         
   9   9   1        684.70        738.42        11.12 o                         
  10   9   1        470.16        436.33        18.37 o                         
  11   9   1        351.09        348.77         7.66 o                         
  12   9   1        623.76        577.74        37.58 o                         
 -12  10   1         68.77         62.74        12.83 o                         
 -11  10   1        255.56        235.78         9.32 o                         
 -10  10   1         51.22         53.50         7.80 o                         
  -9  10   1         18.39         20.40         7.25 o                         
  -8  10   1         58.54         65.35         6.88 o                         
  -7  10   1         83.05         79.99         7.17 o                         
  -6  10   1        368.11        373.78         8.13 o                         
  -5  10   1        271.93        276.81         7.97 o                         
  -4  10   1          9.26         21.83         6.47 o                         
  -3  10   1         12.32         20.90         5.71 o                         
  -2  10   1         48.90         44.86         5.32 o                         
  -1  10   1          5.27          9.68         7.01 o                         
   0  10   1        552.70        585.34        19.87 o                         
   1  10   1        681.79        700.70        12.17 o                         
   2  10   1          0.55          9.27         6.35 o                         
   3  10   1        739.50        730.57         9.13 o                         
   4  10   1        531.07        541.44        17.83 o                         
   5  10   1        230.02        237.54         8.89 o                         
   6  10   1          6.28         10.14         6.56 o                         
   7  10   1         68.82         63.25         6.87 o                         
   8  10   1        881.18        915.90        31.71 o                         
   9  10   1        281.21        313.63        13.09 o                         
  10  10   1        205.23        199.73         8.12 o                         
  11  10   1          6.10          6.37         6.57 o                         
 -10  11   1         69.75         56.33         6.50 o                         
  -9  11   1         17.14         17.10         6.27 o                         
  -8  11   1          4.09          7.23         5.86 o                         
  -7  11   1        111.50        125.47        13.09 o                         
  -6  11   1         22.76         28.17         6.89 o                         
  -5  11   1        377.10        380.06         8.38 o                         
  -4  11   1         42.42         52.31         6.75 o                         
  -3  11   1        309.50        326.26         7.13 o                         
  -2  11   1        418.16        408.28        15.18 o                         
  -1  11   1        621.81        669.22        18.33 o                         
   0  11   1        573.62        567.07        11.62 o                         
   1  11   1         25.82          7.74        11.05 o                         
   2  11   1        478.24        501.22        18.72 o                         
   3  11   1        191.88        184.72        11.99 o                         
   4  11   1        638.86        657.10        19.66 o                         
   5  11   1         12.67         16.19         5.71 o                         
   6  11   1        367.32        398.30        18.40 o                         
   7  11   1         11.33         14.87         7.08 o                         
   8  11   1        111.15         83.72         8.52 o                         
   9  11   1        165.24        157.54         9.23 o                         
  10  11   1          0.46          4.01         7.37 o                         
  -9  12   1         74.37         64.26         7.75 o                         
  -8  12   1        125.10        103.18         7.19 o                         
  -7  12   1          4.10         -6.97         6.97 o                         
  -6  12   1         64.15         71.75         6.16 o                         
  -5  12   1        347.97        371.69         9.44 o                         
  -4  12   1         26.88         31.06         5.18 o                         
  -3  12   1        394.13        412.33         6.73 o                         
  -2  12   1        117.01        126.63         9.72 o                         
  -1  12   1        326.81        306.37         8.18 o                         
   0  12   1        471.24        541.70         8.81 o                         
   1  12   1        302.76        356.28        14.92 o                         
   2  12   1        280.31        281.82         7.78 o                         
   3  12   1        170.20        187.19         7.60 o                         
   4  12   1         16.73         26.28         5.11 o                         
   5  12   1        126.82        130.32         7.25 o                         
   6  12   1         47.87         63.65         8.28 o                         
   7  12   1         71.92         81.12         8.71 o                         
   8  12   1        152.45        145.04         7.77 o                         
   9  12   1          7.22          6.78         8.77 o                         
  -7  13   1          0.08         -1.53         6.11 o                         
  -6  13   1         56.74         48.05         8.91 o                         
  -5  13   1          3.63         11.30         8.43 o                         
  -4  13   1         13.26         17.04         5.60 o                         
  -3  13   1         33.93         38.26         6.16 o                         
  -2  13   1          2.76          2.50         4.90 o                         
  -1  13   1          6.13          4.67        11.65 o                         
   0  13   1          0.12          3.63         7.02 o                         
   1  13   1         19.79         25.41         5.42 o                         
   2  13   1        132.91        114.36         8.11 o                         
   3  13   1          0.03          3.83         4.73 o                         
   4  13   1          1.56         14.85         5.24 o                         
   5  13   1        100.49        102.50         7.50 o                         
   6  13   1         87.72         83.55         7.42 o                         
  -3  14   1          7.92          4.13         5.25 o                         
  -2  14   1          2.05         12.55         6.79 o                         
  -1  14   1        150.58        162.84         7.18 o                         
   0  14   1        264.43        270.01        19.88 o                         
   1  14   1          2.86          2.86         5.86 o                         
   2  14   1         10.26          5.27         5.35 o                         
   3  14   1         53.77         46.80         7.20 o                         
 -11   0   2         99.61         99.66        14.27 o                         
 -10   0   2       1974.88       1877.31        43.48 o                         
  -9   0   2        147.97        144.10        18.12 o                         
  -8   0   2       4245.66       4236.18        41.35 o                         
  -7   0   2       3551.45       3303.41        36.94 o                         
  -6   0   2       2383.13       2060.41        21.76 o                         
  -2   0   2       2341.83       2291.64        23.72 o                         
   1   0   2       3050.89       3310.54        53.79 o                         
   2   0   2       2688.89       2729.72        28.04 o                         
   4   0   2        183.91        207.58        11.13 o                         
   5   0   2         11.38         18.18         9.38 o                         
   6   0   2        381.47        399.85        15.90 o                         
   7   0   2       5691.34       5947.70        37.21 o                         
   8   0   2       3415.36       3178.71        27.31 o                         
   9   0   2       2206.48       2135.20        23.70 o                         
  10   0   2         88.74         94.84        14.44 o                         
  11   0   2       1364.23       1398.47        15.87 o                         
  12   0   2        756.56        697.85        13.50 o                         
  13   0   2       1931.06       1933.19        21.02 o                         
  14   0   2          9.82         11.49        12.60 o                         
 -14   1   2         51.30         52.85        13.00 o                         
 -13   1   2        233.41        246.47        12.72 o                         
 -12   1   2        143.67        135.45        10.38 o                         
 -11   1   2       1065.20       1055.68        18.67 o                         
 -10   1   2        129.07        109.75        15.16 o                         
  -9   1   2        841.85        897.81        20.47 o                         
  -8   1   2          3.15          9.53        15.04 o                         
  -7   1   2        584.92        665.67        18.29 o                         
  -6   1   2        941.18        946.61        13.00 o                         
  -5   1   2        807.61        814.50        12.28 o                         
  -4   1   2       1706.52       1795.92        22.76 o                         
  -3   1   2       2855.52       2905.92        18.45 o                         
  -2   1   2       3894.12       4197.37        20.99 o                         
  -1   1   2        303.65        350.00        10.23 o                         
   0   1   2        451.10        444.40        10.61 o                         
   1   1   2       7196.92       8631.22       135.50 o                         
   2   1   2       1357.16       1564.49        14.37 o                         
   3   1   2        601.37        585.16         9.75 o                         
   4   1   2        583.86        580.89        10.52 o                         
   5   1   2        604.23        613.98        15.37 o                         
   6   1   2        342.30        279.07         8.58 o                         
   7   1   2        173.75        146.53         8.15 o                         
   8   1   2        666.58        692.44        12.40 o                         
   9   1   2        234.07        230.41        10.40 o                         
  10   1   2       3183.78       3122.65        34.79 o                         
  11   1   2        355.85        367.84         8.67 o                         
  12   1   2        198.35        198.73         7.41 o                         
  13   1   2          7.28         16.37         9.25 o                         
  14   1   2         40.93         37.88         9.77 o                         
  15   1   2         80.96         69.68        10.96 o                         
  16   1   2          7.57         11.34        13.86 o                         
 -16   2   2        204.16        185.79        14.41 o                         
 -15   2   2          3.61          6.71        10.22 o                         
 -14   2   2        229.34        240.52        11.43 o                         
 -13   2   2         35.56         43.66         9.48 o                         
 -12   2   2        212.38        221.14        10.76 o                         
 -11   2   2       1599.48       1487.92        20.67 o                         
 -10   2   2        812.61        808.22        16.88 o                         
  -9   2   2       2199.76       2252.97        23.46 o                         
  -8   2   2         92.82         98.93        14.02 o                         
  -7   2   2       1682.03       1672.68        21.85 o                         
  -6   2   2        864.89        704.36        12.56 o                         
  -5   2   2       7412.03       7350.20        53.39 o                         
  -4   2   2         60.62         97.95         9.96 o                         
  -3   2   2       1230.41       1308.56        14.98 o                         
  -2   2   2       2378.38       2560.33        15.91 o                         
   1   2   2       2464.96       2724.09        22.84 o                         
   2   2   2        477.78        487.59        10.70 o                         
   3   2   2        593.86        579.60         8.82 o                         
   5   2   2       5403.78       5372.92        69.10 o                         
   6   2   2        237.29        206.00         8.24 o                         
   7   2   2       7775.21       7775.54        35.21 o                         
   8   2   2       1468.56       1479.93        21.89 o                         
   9   2   2       2378.33       2307.65        18.84 o                         
  10   2   2        313.88        301.53         8.73 o                         
  11   2   2         89.12         85.04         7.32 o                         
  12   2   2       1008.97       1002.33        11.78 o                         
  13   2   2        240.82        245.49         9.83 o                         
  14   2   2        280.60        277.55        10.94 o                         
  15   2   2          1.96          2.69        10.07 o                         
  16   2   2        208.41        185.03        11.50 o                         
 -16   3   2         16.58         16.67         9.71 o                         
 -15   3   2        201.86        201.46        10.44 o                         
 -14   3   2         84.37         92.58         8.96 o                         
 -13   3   2        521.90        536.55        10.22 o                         
 -12   3   2        302.92        279.71        13.06 o                         
 -11   3   2        156.93        141.18        12.10 o                         
 -10   3   2          4.13          4.49        11.93 o                         
  -9   3   2       2492.32       2483.10        22.77 o                         
  -8   3   2       1713.58       1790.54        20.59 o                         
  -7   3   2       3292.17       3048.57        24.65 o                         
  -6   3   2       3082.10       2877.44        41.67 o                         
  -5   3   2          7.74         13.69         8.27 o                         
  -4   3   2       2362.77       2275.75        14.24 o                         
  -3   3   2      10434.81      10958.01        49.51 o                         
  -2   3   2       3278.23       3027.51        14.95 o                         
  -1   3   2        816.97        844.15        13.32 o                         
   0   3   2          7.65         35.37        13.92 o                         
   1   3   2         13.13         15.10         9.18 o                         
   2   3   2       6071.32       6594.28        76.58 o                         
   3   3   2       2621.41       2464.45        48.46 o                         
   4   3   2      10716.23      11601.54        77.17 o                         
   5   3   2        320.66        419.58         8.07 o                         
   6   3   2       2800.04       2845.18        26.97 o                         
   7   3   2       1565.70       1511.89        12.82 o                         
   8   3   2        266.94        278.45         9.13 o                         
   9   3   2        711.82        699.18        11.48 o                         
  10   3   2        384.50        364.04         9.27 o                         
  11   3   2          1.74         11.95         7.86 o                         
  12   3   2        945.04        967.98        40.18 o                         
  13   3   2         11.93         12.49         8.11 o                         
  14   3   2        123.42        117.72         8.71 o                         
  15   3   2         45.71         47.05         9.03 o                         
  16   3   2         24.79         23.60        10.06 o                         
 -16   4   2         26.37         27.58         9.03 o                         
 -15   4   2         14.78         18.66         8.27 o                         
 -14   4   2         18.40         22.86         8.26 o                         
 -13   4   2         64.73         62.29        11.46 o                         
 -12   4   2        841.60        869.84        15.81 o                         
 -11   4   2        197.95        205.81        12.73 o                         
 -10   4   2         38.59         29.81        12.71 o                         
  -9   4   2        804.80        759.18        15.78 o                         
  -8   4   2         81.05         98.66        13.43 o                         
  -7   4   2        616.69        555.08        11.26 o                         
  -6   4   2       4412.07       4481.96        99.12 o                         
  -5   4   2        133.83        130.85         5.88 o                         
  -4   4   2          7.38          4.39         6.57 o                         
  -3   4   2         71.93         86.98         9.51 o                         
  -2   4   2       2373.86       2451.83        15.90 o                         
  -1   4   2       4623.63       4916.81        25.74 o                         
   0   4   2        168.24        167.80         9.97 o                         
   1   4   2          0.44          9.33        11.46 o                         
   2   4   2       2250.61       2165.07        65.25 o                         
   3   4   2         12.04         12.78         7.71 o                         
   4   4   2       2532.39       2519.16        29.37 o                         
   5   4   2       1308.52       1290.30        10.98 o                         
   6   4   2        989.28       1103.90        26.74 o                         
   7   4   2        110.46        101.01         6.46 o                         
   8   4   2       2858.31       2823.02        29.67 o                         
   9   4   2          1.59         -1.04         5.26 o                         
  10   4   2          4.86          4.64         7.15 o                         
  11   4   2        634.18        615.88        14.14 o                         
  12   4   2          0.20          5.22         7.96 o                         
  13   4   2        266.70        265.67         9.17 o                         
  14   4   2         34.27         29.11         8.34 o                         
  15   4   2         14.89         12.16         8.51 o                         
 -15   5   2        334.18        326.20        42.79 o                         
 -14   5   2        108.76        110.73         8.66 o                         
 -13   5   2         11.34          1.71        11.41 o                         
 -12   5   2        309.88        283.66        12.61 o                         
 -11   5   2        227.63        217.20        12.57 o                         
 -10   5   2       1044.70       1034.24        16.54 o                         
  -9   5   2        119.41        135.41         8.94 o                         
  -8   5   2       1239.39       1260.98        38.25 o                         
  -7   5   2        744.64        727.73        10.05 o                         
  -6   5   2          0.92          5.84         6.05 o                         
  -5   5   2       5576.84       5948.63        71.26 o                         
  -4   5   2       2441.66       2317.99        14.72 o                         
  -3   5   2        482.87        549.12         7.93 o                         
  -2   5   2       2936.65       2680.76        54.16 o                         
  -1   5   2       5443.31       5140.20        70.87 o                         
   0   5   2       3773.02       3717.30        18.05 o                         
   1   5   2       1077.76        920.55        15.18 o                         
   2   5   2         85.94         75.29         5.86 o                         
   3   5   2       1124.18       1176.57        18.41 o                         
   4   5   2      10435.98      10533.40       119.14 o                         
   5   5   2         35.17         34.16         7.27 o                         
   6   5   2       5848.13       5943.01        95.01 o                         
   7   5   2        496.19        439.61        44.83 o                         
   8   5   2        313.87        328.78         6.35 o                         
   9   5   2         99.88         95.03         5.73 o                         
  10   5   2        289.19        277.43        29.40 o                         
  11   5   2        326.52        295.73        31.39 o                         
  12   5   2        692.16        733.91        15.84 o                         
  13   5   2          8.74         10.16         5.39 o                         
  14   5   2        172.73        137.51         6.11 o                         
  15   5   2        170.77        173.57        10.12 o                         
 -15   6   2         18.34         20.74         6.96 o                         
 -14   6   2        143.72        157.35         8.50 o                         
 -13   6   2        102.30        123.80        10.86 o                         
 -12   6   2          2.49          4.97         8.05 o                         
 -11   6   2          4.89         -2.15         9.89 o                         
 -10   6   2         77.76         94.93         8.27 o                         
  -9   6   2        450.18        447.17         7.10 o                         
  -8   6   2       3552.38       3606.46        65.37 o                         
  -7   6   2        118.19        123.37         5.57 o                         
  -6   6   2         27.47         24.72         7.05 o                         
  -5   6   2        260.67        231.27        10.07 o                         
  -4   6   2         80.40         51.28        21.12 o                         
  -3   6   2       1943.04       1683.97        18.62 o                         
  -2   6   2       1568.42       1525.59        10.13 o                         
  -1   6   2       5420.21       5194.02        99.73 o                         
   0   6   2        147.10        129.83         6.95 o                         
   1   6   2         16.26         20.83         7.35 o                         
   2   6   2        160.71        173.83         7.29 o                         
   3   6   2        994.78        927.21         8.41 o                         
   4   6   2          0.91          4.13         6.35 o                         
   5   6   2       1420.65       1135.27       192.29 o                         
   6   6   2        164.76        161.80         6.52 o                         
   7   6   2         46.61         54.27         5.86 o                         
   8   6   2         32.56         29.10         4.41 o                         
   9   6   2         19.63         24.13         6.00 o                         
  10   6   2        154.91        136.41        12.93 o                         
  11   6   2        722.95        769.73        45.21 o                         
  12   6   2        217.54        184.94        36.72 o                         
  13   6   2         28.05         28.56         6.49 o                         
  14   6   2         43.08         47.10         5.81 o                         
 -14   7   2          2.29          8.73         6.61 o                         
 -13   7   2         76.81         77.12         6.72 o                         
 -12   7   2        100.84         94.39        13.50 o                         
 -11   7   2        261.25        228.38        47.13 o                         
 -10   7   2        314.07        363.78        26.59 o                         
  -9   7   2          0.34          8.30         6.03 o                         
  -8   7   2         30.51         35.28         6.10 o                         
  -7   7   2        656.32        671.27        25.38 o                         
  -6   7   2        510.25        503.09         7.57 o                         
  -5   7   2        636.10        637.65        31.67 o                         
  -4   7   2        120.63        120.75         6.57 o                         
  -3   7   2         49.61         38.83         5.64 o                         
  -2   7   2       2926.86       2861.78        24.16 o                         
  -1   7   2          1.02         11.68         5.69 o                         
   0   7   2        488.45        531.28        10.71 o                         
   1   7   2          9.76         12.20         6.39 o                         
   2   7   2          4.81          3.49         4.89 o                         
   3   7   2       3113.34       3152.48        24.06 o                         
   4   7   2        811.44        829.56         9.70 o                         
   5   7   2        227.73        221.44         7.58 o                         
   6   7   2        128.64        140.04         6.32 o                         
   7   7   2        654.87        634.98         8.52 o                         
   8   7   2        389.94        395.83        10.39 o                         
   9   7   2        627.02        706.53        66.96 o                         
  10   7   2         97.10         95.69         8.12 o                         
  11   7   2         33.48         44.43         6.14 o                         
  12   7   2        217.84        215.45         6.31 o                         
  13   7   2         18.45         14.12         5.89 o                         
  14   7   2        332.90        312.64         7.17 o                         
 -14   8   2        205.17        177.30        11.90 o                         
 -13   8   2          1.83          5.06         7.55 o                         
 -12   8   2          0.95          3.94         7.47 o                         
 -11   8   2         24.51         39.83        11.78 o                         
 -10   8   2         36.84         24.58         6.50 o                         
  -9   8   2        637.34        686.33        28.85 o                         
  -8   8   2        779.83        791.98         9.83 o                         
  -7   8   2        328.07        331.02         9.02 o                         
  -6   8   2        173.01        177.46         9.27 o                         
  -5   8   2         92.54         95.48         9.11 o                         
  -4   8   2        146.35        167.64         6.56 o                         
  -3   8   2       2084.08       1909.56       103.24 o                         
  -2   8   2        798.11        764.91        19.33 o                         
  -1   8   2       2031.34       1700.94       447.84 o                         
   0   8   2       1469.83       1458.50        23.66 o                         
   1   8   2        593.11        545.88        10.56 o                         
   2   8   2        160.26        154.85         8.90 o                         
   3   8   2        138.50        122.87         5.14 o                         
   4   8   2         72.94         76.13         5.63 o                         
   5   8   2       1363.05       1400.99        12.20 o                         
   6   8   2        287.69        287.24         7.82 o                         
   7   8   2        457.12        481.22         8.50 o                         
   8   8   2        402.95        371.88         8.52 o                         
   9   8   2         18.06         24.62         7.11 o                         
  10   8   2        497.90        511.06         9.22 o                         
  11   8   2        759.81        799.13        11.70 o                         
  12   8   2         25.25         32.87         8.61 o                         
  13   8   2          2.91         17.92         6.71 o                         
 -13   9   2         17.39         20.10         8.68 o                         
 -12   9   2         13.15          7.34        12.16 o                         
 -11   9   2        204.38        182.87        14.09 o                         
 -10   9   2         90.75        108.02        10.25 o                         
  -9   9   2        175.79        187.24         8.13 o                         
  -8   9   2         39.43         52.07         7.23 o                         
  -7   9   2         37.65         41.28         5.87 o                         
  -6   9   2         11.32         13.64         8.36 o                         
  -5   9   2        709.12        727.76        11.70 o                         
  -4   9   2        210.38        211.89         7.40 o                         
  -3   9   2       1248.11       1284.52        27.65 o                         
  -2   9   2        250.82        253.30         5.61 o                         
  -1   9   2         38.46         57.34         9.15 o                         
   0   9   2        781.56        768.69        20.52 o                         
   1   9   2          1.72         14.72         8.89 o                         
   2   9   2        486.77        499.71        10.24 o                         
   3   9   2       1588.34       1554.65        26.20 o                         
   4   9   2         53.00         60.57         5.81 o                         
   5   9   2         62.16         63.73         7.09 o                         
   6   9   2          0.71          8.57         6.64 o                         
   7   9   2         73.11         85.53         9.70 o                         
   8   9   2         79.57         86.54         8.26 o                         
   9   9   2        150.63        154.24         7.21 o                         
  10   9   2         44.00         46.40         7.33 o                         
  11   9   2          8.24         10.54         6.08 o                         
  12   9   2         10.41          8.99         5.66 o                         
 -12  10   2         51.57         50.16         9.22 o                         
 -11  10   2          5.66         15.09         7.93 o                         
 -10  10   2        153.98        150.96         7.21 o                         
  -9  10   2        523.69        519.24         8.41 o                         
  -8  10   2        315.74        327.20        11.34 o                         
  -7  10   2         10.10         18.52         5.83 o                         
  -6  10   2        119.96        124.12         8.60 o                         
  -5  10   2         55.20         66.19        10.08 o                         
  -4  10   2        347.68        337.63        10.20 o                         
  -3  10   2        386.43        430.23         6.95 o                         
  -2  10   2         16.46         13.10         5.38 o                         
  -1  10   2        726.29        737.07        10.61 o                         
   0  10   2        358.35        368.49         8.11 o                         
   1  10   2         27.17         35.74         8.56 o                         
   2  10   2        738.95        738.13         7.98 o                         
   3  10   2        621.00        583.80        43.96 o                         
   4  10   2        453.85        498.69         6.74 o                         
   5  10   2        254.08        229.23         6.81 o                         
   6  10   2          7.25          2.45         8.33 o                         
   7  10   2        126.24        134.27         7.32 o                         
   8  10   2        264.64        296.36         8.95 o                         
   9  10   2        276.50        290.75         6.86 o                         
  10  10   2        469.35        463.92        10.51 o                         
  11  10   2        113.15         87.05         9.25 o                         
 -10  11   2          0.82          1.62         7.78 o                         
  -9  11   2         65.40         74.23        16.43 o                         
  -8  11   2        181.47        184.23         6.53 o                         
  -7  11   2        228.40        215.94         8.45 o                         
  -6  11   2        113.32        100.46         6.15 o                         
  -5  11   2         23.42         19.95         7.06 o                         
  -4  11   2         83.85         87.59         5.37 o                         
  -3  11   2        206.31        213.59         7.00 o                         
  -2  11   2         15.76         25.22         6.49 o                         
  -1  11   2          6.73         11.81         6.77 o                         
   0  11   2         53.26         61.52         6.35 o                         
   1  11   2        258.84        290.36         7.83 o                         
   2  11   2        401.50        399.60         7.17 o                         
   3  11   2         12.89         19.02         5.04 o                         
   4  11   2        336.27        367.88        22.89 o                         
   5  11   2          0.24          3.50        13.62 o                         
   6  11   2        461.41        475.65         7.70 o                         
   7  11   2         47.92         56.98         8.68 o                         
   8  11   2          6.28         20.89         9.09 o                         
   9  11   2          0.51         18.08         5.85 o                         
  10  11   2        182.30        196.21        13.56 o                         
  -9  12   2        258.25        227.58         7.18 o                         
  -8  12   2          0.23         13.09         6.05 o                         
  -7  12   2         10.86         10.82         6.72 o                         
  -6  12   2         43.92         41.23         6.79 o                         
  -5  12   2         29.33         61.46         8.51 o                         
  -4  12   2        603.69        672.98        19.56 o                         
  -3  12   2        119.26        117.87         6.60 o                         
  -2  12   2        154.35        171.23         6.45 o                         
  -1  12   2        223.42        206.56         6.78 o                         
   0  12   2         35.22         51.55         7.28 o                         
   1  12   2        169.89        184.10         5.49 o                         
   2  12   2        334.04        334.94         6.41 o                         
   3  12   2         93.08        108.29         5.05 o                         
   4  12   2         83.75         80.53         8.30 o                         
   5  12   2          2.54         16.95         6.88 o                         
   6  12   2          4.86          8.52        16.67 o                         
   7  12   2         52.85         57.81         9.16 o                         
   8  12   2          5.71          8.02         6.06 o                         
  -7  13   2         84.43         83.81         7.33 o                         
  -6  13   2          0.61         13.06         6.08 o                         
  -5  13   2        308.27        278.58        19.56 o                         
  -4  13   2        224.40        229.85        12.42 o                         
  -3  13   2          1.16          0.91         6.69 o                         
  -2  13   2         47.29         54.47         5.97 o                         
  -1  13   2          0.59         13.65         6.57 o                         
   0  13   2        279.13        307.96        21.22 o                         
   1  13   2        443.76        435.56        20.02 o                         
   2  13   2          0.44          5.05         5.26 o                         
   3  13   2        224.03        237.68        17.51 o                         
   4  13   2         69.03         66.34         5.90 o                         
   5  13   2        109.60        125.64         8.99 o                         
   6  13   2        295.29        253.06         7.98 o                         
  -3  14   2         18.89         22.97         6.78 o                         
  -2  14   2         22.29         15.31         6.06 o                         
  -1  14   2        137.27        110.80        10.31 o                         
   0  14   2          0.20          6.31         7.36 o                         
   1  14   2          0.93          0.16         6.97 o                         
   2  14   2         32.11         28.05         7.23 o                         
 -14   1   3         13.62         13.74        12.03 o                         
 -13   1   3       1334.74       1360.15        18.06 o                         
 -12   1   3        286.77        291.07        15.72 o                         
 -11   1   3        169.79        162.29        15.44 o                         
 -10   1   3          4.41         14.11        11.86 o                         
  -9   1   3         66.12         82.99        12.77 o                         
  -8   1   3        124.79        140.73         8.47 o                         
  -7   1   3         27.71         16.32         7.22 o                         
  -6   1   3       1156.35       1038.62        11.05 o                         
  -4   1   3       6363.62       6677.61        88.65 o                         
  -3   1   3       6908.76       7270.43        42.07 o                         
  -2   1   3        235.94        266.20         9.71 o                         
  -1   1   3       1590.72       1768.52        70.10 o                         
   0   1   3        721.52        756.27        11.29 o                         
   2   1   3       2802.58       2868.94        32.05 o                         
   3   1   3        187.23        163.35         6.88 o                         
   4   1   3       1292.38       1327.14        10.10 o                         
   5   1   3        152.72        191.52         6.95 o                         
   6   1   3       2781.59       2780.47        25.39 o                         
   7   1   3        626.05        645.44        13.43 o                         
   8   1   3       1592.81       1502.04        12.50 o                         
   9   1   3         66.47         68.71         9.16 o                         
  10   1   3         67.66         68.61         8.88 o                         
  11   1   3         41.96         49.11         8.68 o                         
  12   1   3          0.88          4.37         6.47 o                         
  13   1   3        276.66        284.13         8.01 o                         
  14   1   3        396.45        413.54         9.74 o                         
  15   1   3        120.39        115.64        10.65 o                         
  16   1   3          1.32          1.66        10.76 o                         
 -16   2   3          2.18          3.52        12.61 o                         
 -15   2   3        102.12        107.88        10.40 o                         
 -14   2   3          0.75          1.08         9.08 o                         
 -13   2   3          7.92          9.23        13.09 o                         
 -12   2   3         14.41         22.63        11.18 o                         
 -11   2   3         69.73         63.32        11.80 o                         
 -10   2   3        577.92        551.84        15.10 o                         
  -9   2   3        500.70        471.05        14.77 o                         
  -8   2   3       1163.06       1189.42        25.78 o                         
  -7   2   3        295.35        267.23         9.72 o                         
  -6   2   3       2674.93       2661.97        25.21 o                         
  -5   2   3        183.20        142.16         6.17 o                         
  -4   2   3       1320.19       1316.79        11.28 o                         
  -3   2   3       1472.06       1527.28        11.79 o                         
  -2   2   3       1068.07       1119.71        21.03 o                         
  -1   2   3       2868.44       3111.72        14.77 o                         
   1   2   3       2342.39       2433.61        22.27 o                         
   2   2   3       3563.13       3697.04        36.69 o                         
   3   2   3       2963.16       2844.82        51.69 o                         
   4   2   3       2469.97       2644.17        36.14 o                         
   5   2   3        114.38         90.16         8.21 o                         
   6   2   3        151.21        129.41         6.92 o                         
   7   2   3        670.23        735.39         9.65 o                         
   8   2   3          2.10         12.61         7.16 o                         
   9   2   3        441.81        421.19         8.99 o                         
  10   2   3          3.21          5.63         8.03 o                         
  11   2   3          1.96          6.22         8.52 o                         
  12   2   3          1.44          1.17         7.08 o                         
  13   2   3         77.14         77.62         8.09 o                         
  14   2   3         23.27         30.81         8.87 o                         
  15   2   3        156.33        151.81         8.92 o                         
  16   2   3          2.62          6.90         8.94 o                         
 -16   3   3          5.79          4.58         9.82 o                         
 -15   3   3         31.04         38.21         8.87 o                         
 -14   3   3        378.68        377.04         9.66 o                         
 -13   3   3        198.91        180.67        12.06 o                         
 -12   3   3          1.30         10.93        11.00 o                         
 -11   3   3        798.83        783.16        15.08 o                         
 -10   3   3        106.22         93.39        12.68 o                         
  -9   3   3        190.54        178.57        13.06 o                         
  -8   3   3         64.68         46.65         9.31 o                         
  -7   3   3          4.61          9.69         8.30 o                         
  -6   3   3       1415.25       1405.33        12.19 o                         
  -5   3   3       2551.26       2360.70        24.93 o                         
  -4   3   3       1823.34       1705.92        12.94 o                         
  -3   3   3       7196.53       7702.21        22.01 o                         
  -2   3   3        205.38        197.69         9.77 o                         
  -1   3   3       1181.12       1195.00        11.74 o                         
   0   3   3       3000.72       3059.61        24.88 o                         
   1   3   3         39.40         34.53         7.38 o                         
   2   3   3         59.03         84.71         6.85 o                         
   3   3   3        271.05        257.18         6.76 o                         
   4   3   3          2.01          7.43         5.88 o                         
   5   3   3        165.21        167.51         6.63 o                         
   6   3   3       1902.81       1880.89        17.95 o                         
   7   3   3        510.51        508.78         9.13 o                         
   8   3   3        401.71        416.92         7.88 o                         
   9   3   3       1473.05       1507.79        47.16 o                         
  10   3   3        473.25        495.69         9.82 o                         
  11   3   3          3.78          3.41         6.88 o                         
  12   3   3        289.06        283.41        25.98 o                         
  13   3   3         99.84        106.60         8.37 o                         
  14   3   3        360.69        353.01         9.86 o                         
  15   3   3        193.54        182.55        10.26 o                         
 -16   4   3          4.13         12.50         8.91 o                         
 -15   4   3         13.94         15.52         8.26 o                         
 -14   4   3        100.40         92.78        11.82 o                         
 -13   4   3         49.36         46.23        11.70 o                         
 -12   4   3        795.62        813.82        15.69 o                         
 -11   4   3         26.60         27.05        11.60 o                         
 -10   4   3        949.12        897.56        16.67 o                         
  -9   4   3        658.43        688.77        15.86 o                         
  -8   4   3        669.91        657.15        12.57 o                         
  -7   4   3         19.13         27.13         6.13 o                         
  -6   4   3         61.76         72.98         6.01 o                         
  -5   4   3       1066.29        975.71         8.32 o                         
  -4   4   3       3388.41       3056.37        12.07 o                         
  -3   4   3        345.40        366.27         7.84 o                         
  -2   4   3       1410.77       1360.76        34.38 o                         
  -1   4   3       2424.03       2337.45        13.28 o                         
   0   4   3       3776.21       3940.83        17.71 o                         
   1   4   3        670.66        802.98        12.67 o                         
   2   4   3       2183.56       2277.45        23.52 o                         
   3   4   3       2644.86       2547.75        18.67 o                         
   4   4   3        135.76        113.41         5.53 o                         
   5   4   3         32.69         28.48         6.26 o                         
   6   4   3        722.58        742.85        18.45 o                         
   7   4   3       1519.84       1471.69        17.65 o                         
   8   4   3         72.24         80.16         5.84 o                         
   9   4   3       1190.46       1249.25        11.52 o                         
  10   4   3         48.44         68.74         8.05 o                         
  11   4   3         55.60         53.97         7.49 o                         
  12   4   3         25.48         27.40         6.89 o                         
  13   4   3        237.62        252.98         9.33 o                         
  14   4   3          0.12          9.00         8.21 o                         
  15   4   3         18.38         22.45         8.43 o                         
 -15   5   3         40.81         33.50        11.85 o                         
 -14   5   3        125.89        117.88        12.44 o                         
 -13   5   3         47.79         54.37        11.57 o                         
 -12   5   3         12.04         20.15        11.27 o                         
 -11   5   3        214.30        194.94        12.42 o                         
 -10   5   3        373.87        365.15        13.90 o                         
  -9   5   3        509.66        508.53        14.10 o                         
  -8   5   3        765.41        814.03        16.82 o                         
  -7   5   3         69.89         67.66         6.03 o                         
  -6   5   3       2591.37       2623.40        32.57 o                         
  -5   5   3         32.87         28.36         6.43 o                         
  -4   5   3       1372.38       1347.58        20.23 o                         
  -3   5   3        169.45        191.27         7.96 o                         
  -2   5   3         75.44         77.15         6.03 o                         
  -1   5   3       1872.06       1822.75        11.53 o                         
   0   5   3       1300.93       1265.87        18.47 o                         
   1   5   3       1709.07       1676.26        18.96 o                         
   2   5   3        167.88        156.97         5.62 o                         
   3   5   3        141.75        166.01         5.58 o                         
   4   5   3        421.91        433.85         8.54 o                         
   5   5   3       1066.50       1095.88        18.97 o                         
   6   5   3          0.25          3.03         5.87 o                         
   7   5   3        214.30        225.16         6.24 o                         
   8   5   3          4.26          8.89         5.70 o                         
   9   5   3         47.63         43.18         9.18 o                         
  10   5   3        841.30        837.99        23.62 o                         
  11   5   3          8.95         17.91         5.24 o                         
  12   5   3         29.24         33.05         5.42 o                         
  13   5   3        173.30        171.18         9.97 o                         
  14   5   3         94.28        104.00         6.87 o                         
  15   5   3        175.54        155.53         7.32 o                         
 -15   6   3        106.32        108.01         8.48 o                         
 -14   6   3          2.57         14.36         7.76 o                         
 -13   6   3         22.81         29.50         7.68 o                         
 -12   6   3          2.57          6.54         7.71 o                         
 -11   6   3        404.13        383.32        24.81 o                         
 -10   6   3       1081.71       1157.84        48.55 o                         
  -9   6   3       1757.07       1586.15        36.58 o                         
  -8   6   3        379.89        378.24         6.91 o                         
  -7   6   3          2.33         10.18         5.87 o                         
  -6   6   3       1066.71        985.15         8.74 o                         
  -5   6   3       1579.05       1584.91        22.05 o                         
  -4   6   3       1294.77       1260.48        15.61 o                         
  -3   6   3         29.35         44.08         6.35 o                         
  -2   6   3          0.91          2.98         5.65 o                         
  -1   6   3       6648.26       7086.68        40.26 o                         
   0   6   3        843.49        869.52        22.73 o                         
   1   6   3       1995.55       1967.06        14.00 o                         
   2   6   3        341.99        315.78        14.09 o                         
   3   6   3        211.87        237.91         7.30 o                         
   4   6   3       3708.29       3429.95        16.52 o                         
   5   6   3        730.08        774.21         8.15 o                         
   6   6   3        270.45        258.41         7.53 o                         
   7   6   3         90.57         93.13         5.43 o                         
   8   6   3        330.48        282.58         5.00 o                         
   9   6   3        129.84        133.43         5.01 o                         
  10   6   3        797.97        835.31         9.93 o                         
  11   6   3          7.91          9.48         4.33 o                         
  12   6   3          1.99          6.49         6.08 o                         
  13   6   3        254.73        257.25        13.29 o                         
  14   6   3          7.24          7.42         6.65 o                         
 -14   7   3         41.62         38.28         6.74 o                         
 -13   7   3         18.47         22.65         7.86 o                         
 -12   7   3         51.13         55.85         7.87 o                         
 -11   7   3         81.23         81.95         6.84 o                         
 -10   7   3         25.27         24.66         6.70 o                         
  -9   7   3          4.53          7.09         7.46 o                         
  -8   7   3        490.58        480.52         9.27 o                         
  -7   7   3        436.13        432.25         7.41 o                         
  -6   7   3         13.31         15.89         7.60 o                         
  -5   7   3        150.21        160.94         5.79 o                         
  -4   7   3        192.05        166.53         6.00 o                         
  -3   7   3        705.18        676.98         6.27 o                         
  -2   7   3        376.51        366.34         7.21 o                         
  -1   7   3       1397.53       1395.58        11.10 o                         
   0   7   3        125.32        124.39        15.07 o                         
   1   7   3        132.95        107.70         6.45 o                         
   2   7   3       4006.13       4042.30        91.35 o                         
   3   7   3        992.40        977.44        23.88 o                         
   4   7   3        971.34        894.07        18.11 o                         
   5   7   3        912.48        885.83        11.54 o                         
   6   7   3          2.67          3.65         5.35 o                         
   7   7   3        918.68        791.64       123.65 o                         
   8   7   3        419.99        423.88         7.02 o                         
   9   7   3          1.57          3.72         5.08 o                         
  10   7   3        466.00        478.57        12.63 o                         
  11   7   3         39.51         39.91         6.14 o                         
  12   7   3        241.35        252.65         7.11 o                         
  13   7   3        118.11        113.55         6.92 o                         
  14   7   3         10.57         12.89         5.16 o                         
 -14   8   3        247.17        220.05        16.04 o                         
 -13   8   3        125.78        128.07         8.60 o                         
 -12   8   3         26.17         30.77        11.81 o                         
 -11   8   3         96.50         88.27         8.57 o                         
 -10   8   3        198.83        205.73         8.57 o                         
  -9   8   3        806.57        827.09        10.11 o                         
  -8   8   3        107.01        102.89         7.03 o                         
  -7   8   3         74.04         84.98         6.42 o                         
  -6   8   3         77.62         88.40         9.51 o                         
  -5   8   3         83.84         79.34         6.23 o                         
  -4   8   3        400.51        404.95         6.47 o                         
  -3   8   3        967.01        878.52        49.00 o                         
  -2   8   3        363.01        349.29        15.27 o                         
  -1   8   3        302.73        294.09         7.00 o                         
   0   8   3         41.52         47.12         5.56 o                         
   1   8   3          2.05          2.25         5.94 o                         
   2   8   3        465.98        411.94        61.69 o                         
   3   8   3        481.89        406.73        53.00 o                         
   4   8   3       1235.06       1301.78        14.67 o                         
   5   8   3       1427.91       1259.99       132.67 o                         
   6   8   3         96.42         80.62        10.60 o                         
   7   8   3        391.72        365.04        10.23 o                         
   8   8   3         81.34         81.38         5.94 o                         
   9   8   3        264.31        267.02        26.32 o                         
  10   8   3        477.44        490.29         8.17 o                         
  11   8   3        159.17        163.69         7.55 o                         
  12   8   3        244.63        211.99        12.17 o                         
  13   8   3         25.40         26.90         7.33 o                         
 -13   9   3        181.47        173.00         9.91 o                         
 -12   9   3          4.57         15.70        12.27 o                         
 -11   9   3        234.97        243.84         7.93 o                         
 -10   9   3         93.85         94.17         7.88 o                         
  -9   9   3        254.70        262.70         6.97 o                         
  -8   9   3          3.22         11.90         6.21 o                         
  -7   9   3        858.31        887.19        14.27 o                         
  -6   9   3          2.25          2.78         6.45 o                         
  -5   9   3       2170.41       2187.47        33.28 o                         
  -4   9   3        275.90        261.58         6.62 o                         
  -3   9   3       1330.69       1351.48         9.69 o                         
  -2   9   3       1128.12       1145.12        36.14 o                         
  -1   9   3        498.54        476.75         9.13 o                         
   0   9   3        590.38        600.42         8.57 o                         
   1   9   3         39.16         32.21         7.07 o                         
   2   9   3        304.65        328.83         6.89 o                         
   3   9   3        698.96        708.41        17.09 o                         
   4   9   3       1357.71       1350.07        31.99 o                         
   5   9   3        664.70        651.38        18.51 o                         
   6   9   3        395.70        390.33         8.27 o                         
   7   9   3         82.47         77.81         7.52 o                         
   8   9   3         74.56         74.90         5.33 o                         
   9   9   3        327.58        328.75         7.53 o                         
  10   9   3        179.80        173.57         6.82 o                         
  11   9   3        389.21        412.94        14.51 o                         
  12   9   3         79.67         81.54         6.95 o                         
 -12  10   3        125.28        120.90        12.78 o                         
 -11  10   3          7.35         17.32         8.01 o                         
 -10  10   3          0.52          7.69         7.08 o                         
  -9  10   3        165.58        173.66         7.67 o                         
  -8  10   3         13.54         18.55         6.66 o                         
  -7  10   3         29.69         40.03         6.55 o                         
  -6  10   3         15.13         19.81         5.82 o                         
  -5  10   3         33.73         38.64         5.07 o                         
  -4  10   3         42.76         51.05         6.93 o                         
  -3  10   3         88.84         91.96         5.43 o                         
  -2  10   3        141.72        153.15         5.64 o                         
  -1  10   3        639.59        639.47        38.70 o                         
   0  10   3        381.90        386.53         9.16 o                         
   1  10   3        120.98        119.41         8.70 o                         
   2  10   3        388.92        451.27        38.76 o                         
   3  10   3         22.92         17.93         6.60 o                         
   4  10   3          6.28          2.07         6.53 o                         
   5  10   3          0.29          6.17         9.48 o                         
   6  10   3         23.05         20.23         8.63 o                         
   7  10   3        376.83        417.76        13.04 o                         
   8  10   3          2.07         -0.88         5.94 o                         
   9  10   3         13.45          8.41         5.97 o                         
  10  10   3        262.37        253.05         8.05 o                         
  11  10   3          0.11          1.12         6.00 o                         
 -10  11   3        116.08        109.02         6.77 o                         
  -9  11   3          3.11          0.88         6.84 o                         
  -8  11   3        569.48        554.46        23.95 o                         
  -7  11   3          2.80          1.64         6.17 o                         
  -6  11   3         51.18         56.43         5.88 o                         
  -5  11   3         16.42         14.24         4.74 o                         
  -4  11   3        210.74        241.26        10.03 o                         
  -3  11   3        487.63        512.16         6.64 o                         
  -2  11   3       1503.94       1625.00       107.34 o                         
  -1  11   3         12.37         22.27         5.96 o                         
   0  11   3        169.60        177.75         7.93 o                         
   1  11   3         19.02         18.68         6.76 o                         
   2  11   3        154.83        151.50         6.10 o                         
   3  11   3       1031.43       1082.22        37.15 o                         
   4  11   3        119.12        121.34         6.68 o                         
   5  11   3        113.05        107.88         6.20 o                         
   6  11   3        471.91        464.07         7.82 o                         
   7  11   3         45.56         65.37         6.98 o                         
   8  11   3         59.36         53.79         7.81 o                         
   9  11   3         40.14         35.22         7.05 o                         
  10  11   3         10.34         26.30        10.99 o                         
  -9  12   3         26.21         23.11         7.50 o                         
  -8  12   3         12.19         13.56         6.95 o                         
  -7  12   3         55.14         62.39         7.10 o                         
  -6  12   3        364.52        357.12        17.58 o                         
  -5  12   3         59.14         77.16         9.77 o                         
  -4  12   3        130.68        130.87         6.32 o                         
  -3  12   3          1.78          3.82         4.74 o                         
  -2  12   3         12.21          4.08         5.77 o                         
  -1  12   3        428.07        419.11         7.53 o                         
   0  12   3        250.62        257.74         9.75 o                         
   1  12   3        162.89        164.34        19.38 o                         
   2  12   3         86.80         88.96        10.04 o                         
   3  12   3          3.61          3.08         8.17 o                         
   4  12   3         67.31         64.98         5.97 o                         
   5  12   3          5.61          6.41         5.79 o                         
   6  12   3        136.49        148.65         7.05 o                         
   7  12   3        127.77        115.86         9.43 o                         
   8  12   3        153.04        151.62         9.91 o                         
  -6  13   3         42.40         47.95         6.97 o                         
  -5  13   3          0.71         14.33         7.95 o                         
  -4  13   3          1.64          6.47         4.93 o                         
  -3  13   3         28.47         15.91         6.84 o                         
  -2  13   3        285.88        294.20         8.76 o                         
  -1  13   3          0.95         -2.39         5.12 o                         
   0  13   3          5.25          7.95         5.35 o                         
   1  13   3         48.54         46.08         6.01 o                         
   2  13   3         21.75         18.55         4.79 o                         
   3  13   3         27.15         25.12         4.92 o                         
   4  13   3         84.57         90.00         9.59 o                         
   5  13   3        201.00        183.79         7.50 o                         
   6  13   3         39.15         37.24         5.15 o                         
  -2  14   3        141.30        130.94         6.43 o                         
  -1  14   3        171.56        138.48         7.98 o                         
   0  14   3          5.38         13.65         4.65 o                         
   1  14   3         27.47         25.69         5.04 o                         
 -12   0   4       1266.01       1254.21        27.57 o                         
 -11   0   4          3.98         -1.09        16.01 o                         
 -10   0   4       1801.45       1786.66        25.20 o                         
  -9   0   4        372.82        356.89        11.92 o                         
  -8   0   4       4167.55       3819.43        99.28 o                         
  -7   0   4        734.87        660.98        12.64 o                         
  -6   0   4       1095.64       1113.10        14.28 o                         
  -5   0   4       2112.70       2184.08        17.34 o                         
  -3   0   4       1043.48        993.31        14.49 o                         
  -1   0   4      14521.93      16845.26        59.03 o                         
   1   0   4       6071.97       6428.47        85.86 o                         
   2   0   4       1293.26       1134.31        23.72 o                         
   3   0   4       1128.24       1310.02        13.36 o                         
   4   0   4        123.34        115.48         7.98 o                         
   5   0   4        226.64        221.74         9.52 o                         
   6   0   4       8784.93       8712.30       117.97 o                         
   7   0   4       4015.09       4151.76        66.46 o                         
   8   0   4        527.76        538.30        10.11 o                         
   9   0   4         82.27         96.29        11.93 o                         
  10   0   4        204.08        201.85        11.84 o                         
  11   0   4        314.46        325.99        12.97 o                         
  12   0   4       1039.85       1039.17        18.96 o                         
  13   0   4        741.12        753.41        18.04 o                         
  14   0   4         27.91         30.72         8.90 o                         
  15   0   4        106.56        104.13        12.17 o                         
 -14   1   4          5.21          7.92        12.09 o                         
 -13   1   4        319.17        319.31        16.31 o                         
 -12   1   4         54.43         70.38        13.67 o                         
 -11   1   4        221.42        234.51        15.93 o                         
 -10   1   4        220.80        228.83        12.44 o                         
  -9   1   4         77.24         74.59         7.38 o                         
  -8   1   4         41.95         57.78         7.19 o                         
  -7   1   4         13.62         13.82         6.63 o                         
  -6   1   4       4634.33       4408.53        37.55 o                         
  -5   1   4         27.74         36.20         6.08 o                         
  -4   1   4          0.98          1.31         6.34 o                         
  -3   1   4       6890.05       7172.99        71.66 o                         
  -2   1   4       7450.63       7739.83        31.79 o                         
   0   1   4        145.56        141.22         7.72 o                         
   1   1   4      12503.29       7466.42        37.85 o                         
   2   1   4       1407.06       1282.50       149.06 o                         
   3   1   4          2.10          0.54         6.38 o                         
   4   1   4        137.81        116.09         6.33 o                         
   5   1   4       1121.47       1014.80        10.83 o                         
   6   1   4       2386.39       2395.52        29.44 o                         
   7   1   4         25.07         31.25         6.95 o                         
   8   1   4        398.13        420.05         8.01 o                         
   9   1   4        100.66        108.07         7.47 o                         
  10   1   4        305.94        303.23         9.12 o                         
  11   1   4        209.90        196.80         9.04 o                         
  12   1   4          3.75         16.70         8.26 o                         
  13   1   4         36.93         37.01         9.35 o                         
  14   1   4         88.42         84.05         6.79 o                         
  15   1   4         50.15         46.22         7.70 o                         
 -16   2   4         11.27         13.92        11.71 o                         
 -15   2   4         27.36         26.69         9.78 o                         
 -14   2   4        555.08        624.88        17.71 o                         
 -13   2   4        354.85        348.94        15.92 o                         
 -12   2   4       1174.54       1141.30        17.59 o                         
 -11   2   4        131.48        133.92        11.87 o                         
 -10   2   4         24.93         19.07        11.59 o                         
  -9   2   4          4.26         12.51         8.36 o                         
  -8   2   4        149.32        126.97         7.33 o                         
  -7   2   4       6688.31       6669.08        37.01 o                         
  -6   2   4         62.25         74.55         6.98 o                         
  -5   2   4       2945.22       2993.89        36.37 o                         
  -4   2   4         32.97         27.08         6.98 o                         
  -3   2   4       3253.36       3201.97        21.42 o                         
  -2   2   4       1141.69       1097.47         9.70 o                         
  -1   2   4        772.78        845.57         9.53 o                         
   0   2   4       7151.76       7200.39        44.00 o                         
   1   2   4        468.80        421.31         7.96 o                         
   2   2   4      16218.35      10162.95        38.24 o                         
   3   2   4        151.38        164.28         7.19 o                         
   4   2   4       1235.13       1118.20        16.41 o                         
   5   2   4       5144.67       5144.79        37.01 o                         
   6   2   4       3008.00       2892.95        13.30 o                         
   7   2   4        799.18        778.18        15.04 o                         
   8   2   4        721.85        686.14         8.90 o                         
   9   2   4        637.44        641.98         8.81 o                         
  10   2   4        264.81        288.94         8.17 o                         
  11   2   4        308.12        303.46         8.97 o                         
  12   2   4        144.61        155.26        10.18 o                         
  13   2   4          4.12          6.56         7.02 o                         
  14   2   4        318.54        303.94        10.41 o                         
  15   2   4         34.31         39.37         9.00 o                         
 -16   3   4        141.77        133.79         9.90 o                         
 -15   3   4         57.21         59.26         8.25 o                         
 -14   3   4        934.39        967.59        16.84 o                         
 -13   3   4          1.07         -5.17        10.75 o                         
 -12   3   4         26.43         28.39        10.83 o                         
 -11   3   4         14.17         13.22        11.21 o                         
 -10   3   4        877.34        806.25        15.59 o                         
  -9   3   4       2217.01       2097.25        40.80 o                         
  -8   3   4       2499.00       2492.26        13.63 o                         
  -7   3   4       5693.54       5685.91        68.28 o                         
  -6   3   4       1148.07       1346.16        14.91 o                         
  -5   3   4          5.71         12.37         5.76 o                         
  -4   3   4         55.47         43.83         6.07 o                         
  -3   3   4       3435.14       2932.06        11.64 o                         
  -2   3   4        551.88        533.79         7.94 o                         
  -1   3   4        790.67        746.08         8.48 o                         
   0   3   4        906.83        840.71         8.17 o                         
   1   3   4       1812.13       1905.47        11.22 o                         
   2   3   4       6023.10       5260.42       749.57 o                         
   3   3   4       5881.26       6335.67        65.21 o                         
   4   3   4        576.30        569.03         7.81 o                         
   5   3   4       1690.00       1241.33       233.51 o                         
   6   3   4          3.70          4.14         5.92 o                         
   7   3   4       2274.53       2262.96        17.40 o                         
   8   3   4          3.19          4.88         7.29 o                         
   9   3   4          7.45         18.34         7.33 o                         
  10   3   4         78.70         91.03         7.62 o                         
  11   3   4       1205.31       1268.98        13.15 o                         
  12   3   4        201.31        208.89         9.97 o                         
  13   3   4        368.20        294.23        73.75 o                         
  14   3   4         97.81        100.75        15.58 o                         
  15   3   4         30.95         30.75         9.28 o                         
 -16   4   4        181.94        160.22        11.14 o                         
 -15   4   4          3.21         17.38        11.49 o                         
 -14   4   4          0.43         -3.52        11.34 o                         
 -13   4   4        193.76        209.07        12.72 o                         
 -12   4   4         82.26         81.99        11.34 o                         
 -11   4   4        870.58        875.10        15.32 o                         
 -10   4   4        406.92        405.32        14.31 o                         
  -9   4   4         31.83         28.58        16.83 o                         
  -8   4   4         78.10         79.04         8.21 o                         
  -7   4   4          0.20          5.37         6.40 o                         
  -6   4   4        266.12        234.16         6.61 o                         
  -5   4   4         69.24         73.52         6.73 o                         
  -4   4   4       2465.60       2393.38        11.94 o                         
  -3   4   4         32.17         34.26         6.74 o                         
  -2   4   4          0.09          1.04         5.97 o                         
  -1   4   4        450.43        550.58         8.97 o                         
   0   4   4        191.84        176.38         6.89 o                         
   1   4   4       9339.70       9751.72       108.34 o                         
   2   4   4       1903.27       1920.42        14.46 o                         
   3   4   4        628.15        710.02         7.75 o                         
   4   4   4       6141.62       6921.84       402.35 o                         
   5   4   4        630.62        631.04        20.79 o                         
   6   4   4         44.77         46.03         5.91 o                         
   7   4   4       1995.59       1970.64        38.78 o                         
   8   4   4         12.19         15.63         5.63 o                         
   9   4   4         64.01         67.53         5.98 o                         
  10   4   4          8.36         14.34         5.85 o                         
  11   4   4         26.08         43.85         7.47 o                         
  12   4   4         56.94         62.10         7.35 o                         
  13   4   4         11.84         23.98         8.29 o                         
  14   4   4          3.19         -2.50         8.31 o                         
  15   4   4        116.05        116.00         9.18 o                         
 -15   5   4         93.48         69.44        12.37 o                         
 -14   5   4        211.68        211.11        13.03 o                         
 -13   5   4         59.59         63.33        11.57 o                         
 -12   5   4          1.39          8.79        11.67 o                         
 -11   5   4        797.45        809.09        14.68 o                         
 -10   5   4         34.01         42.75        11.99 o                         
  -9   5   4       1429.72       1405.24        17.43 o                         
  -8   5   4       1871.66       1851.15        29.33 o                         
  -7   5   4        100.02        109.91         6.35 o                         
  -6   5   4        999.98        980.70        25.66 o                         
  -5   5   4        910.19        996.11        11.91 o                         
  -4   5   4        275.25        329.37         6.67 o                         
  -3   5   4        843.62        772.46        14.02 o                         
  -2   5   4       1556.01       1474.52        29.79 o                         
  -1   5   4        852.49        671.88         8.17 o                         
   0   5   4        101.46        103.41         6.68 o                         
   1   5   4        846.97        875.33        16.88 o                         
   2   5   4        656.66        597.95       104.07 o                         
   3   5   4       7039.07       6932.79        36.51 o                         
   4   5   4        164.17        143.82         7.36 o                         
   5   5   4       4556.45       4652.55        37.23 o                         
   6   5   4          3.12         16.27         5.64 o                         
   7   5   4         69.62         59.05         5.84 o                         
   8   5   4        288.23        300.15         7.83 o                         
   9   5   4        710.58        708.11        13.29 o                         
  10   5   4        837.48        855.35        18.70 o                         
  11   5   4        452.72        433.07         9.36 o                         
  12   5   4          1.35          3.87         6.00 o                         
  13   5   4         87.81         91.72         9.13 o                         
  14   5   4         10.09         12.71         5.67 o                         
 -15   6   4        217.06        195.85         8.93 o                         
 -14   6   4          0.47         -0.80         7.90 o                         
 -13   6   4         40.29         45.76         6.64 o                         
 -12   6   4        430.60        466.08        47.32 o                         
 -11   6   4          0.01          1.08         7.53 o                         
 -10   6   4         13.28         11.61         6.23 o                         
  -9   6   4       1051.01       1092.31        19.05 o                         
  -8   6   4        860.29        820.62         7.11 o                         
  -7   6   4          0.88          1.51         5.24 o                         
  -6   6   4       1388.27       1358.97        14.40 o                         
  -5   6   4        155.72        151.48         7.43 o                         
  -4   6   4       2404.37       2400.50        30.71 o                         
  -3   6   4        124.46        116.24         6.63 o                         
  -2   6   4       4558.60       4459.28        53.76 o                         
  -1   6   4        176.80        189.26         6.72 o                         
   0   6   4          3.16          1.19         5.58 o                         
   1   6   4        108.00        106.53         5.82 o                         
   2   6   4        202.69        184.27         5.84 o                         
   3   6   4       2322.06       2292.32        23.18 o                         
   4   6   4        365.36        373.23         7.37 o                         
   5   6   4         65.27         68.05         6.33 o                         
   6   6   4         21.55         20.17         6.19 o                         
   7   6   4         66.74         53.46         6.89 o                         
   8   6   4        393.07        400.09         5.88 o                         
   9   6   4         32.32         25.79         4.92 o                         
  10   6   4        124.51        117.61         6.20 o                         
  11   6   4         96.56         90.63         4.66 o                         
  12   6   4        148.54        170.61         6.47 o                         
  13   6   4        138.53        137.90        11.42 o                         
  14   6   4         10.58         16.85         6.88 o                         
 -14   7   4        150.79        151.79         9.03 o                         
 -13   7   4        200.01        151.99        21.72 o                         
 -12   7   4         12.49          3.70         7.68 o                         
 -11   7   4        112.44        113.38         6.94 o                         
 -10   7   4        277.27        277.20         7.22 o                         
  -9   7   4        607.78        626.11        11.38 o                         
  -8   7   4        135.59        131.32         6.36 o                         
  -7   7   4        159.58        149.33         7.52 o                         
  -6   7   4        129.16        109.47        11.66 o                         
  -5   7   4       2525.34       2485.62        14.42 o                         
  -4   7   4        421.09        409.51        14.74 o                         
  -3   7   4       2399.53       2329.42        35.93 o                         
  -2   7   4        553.45        553.11         7.08 o                         
  -1   7   4        573.83        578.23         8.90 o                         
   0   7   4        758.94        724.02        18.07 o                         
   1   7   4         11.42         18.53         6.12 o                         
   2   7   4       2036.62       1981.87        19.32 o                         
   3   7   4         82.03         91.26         6.10 o                         
   4   7   4        109.48        120.41         6.20 o                         
   5   7   4       1070.07       1093.48         8.76 o                         
   6   7   4        592.42        610.58         8.47 o                         
   7   7   4         48.12         65.69         6.93 o                         
   8   7   4         75.21         82.81         6.69 o                         
   9   7   4          9.55         17.03         5.65 o                         
  10   7   4          0.48          7.22         5.14 o                         
  11   7   4        300.58        338.60        10.95 o                         
  12   7   4         54.14         59.79         5.10 o                         
  13   7   4          2.95          7.88         6.52 o                         
 -13   8   4        141.78        146.48        12.62 o                         
 -12   8   4         10.68         15.16         8.22 o                         
 -11   8   4         27.24         38.23         9.20 o                         
 -10   8   4        511.50        504.47         9.20 o                         
  -9   8   4        404.44        438.52        12.85 o                         
  -8   8   4         38.86         42.65         6.67 o                         
  -7   8   4        112.66        128.47         6.91 o                         
  -6   8   4          7.06          3.57         5.21 o                         
  -5   8   4        393.89        402.08         7.83 o                         
  -4   8   4        522.06        507.35         6.50 o                         
  -3   8   4         10.42          6.70         4.90 o                         
  -2   8   4       3503.03       3432.26        34.14 o                         
  -1   8   4       2053.91       2098.78        20.69 o                         
   0   8   4        630.46        620.53         7.65 o                         
   1   8   4        206.52        203.32         8.21 o                         
   2   8   4         32.87         37.56         4.55 o                         
   3   8   4         35.18         45.13         6.28 o                         
   4   8   4       2197.99       2260.90        27.30 o                         
   5   8   4        199.66        186.35         6.66 o                         
   6   8   4        177.60        175.97        19.18 o                         
   7   8   4         30.79         34.99         5.23 o                         
   8   8   4          0.44          6.41         5.24 o                         
   9   8   4        834.01        808.30        11.28 o                         
  10   8   4        187.06        195.22         5.87 o                         
  11   8   4        369.39        363.09         6.93 o                         
  12   8   4         66.07         59.52         7.75 o                         
 -13   9   4        134.06         87.64        12.96 o                         
 -12   9   4         11.52          9.33        11.70 o                         
 -11   9   4         27.01         33.69         8.24 o                         
 -10   9   4          0.32          7.54         6.42 o                         
  -9   9   4        159.03        154.01         7.11 o                         
  -8   9   4          1.15         -5.50         6.60 o                         
  -7   9   4        539.86        583.35         8.57 o                         
  -6   9   4         10.57         13.65         5.66 o                         
  -5   9   4         23.22         28.52         5.22 o                         
  -4   9   4        728.12        615.44        93.06 o                         
  -3   9   4          0.14         12.85         5.16 o                         
  -2   9   4        773.86        756.56        14.06 o                         
  -1   9   4       1135.43       1141.58        14.82 o                         
   0   9   4        597.08        494.67        50.69 o                         
   1   9   4         41.73         42.36         5.92 o                         
   2   9   4         21.25         29.54         6.88 o                         
   3   9   4          4.90         12.81         4.68 o                         
   4   9   4        381.19        354.32        35.95 o                         
   5   9   4         16.46         19.25         5.87 o                         
   6   9   4        345.37        324.49         9.86 o                         
   7   9   4        207.23        224.00         5.60 o                         
   8   9   4          1.79          3.81         6.12 o                         
   9   9   4          7.10          2.11         6.14 o                         
  10   9   4         75.72         94.51         6.21 o                         
  11   9   4          0.16         -2.58         7.68 o                         
  12   9   4        108.05        104.25         6.81 o                         
 -11  10   4         10.80         11.45         7.76 o                         
 -10  10   4        763.51        777.24        31.90 o                         
  -9  10   4        349.22        359.75        14.71 o                         
  -8  10   4         16.04         22.40         5.85 o                         
  -7  10   4        228.01        219.59         7.27 o                         
  -6  10   4        526.13        509.75         7.14 o                         
  -5  10   4         57.56         57.96         6.72 o                         
  -4  10   4        617.02        618.34        10.45 o                         
  -3  10   4          6.15          9.36         5.12 o                         
  -2  10   4        238.06        264.67         8.64 o                         
  -1  10   4        559.29        538.37         7.76 o                         
   0  10   4        113.51        130.90        11.74 o                         
   1  10   4        296.27        286.64         5.99 o                         
   2  10   4         47.21         52.59         4.91 o                         
   3  10   4        154.67        167.83         4.97 o                         
   4  10   4        909.44        891.96         5.86 o                         
   5  10   4        360.57        335.80        44.24 o                         
   6  10   4        237.86        262.43         6.38 o                         
   7  10   4        255.13        288.21         9.77 o                         
   8  10   4         28.79         36.58         5.99 o                         
   9  10   4        203.57        183.14         7.89 o                         
  10  10   4        148.62        132.54         7.82 o                         
 -10  11   4         18.57         14.54         6.41 o                         
  -9  11   4        190.52        178.76         6.56 o                         
  -8  11   4          5.41          7.90         6.82 o                         
  -7  11   4        192.09        190.36        12.92 o                         
  -6  11   4        359.87        397.52        10.04 o                         
  -5  11   4         99.69        108.37         9.49 o                         
  -4  11   4         21.14         18.35         5.96 o                         
  -3  11   4          3.46          8.90         5.81 o                         
  -2  11   4         23.66         25.58         6.01 o                         
  -1  11   4        734.07        774.22        14.72 o                         
   0  11   4        269.39        260.81         6.58 o                         
   1  11   4          0.90          3.53         8.92 o                         
   2  11   4          0.40          0.85         4.55 o                         
   3  11   4        340.03        388.51        13.18 o                         
   4  11   4          6.23          5.12         4.41 o                         
   5  11   4        474.45        523.99         7.86 o                         
   6  11   4        263.98        295.77        17.09 o                         
   7  11   4        289.46        275.16         7.65 o                         
   8  11   4          1.57         -3.70         5.92 o                         
   9  11   4         60.23         58.53         7.34 o                         
  -8  12   4        164.43        159.00        11.20 o                         
  -7  12   4         99.93        100.56         6.36 o                         
  -6  12   4        390.69        375.68        14.65 o                         
  -5  12   4          0.32          3.59         6.63 o                         
  -4  12   4        139.09        132.13         6.27 o                         
  -3  12   4          0.17         -5.15         5.15 o                         
  -2  12   4         35.51         40.01         4.70 o                         
  -1  12   4        337.06        347.57         7.64 o                         
   0  12   4         74.55         63.00         6.12 o                         
   1  12   4        163.78        142.52         7.62 o                         
   2  12   4         16.45         17.76         5.64 o                         
   3  12   4         63.05         66.25         4.58 o                         
   4  12   4         10.27         24.25         5.63 o                         
   5  12   4        161.48        145.86         8.17 o                         
   6  12   4         25.08         23.26         6.09 o                         
   7  12   4         88.86         90.90         5.74 o                         
  -6  13   4        296.94        242.51        14.37 o                         
  -5  13   4        239.11        218.42        11.40 o                         
  -4  13   4         16.49         20.89         7.07 o                         
  -3  13   4         54.14         67.36         5.39 o                         
  -2  13   4         34.13         25.55         4.67 o                         
  -1  13   4        163.33        162.46         6.85 o                         
   0  13   4        457.42        457.73         7.98 o                         
   1  13   4        109.25        105.63         5.58 o                         
   2  13   4        102.38        111.90         7.95 o                         
   3  13   4        135.42        120.27        12.23 o                         
   4  13   4          4.49         17.44         5.97 o                         
   5  13   4          2.13         10.29         5.55 o                         
 -15   1   5         31.13         32.98        13.59 o                         
 -14   1   5        475.64        443.96        17.69 o                         
 -13   1   5        166.80        151.73        12.24 o                         
 -12   1   5       1862.11       1912.49        23.58 o                         
 -11   1   5       1492.44       1528.48        22.64 o                         
 -10   1   5         40.08         46.25         7.57 o                         
  -9   1   5          3.47          4.54         6.67 o                         
  -8   1   5        397.13        370.03         7.77 o                         
  -7   1   5       1016.58        996.32        10.91 o                         
  -5   1   5        595.54        596.84         8.83 o                         
  -4   1   5       3479.46       3486.23        26.27 o                         
  -3   1   5       3001.21       3002.07        29.87 o                         
  -2   1   5        125.42         95.34         7.60 o                         
   0   1   5       6184.72       5834.88       228.05 o                         
   1   1   5       1474.24       1463.48        12.80 o                         
   2   1   5       5924.07       5698.74        46.71 o                         
   3   1   5       1282.00       1276.84        14.31 o                         
   4   1   5        315.64        339.43         5.96 o                         
   5   1   5       1123.16       1002.89        10.17 o                         
   6   1   5         12.84         15.15         5.22 o                         
   7   1   5       5313.25       5192.58        54.47 o                         
   8   1   5       5046.39       5108.17        34.03 o                         
   9   1   5        205.74        203.68         7.18 o                         
  10   1   5        101.73        117.64         8.99 o                         
  11   1   5         10.93         13.39         7.59 o                         
  12   1   5        542.02        540.57        10.52 o                         
  13   1   5       1692.55       1716.52        14.65 o                         
  14   1   5         97.42        102.39         9.27 o                         
  15   1   5        178.84        162.55         7.45 o                         
 -16   2   5        204.47        190.80        11.53 o                         
 -15   2   5          9.20         11.23        13.56 o                         
 -14   2   5         16.59         14.46        11.31 o                         
 -13   2   5        741.13        762.45        15.79 o                         
 -12   2   5        292.00        315.05        14.97 o                         
 -11   2   5       1896.17       1889.47        20.12 o                         
 -10   2   5       1370.60       1418.91        11.45 o                         
  -9   2   5        616.55        609.08         8.57 o                         
  -8   2   5        559.73        506.27         8.08 o                         
  -7   2   5       4577.06       4561.20        33.85 o                         
  -6   2   5       1379.24       1391.33         9.30 o                         
  -5   2   5       1182.73       1070.54         8.84 o                         
  -4   2   5       1667.78       1697.29        17.22 o                         
  -3   2   5        456.04        490.77         7.19 o                         
  -2   2   5       4976.74       5578.08       546.03 o                         
  -1   2   5       1173.26       1077.21        13.81 o                         
   0   2   5       1869.60       1793.41        12.61 o                         
   1   2   5       1192.49       1053.77         8.59 o                         
   2   2   5       2532.18       2613.02        27.53 o                         
   3   2   5       4709.77       4240.54       585.45 o                         
   4   2   5       1082.32       1049.01        12.46 o                         
   5   2   5          2.05          9.34         4.44 o                         
   6   2   5       1601.53       1580.73        76.75 o                         
   7   2   5       2518.86       2557.42        22.76 o                         
   8   2   5       1310.99       1304.97        16.14 o                         
   9   2   5        685.43        677.92         8.37 o                         
  10   2   5        107.23        127.75         7.08 o                         
  11   2   5         17.53         19.36         6.33 o                         
  12   2   5        982.52        947.82        11.78 o                         
  13   2   5         34.46         31.70         8.65 o                         
  14   2   5        557.40        462.90       103.61 o                         
  15   2   5          1.36          2.53         7.87 o                         
 -16   3   5        154.49        154.36         9.55 o                         
 -15   3   5         19.97         15.06        13.82 o                         
 -14   3   5        324.67        320.71        15.50 o                         
 -13   3   5         69.22         68.93        11.39 o                         
 -12   3   5        505.12        539.94        14.26 o                         
 -11   3   5       1021.25        981.75        16.05 o                         
 -10   3   5        285.59        276.09         9.75 o                         
  -9   3   5         21.06         23.10         7.35 o                         
  -8   3   5        170.01        191.41         8.00 o                         
  -7   3   5        794.72        750.95        11.07 o                         
  -6   3   5       2536.84       2439.47        18.67 o                         
  -5   3   5       2035.91       2017.81        34.91 o                         
  -4   3   5        123.42        146.17         5.58 o                         
  -3   3   5          2.21          8.74         5.31 o                         
  -2   3   5          6.14          8.53         6.17 o                         
  -1   3   5        518.13        463.31         7.03 o                         
   0   3   5        589.91        496.97         7.81 o                         
   1   3   5        231.41        222.63         6.16 o                         
   2   3   5       1194.87       1127.46         7.52 o                         
   3   3   5        959.84        870.65        12.01 o                         
   4   3   5         87.86        100.08         6.12 o                         
   5   3   5        412.23        432.94         6.71 o                         
   6   3   5        590.12        547.93        59.02 o                         
   7   3   5       3657.85       3619.67        65.68 o                         
   8   3   5       2662.93       2566.22        22.85 o                         
   9   3   5        235.49        222.31         7.18 o                         
  10   3   5          2.44         -0.14         6.34 o                         
  11   3   5         55.75         57.58         6.47 o                         
  12   3   5        260.06        268.14         9.58 o                         
  13   3   5        277.07        289.41        10.27 o                         
  14   3   5          0.21          4.86         7.63 o                         
  15   3   5          1.60          6.61         8.46 o                         
 -16   4   5         70.75         62.53        14.77 o                         
 -15   4   5        653.18        662.67        15.77 o                         
 -14   4   5         17.85         11.70        11.55 o                         
 -13   4   5        728.18        713.79        15.45 o                         
 -12   4   5        127.22        126.86        11.78 o                         
 -11   4   5       1020.83       1034.33        15.87 o                         
 -10   4   5       2143.32       2178.09        14.10 o                         
  -9   4   5        375.40        371.17        16.57 o                         
  -8   4   5        544.00        508.80         9.42 o                         
  -7   4   5       3818.57       3602.95        30.49 o                         
  -6   4   5         57.35         58.19         5.98 o                         
  -5   4   5       5962.58       5973.66        82.54 o                         
  -4   4   5        733.91        712.82         8.05 o                         
  -3   4   5       2199.40       2238.17        11.70 o                         
  -2   4   5       2989.67       2879.94        29.90 o                         
  -1   4   5      14418.03      14955.77       108.40 o                         
   0   4   5       2834.61       2782.58        44.81 o                         
   1   4   5      12245.89      13578.69       614.05 o                         
   2   4   5       1403.68       1288.74        10.50 o                         
   3   4   5       5612.56       5789.36       121.45 o                         
   4   4   5       3140.00       2993.65        41.46 o                         
   5   4   5         22.43         20.59         5.89 o                         
   6   4   5       5004.92       5096.53        51.01 o                         
   7   4   5        214.51        238.91         8.78 o                         
   8   4   5       1564.90       1626.02        43.31 o                         
   9   4   5        937.40        996.45        23.61 o                         
  10   4   5          9.51         13.49         5.58 o                         
  11   4   5       1362.24       1370.86        32.51 o                         
  12   4   5        515.85        535.30         7.37 o                         
  13   4   5          3.68          1.93         5.13 o                         
  14   4   5        412.28        409.42        12.30 o                         
 -15   5   5         26.28         25.21        11.98 o                         
 -14   5   5        225.88        244.32        12.75 o                         
 -13   5   5        189.41        187.35        12.67 o                         
 -12   5   5        424.77        423.02        13.02 o                         
 -11   5   5        137.60        159.35        12.03 o                         
 -10   5   5       1606.75       1593.59        19.05 o                         
  -9   5   5         40.66         36.40         5.81 o                         
  -8   5   5       1289.68       1298.79        18.02 o                         
  -7   5   5         19.32         19.75         5.28 o                         
  -6   5   5         14.85         20.22         6.13 o                         
  -5   5   5       2183.98       2111.41        17.40 o                         
  -4   5   5       1416.93       1331.39        34.69 o                         
  -3   5   5        818.62        868.97         9.11 o                         
  -2   5   5          1.95          2.62         5.28 o                         
  -1   5   5        986.47       1032.40        11.53 o                         
   0   5   5        889.83        860.00        11.00 o                         
   1   5   5          0.63          9.57         6.01 o                         
   2   5   5         69.93         64.09         4.72 o                         
   3   5   5        121.73         92.65         9.01 o                         
   4   5   5        440.66        431.76         7.98 o                         
   5   5   5        250.94        221.27         8.27 o                         
   6   5   5       1366.84       1309.80        10.03 o                         
   7   5   5        353.45        368.27         6.01 o                         
   8   5   5         68.44         57.12         7.70 o                         
   9   5   5       1843.67       1810.24        15.03 o                         
  10   5   5        835.49        918.11        28.76 o                         
  11   5   5         87.26         99.17         6.13 o                         
  12   5   5         11.61         11.56         4.53 o                         
  13   5   5         72.19         53.34         4.97 o                         
  14   5   5        118.37        106.48         7.16 o                         
 -15   6   5        186.80        158.27        11.00 o                         
 -14   6   5        257.73        274.52        10.99 o                         
 -13   6   5        185.11        194.78         6.41 o                         
 -12   6   5        130.02        135.34         8.16 o                         
 -11   6   5        132.24        140.89         8.17 o                         
 -10   6   5        523.87        575.80        12.85 o                         
  -9   6   5       1042.89       1067.64        16.55 o                         
  -8   6   5        152.66        155.16         5.59 o                         
  -7   6   5       1425.02       1441.88        19.47 o                         
  -6   6   5          0.56          3.12         6.79 o                         
  -5   6   5       1398.90       1381.19         9.15 o                         
  -4   6   5        687.06        672.00         9.20 o                         
  -3   6   5       1980.85       1982.08        10.18 o                         
  -2   6   5       5174.87       4977.67        72.19 o                         
  -1   6   5       1928.80       1807.65        12.40 o                         
   0   6   5        170.47        177.99         7.47 o                         
   1   6   5       3541.28       3504.88        27.33 o                         
   2   6   5        480.74        550.58         6.42 o                         
   3   6   5       2484.57       2411.37        14.50 o                         
   4   6   5        498.71        476.16         9.23 o                         
   5   6   5         53.47         62.63         7.05 o                         
   6   6   5         67.16         67.96         7.07 o                         
   7   6   5          3.18          5.66         5.12 o                         
   8   6   5        256.37        273.52         5.97 o                         
   9   6   5        200.60        223.16         5.82 o                         
  10   6   5        114.08         89.90        13.97 o                         
  11   6   5        169.83        162.92        18.83 o                         
  12   6   5        916.04        784.48       110.13 o                         
  13   6   5         14.81         23.20         7.25 o                         
 -14   7   5        600.87        612.00        51.97 o                         
 -13   7   5         21.08         33.28         8.01 o                         
 -12   7   5        134.15        130.23         8.15 o                         
 -11   7   5         19.55         15.69         6.53 o                         
 -10   7   5        153.85        153.32         6.64 o                         
  -9   7   5       1722.09       1711.89       262.74 o                         
  -8   7   5       3054.81       3107.35        36.99 o                         
  -7   7   5        255.56        253.34         5.79 o                         
  -6   7   5       2410.53       2401.95        22.24 o                         
  -5   7   5        160.87        171.47         7.42 o                         
  -4   7   5       4199.95       4104.22        14.12 o                         
  -3   7   5        125.67        126.40         5.84 o                         
  -2   7   5         11.54         16.44         5.56 o                         
  -1   7   5        445.33        408.98         9.74 o                         
   0   7   5       3269.45       3143.77        15.50 o                         
   1   7   5       2528.62       2426.44        10.42 o                         
   2   7   5       1378.59       1370.47         7.36 o                         
   3   7   5        578.73        575.64        10.96 o                         
   4   7   5        586.62        593.13         8.93 o                         
   5   7   5       4956.82       4944.64        56.99 o                         
   6   7   5        493.43        504.12         7.46 o                         
   7   7   5       1012.33       1060.02         9.08 o                         
   8   7   5          4.42         14.17         7.02 o                         
   9   7   5         83.48        107.02         5.96 o                         
  10   7   5        501.20        446.98        46.34 o                         
  11   7   5        220.12        211.61         5.34 o                         
  12   7   5          6.88          9.38         5.63 o                         
  13   7   5        104.20        102.23         6.71 o                         
 -13   8   5         34.68         30.15         8.94 o                         
 -12   8   5         24.34         29.13        11.50 o                         
 -11   8   5         22.16         26.78         6.80 o                         
 -10   8   5        586.35        574.51         8.46 o                         
  -9   8   5         70.26         70.73         6.08 o                         
  -8   8   5        183.66        162.76         5.73 o                         
  -7   8   5        333.82        330.26        11.92 o                         
  -6   8   5        450.96        431.10         8.92 o                         
  -5   8   5        906.32        887.10         7.21 o                         
  -4   8   5         56.49         56.59         5.57 o                         
  -3   8   5         16.58         24.51         5.04 o                         
  -2   8   5          9.82         18.33         4.93 o                         
  -1   8   5        141.93        131.01         7.42 o                         
   0   8   5        185.54        194.64         6.00 o                         
   1   8   5         27.98         35.78         6.23 o                         
   2   8   5         59.16         54.86         5.17 o                         
   3   8   5        213.24        217.17         4.96 o                         
   4   8   5        638.57        615.39         6.34 o                         
   5   8   5        468.42        501.06         7.30 o                         
   6   8   5         25.76         28.96         5.86 o                         
   7   8   5         14.99         32.24         6.59 o                         
   8   8   5        145.15        145.58         7.01 o                         
   9   8   5        235.10        229.53         8.38 o                         
  10   8   5        121.28        118.81         7.34 o                         
  11   8   5         53.74         54.03         5.48 o                         
  12   8   5         65.20         63.15         7.45 o                         
 -12   9   5         59.70         65.30        12.39 o                         
 -11   9   5          2.56          6.61         7.99 o                         
 -10   9   5         24.79         37.39         7.60 o                         
  -9   9   5        538.22        558.83        13.11 o                         
  -8   9   5       1084.15       1100.08        15.80 o                         
  -7   9   5         21.73         22.01         5.26 o                         
  -6   9   5        205.77        205.08         7.96 o                         
  -5   9   5         16.96         26.78         4.70 o                         
  -4   9   5         15.35         16.85         5.24 o                         
  -3   9   5       2130.88       2123.82        19.84 o                         
  -2   9   5        216.54        217.65         6.32 o                         
  -1   9   5       1241.94       1263.54        28.89 o                         
   0   9   5        665.07        659.33         7.52 o                         
   1   9   5          1.29          5.37         4.24 o                         
   2   9   5        587.02        532.48        73.33 o                         
   3   9   5          3.61          3.84         4.57 o                         
   4   9   5        261.80        270.69         6.14 o                         
   5   9   5        841.28        852.12        14.78 o                         
   6   9   5        926.48        906.32         6.75 o                         
   7   9   5        116.87        124.57         6.00 o                         
   8   9   5        520.43        528.48         6.94 o                         
   9   9   5        461.20        465.01        16.19 o                         
  10   9   5        233.18        192.82        24.39 o                         
  11   9   5         11.34         13.61         6.02 o                         
 -11  10   5         23.84         26.95         7.79 o                         
 -10  10   5         76.08         81.04         7.99 o                         
  -9  10   5         74.73         74.03         7.87 o                         
  -8  10   5         54.16         61.13         6.84 o                         
  -7  10   5          6.36         19.07         5.86 o                         
  -6  10   5        108.10        100.46         6.05 o                         
  -5  10   5        903.97        856.86       133.50 o                         
  -4  10   5         24.53         31.14         5.78 o                         
  -3  10   5          5.02         12.22         4.61 o                         
  -2  10   5          0.18          6.68         4.52 o                         
  -1  10   5        523.10        510.86         6.75 o                         
   0  10   5        297.27        290.35        10.06 o                         
   1  10   5        942.99       1000.51        16.41 o                         
   2  10   5        199.53        202.22         5.31 o                         
   3  10   5         10.47         16.49         4.98 o                         
   4  10   5          8.07         14.05         4.28 o                         
   5  10   5          1.30         -0.19         4.81 o                         
   6  10   5        432.35        432.02         7.54 o                         
   7  10   5         56.47         61.91         6.92 o                         
   8  10   5         85.34         89.95         8.37 o                         
   9  10   5         38.66         39.61         6.54 o                         
  10  10   5         34.18         36.41         7.02 o                         
 -10  11   5          7.39          9.90         7.43 o                         
  -9  11   5         76.67         75.47         6.49 o                         
  -8  11   5         11.40         17.78         7.77 o                         
  -7  11   5         34.97         47.18         7.03 o                         
  -6  11   5          7.71         16.19         6.58 o                         
  -5  11   5        263.67        252.08         5.95 o                         
  -4  11   5        512.93        484.23        21.30 o                         
  -3  11   5        546.59        541.17         7.82 o                         
  -2  11   5          0.62          7.02         4.57 o                         
  -1  11   5          1.40          2.78         4.65 o                         
   0  11   5        277.48        252.79        31.62 o                         
   1  11   5        247.89        246.12         9.30 o                         
   2  11   5         16.14         19.14         7.25 o                         
   3  11   5        163.00        144.90         7.19 o                         
   4  11   5          3.86         15.30         4.33 o                         
   5  11   5        388.76        378.95         5.62 o                         
   6  11   5          8.87         11.54         4.76 o                         
   7  11   5         13.59         16.97         7.31 o                         
   8  11   5         10.77         15.17         8.05 o                         
   9  11   5         82.87         82.70         6.45 o                         
  -8  12   5         34.28         47.38         8.43 o                         
  -7  12   5        372.59        352.27        15.59 o                         
  -6  12   5          0.13          3.23         5.91 o                         
  -5  12   5        123.37        123.68        10.81 o                         
  -4  12   5        143.44        157.40         6.49 o                         
  -3  12   5         28.69         27.47         5.93 o                         
  -2  12   5        118.39        124.67         5.27 o                         
  -1  12   5          0.66         13.27         5.45 o                         
   0  12   5        202.11        207.37         6.32 o                         
   1  12   5        197.04        196.92        12.27 o                         
   2  12   5         21.82         19.82         5.10 o                         
   3  12   5        316.32        311.78        10.38 o                         
   4  12   5         78.86         77.12         5.89 o                         
   5  12   5         25.49         25.94         5.39 o                         
   6  12   5        219.06        197.52         8.83 o                         
   7  12   5        296.23        266.45         7.07 o                         
  -5  13   5          3.99          4.02         5.56 o                         
  -4  13   5        109.53        114.98         9.65 o                         
  -3  13   5         40.01         28.19         5.16 o                         
  -2  13   5         22.11         20.42         4.93 o                         
  -1  13   5         10.50         12.13         5.42 o                         
   0  13   5         76.67         75.57         6.19 o                         
   1  13   5         98.54        100.21         5.04 o                         
   2  13   5          0.48         -1.63         7.08 o                         
   3  13   5         52.82         46.19         5.00 o                         
   4  13   5        172.79        151.33         9.99 o                         
 -14   0   6        462.95        467.30        25.22 o                         
 -13   0   6        409.63        406.83        18.90 o                         
 -12   0   6       2337.19       2367.87        26.89 o                         
 -11   0   6        513.93        506.29        10.84 o                         
 -10   0   6       7187.24       7246.62        46.28 o                         
  -9   0   6         69.19         59.46         8.74 o                         
  -8   0   6        325.31        294.34         9.67 o                         
  -7   0   6       4501.33       4373.52        40.86 o                         
  -6   0   6        172.61        172.75         9.56 o                         
  -4   0   6       5209.60       4909.78        87.07 o                         
  -3   0   6         63.09         58.08         8.18 o                         
  -2   0   6       1689.28       1559.70        19.19 o                         
  -1   0   6        965.61       1014.39        87.58 o                         
   0   0   6      10947.79      10877.61        87.82 o                         
   1   0   6       6071.59       5658.72        63.46 o                         
   2   0   6        598.15        506.11       117.67 o                         
   3   0   6       8979.58       8834.39       128.92 o                         
   4   0   6       7346.03       7422.30        37.11 o                         
   5   0   6       3191.20       3174.07        17.06 o                         
   6   0   6       1204.87       1027.67        11.14 o                         
   7   0   6       2800.13       2733.86        57.37 o                         
   8   0   6        894.32        914.64        25.26 o                         
   9   0   6      14177.34      14645.13       225.92 o                         
  10   0   6          1.89         -6.53        10.23 o                         
  11   0   6        815.88        827.29        15.12 o                         
  12   0   6          5.07         11.81        13.48 o                         
  13   0   6         60.33         64.98        11.37 o                         
  14   0   6        645.48        622.63        15.75 o                         
  15   0   6        515.60        463.21        18.57 o                         
 -15   1   6         27.63         31.39        15.73 o                         
 -14   1   6         21.05         22.32        13.25 o                         
 -13   1   6         10.85         11.26        10.57 o                         
 -12   1   6          0.43          1.05         6.77 o                         
 -11   1   6        192.50        202.43         7.02 o                         
 -10   1   6        696.01        682.90         8.58 o                         
  -9   1   6       2416.95       2373.90        13.36 o                         
  -8   1   6        196.51        197.23         6.69 o                         
  -7   1   6        894.22        949.99         9.07 o                         
  -6   1   6         49.04         62.18         6.50 o                         
  -5   1   6       1078.27       1022.92         8.67 o                         
  -4   1   6       1011.52        933.81         7.79 o                         
  -3   1   6       7783.62       7861.13        52.81 o                         
  -2   1   6       2663.22       2571.24        45.46 o                         
  -1   1   6       2275.68       2357.44        35.84 o                         
   0   1   6       2064.16       2073.99        16.66 o                         
   1   1   6         11.86         12.69         4.99 o                         
   2   1   6       8737.10       8715.68        55.00 o                         
   3   1   6        332.40        322.85         5.65 o                         
   4   1   6          8.35          9.37         4.72 o                         
   5   1   6          7.59         13.36         4.67 o                         
   6   1   6        291.93        272.23         5.77 o                         
   7   1   6        433.80        446.97         7.01 o                         
   8   1   6        379.56        383.69         6.64 o                         
   9   1   6        597.85        592.87         7.50 o                         
  10   1   6        239.80        228.77         6.52 o                         
  11   1   6        222.41        241.22        11.66 o                         
  12   1   6        282.20        282.82        12.48 o                         
  13   1   6        147.07        138.55         8.47 o                         
  14   1   6          0.05          4.71         8.47 o                         
  15   1   6          5.86          2.90         7.82 o                         
 -16   2   6          0.68          6.97        15.06 o                         
 -15   2   6         59.26         50.42        11.29 o                         
 -14   2   6        142.26        151.75        12.00 o                         
 -13   2   6        965.18        975.61        16.50 o                         
 -12   2   6        147.83        131.26        44.30 o                         
 -11   2   6        393.21        411.71        11.30 o                         
 -10   2   6       1981.96       1967.52        12.70 o                         
  -9   2   6        252.75        264.92        13.48 o                         
  -8   2   6        420.40        411.62         7.11 o                         
  -7   2   6         12.89         10.04         5.99 o                         
  -6   2   6         22.38         17.49         5.43 o                         
  -5   2   6       5636.39       5408.20        51.53 o                         
  -4   2   6      13002.13      13092.49       247.62 o                         
  -3   2   6       1037.87        999.59         8.29 o                         
  -2   2   6        696.62        668.77         8.19 o                         
  -1   2   6       1822.56       1813.57        11.73 o                         
   0   2   6       4036.80       3862.41       135.09 o                         
   1   2   6      11539.77      10284.07      1403.36 o                         
   2   2   6       3431.08       3528.29        42.77 o                         
   3   2   6       7880.60       7054.29       930.72 o                         
   4   2   6       1368.94       1517.00        78.71 o                         
   5   2   6        260.64        274.37         5.94 o                         
   6   2   6       1226.60       1198.39        19.27 o                         
   7   2   6          6.35          6.26         4.79 o                         
   8   2   6       3673.79       3580.75        24.96 o                         
   9   2   6       1096.53       1143.40         9.32 o                         
  10   2   6         47.64         65.69         6.26 o                         
  11   2   6        138.79        136.12         7.00 o                         
  12   2   6        120.95        132.29         9.52 o                         
  13   2   6        221.09        227.44         9.61 o                         
  14   2   6        484.72        473.98        11.25 o                         
 -16   3   6         95.99         78.89        14.56 o                         
 -15   3   6        484.74        513.00        14.81 o                         
 -14   3   6        185.65        204.47        12.75 o                         
 -13   3   6        438.78        472.69        13.69 o                         
 -12   3   6        431.10        404.22        13.48 o                         
 -11   3   6       3302.52       3304.06       100.51 o                         
 -10   3   6       1514.83       1518.59        20.93 o                         
  -9   3   6       2225.30       2209.28        20.60 o                         
  -8   3   6         19.19         34.32         5.62 o                         
  -7   3   6         36.61         41.23         6.12 o                         
  -6   3   6       3913.75       3705.74        32.93 o                         
  -5   3   6        805.24        821.69         7.58 o                         
  -4   3   6       4552.86       4363.66        32.99 o                         
  -3   3   6       8589.47       8596.00        80.20 o                         
  -2   3   6        633.71        675.03         7.07 o                         
  -1   3   6       9690.41       9727.93        56.80 o                         
   0   3   6       3143.73       2951.80        18.38 o                         
   1   3   6        400.09        379.77        43.20 o                         
   2   3   6       4609.46       4273.47        45.41 o                         
   3   3   6       4418.80       4364.26        42.66 o                         
   4   3   6       8461.20       8458.20        65.55 o                         
   5   3   6       3329.49       2913.75       357.45 o                         
   6   3   6        954.74        966.86        16.28 o                         
   7   3   6        494.56        436.85        39.15 o                         
   8   3   6       2328.41       2290.99        20.86 o                         
   9   3   6        188.86        196.48         5.77 o                         
  10   3   6       3591.22       3833.84        66.85 o                         
  11   3   6          9.45         17.69         6.75 o                         
  12   3   6        121.59        120.62         7.00 o                         
  13   3   6        423.88        416.35        15.00 o                         
  14   3   6         36.96         34.87         8.97 o                         
 -15   4   6         20.07         29.21        11.57 o                         
 -14   4   6         31.04         40.79        13.98 o                         
 -13   4   6         42.86         56.52        11.42 o                         
 -12   4   6          4.09          1.63        10.87 o                         
 -11   4   6          0.32          0.98         6.55 o                         
 -10   4   6         26.04         25.72         7.18 o                         
  -9   4   6         13.95         22.62         7.38 o                         
  -8   4   6        429.72        433.77         7.90 o                         
  -7   4   6          0.98          6.90         7.66 o                         
  -6   4   6       1033.14       1077.79        12.09 o                         
  -5   4   6       1678.35       1657.29        17.65 o                         
  -4   4   6         83.37         96.40         5.59 o                         
  -3   4   6       1120.71       1008.68        17.44 o                         
  -2   4   6        208.91        208.66         5.58 o                         
  -1   4   6          1.50         -0.81         5.10 o                         
   0   4   6       4143.78       3924.74        38.93 o                         
   1   4   6          5.25          6.79         5.32 o                         
   2   4   6        414.90        408.40         6.63 o                         
   3   4   6       2339.93       2453.42        47.84 o                         
   4   4   6         58.32         55.75         6.93 o                         
   5   4   6         16.77         14.78         5.03 o                         
   6   4   6        205.21        208.22         6.68 o                         
   7   4   6       1154.41       1192.30        25.35 o                         
   8   4   6          5.76         15.51         5.55 o                         
   9   4   6         58.80         66.00        11.23 o                         
  10   4   6        126.72        125.67         5.09 o                         
  11   4   6         24.88         23.03         4.86 o                         
  12   4   6         58.36         64.40         5.85 o                         
  13   4   6         12.83         10.12         5.61 o                         
  14   4   6         94.98         87.16        16.15 o                         
 -15   5   6         74.21         82.59        12.27 o                         
 -14   5   6        922.57        924.99        16.41 o                         
 -13   5   6        106.32        103.22        11.93 o                         
 -12   5   6        703.68        674.21        14.59 o                         
 -11   5   6        718.92        707.26        49.14 o                         
 -10   5   6         92.45        107.31         7.54 o                         
  -9   5   6       2564.60       2638.11        39.64 o                         
  -8   5   6        847.49        786.70         7.14 o                         
  -7   5   6       1162.55       1096.00        12.73 o                         
  -6   5   6       1220.77       1236.36        23.16 o                         
  -5   5   6        656.14        601.03        10.49 o                         
  -4   5   6       3956.59       3802.59        35.42 o                         
  -3   5   6       4436.63       4332.82        16.09 o                         
  -2   5   6       1001.60        905.69        12.32 o                         
  -1   5   6        242.41        194.59         6.07 o                         
   0   5   6        975.12        839.39         9.09 o                         
   1   5   6        145.85        144.03         5.62 o                         
   2   5   6       8317.25       8286.73       101.50 o                         
   3   5   6        115.51        127.29         5.57 o                         
   4   5   6       6013.83       6116.78        97.17 o                         
   5   5   6       1104.77       1056.91        15.50 o                         
   6   5   6        373.34        381.33         8.16 o                         
   7   5   6        771.28        738.61         7.52 o                         
   8   5   6       1203.01       1277.39        39.79 o                         
   9   5   6          9.55         12.37         4.49 o                         
  10   5   6       1195.50       1265.70        24.88 o                         
  11   5   6        349.82        373.31         6.66 o                         
  12   5   6        264.43        219.01        38.05 o                         
  13   5   6        142.94        116.90        22.93 o                         
 -14   6   6         54.24         53.36         8.17 o                         
 -13   6   6         17.48         17.89         6.27 o                         
 -12   6   6        625.86        642.90         9.95 o                         
 -11   6   6        222.62        229.59         7.70 o                         
 -10   6   6        668.91        636.14        52.32 o                         
  -9   6   6        220.20        217.31         6.78 o                         
  -8   6   6        261.56        297.36         7.63 o                         
  -7   6   6       1703.82       1706.84        12.48 o                         
  -6   6   6        162.54        161.53         6.29 o                         
  -5   6   6       1783.84       1724.39        16.96 o                         
  -4   6   6        188.59        209.56         7.51 o                         
  -3   6   6       2554.64       2500.01        34.27 o                         
  -2   6   6       3148.74       3075.00       129.02 o                         
  -1   6   6        635.94        595.14        15.48 o                         
   0   6   6        503.41        438.11         6.60 o                         
   1   6   6        283.55        283.40         8.12 o                         
   2   6   6        113.56        110.72        13.86 o                         
   3   6   6       3234.01       3169.77        50.78 o                         
   4   6   6       1827.83       1874.98        10.66 o                         
   5   6   6       1293.60       1309.65        17.15 o                         
   6   6   6        100.52        112.05         5.88 o                         
   7   6   6          1.49          9.31         5.46 o                         
   8   6   6         10.86         17.99         6.48 o                         
   9   6   6        745.78        692.04        56.90 o                         
  10   6   6        260.01        280.55         6.13 o                         
  11   6   6       1386.72       1435.17        23.65 o                         
  12   6   6         71.95         73.57         9.12 o                         
  13   6   6        166.92        146.79        20.77 o                         
 -14   7   6        103.27         98.99        18.85 o                         
 -13   7   6         74.91         81.62         9.10 o                         
 -12   7   6         42.52         54.86         6.71 o                         
 -11   7   6          0.60         10.13         7.11 o                         
 -10   7   6          0.77          3.26         6.05 o                         
  -9   7   6        188.46        213.39         5.84 o                         
  -8   7   6        366.00        383.68        11.76 o                         
  -7   7   6         32.38         30.29         6.41 o                         
  -6   7   6        246.91        265.66         7.38 o                         
  -5   7   6         23.91         33.06         5.70 o                         
  -4   7   6        345.61        340.64         6.20 o                         
  -3   7   6        527.69        527.31         9.29 o                         
  -2   7   6        116.83        120.47         9.03 o                         
  -1   7   6        407.60        374.66         6.88 o                         
   0   7   6        609.66        610.55        13.11 o                         
   1   7   6        356.46        298.36        19.88 o                         
   2   7   6        287.28        259.07        26.90 o                         
   3   7   6         73.94         74.62         5.30 o                         
   4   7   6         49.76         55.39         5.41 o                         
   5   7   6       1685.61       1749.36        21.62 o                         
   6   7   6         15.48         22.85         6.58 o                         
   7   7   6         52.58         56.18         6.51 o                         
   8   7   6         11.84         11.61         5.61 o                         
   9   7   6         31.12         37.33         6.54 o                         
  10   7   6        202.20        223.74         7.53 o                         
  11   7   6         26.55         28.23         7.21 o                         
  12   7   6         77.33         59.62         6.57 o                         
 -13   8   6        331.37        294.80        13.44 o                         
 -12   8   6        173.91        163.92        12.06 o                         
 -11   8   6         17.66         23.32         7.70 o                         
 -10   8   6        487.80        520.16        13.74 o                         
  -9   8   6         27.06         32.91         5.44 o                         
  -8   8   6       1371.10       1431.16        28.07 o                         
  -7   8   6        482.84        492.51         6.32 o                         
  -6   8   6         23.96         27.31         5.58 o                         
  -5   8   6       1115.16       1098.57        30.81 o                         
  -4   8   6       1761.18       1713.95         8.81 o                         
  -3   8   6       3060.66       3057.89        17.82 o                         
  -2   8   6       3458.39       3565.59        33.22 o                         
  -1   8   6         14.28         15.34         5.88 o                         
   0   8   6         43.72         59.09         5.46 o                         
   1   8   6        915.39        829.97        53.75 o                         
   2   8   6          6.93         13.32         5.13 o                         
   3   8   6       1754.52       1664.96        93.32 o                         
   4   8   6        613.74        572.61        10.18 o                         
   5   8   6          3.09         13.37         5.58 o                         
   6   8   6       1016.75       1002.73         8.85 o                         
   7   8   6        223.03        250.44         6.43 o                         
   8   8   6        626.63        635.43        13.46 o                         
   9   8   6        309.35        331.06        11.73 o                         
  10   8   6         70.45         74.01         6.20 o                         
  11   8   6        577.96        516.62        18.40 o                         
  12   8   6        452.93        394.10        19.39 o                         
 -12   9   6        112.42        104.80        10.15 o                         
 -11   9   6        297.16        300.41         9.11 o                         
 -10   9   6         27.97         26.76         7.29 o                         
  -9   9   6         33.66         31.75         6.32 o                         
  -8   9   6          1.53          2.79         6.23 o                         
  -7   9   6         40.68         44.78         4.67 o                         
  -6   9   6        582.42        609.39         6.87 o                         
  -5   9   6        315.78        319.76        10.61 o                         
  -4   9   6        202.19        222.23         6.23 o                         
  -3   9   6         36.74         38.35         6.66 o                         
  -2   9   6        398.37        389.61        10.35 o                         
  -1   9   6         48.65         47.61         5.46 o                         
   0   9   6         45.17         54.48         6.62 o                         
   1   9   6         74.79         73.15         4.70 o                         
   2   9   6        542.87        536.70         6.49 o                         
   3   9   6        379.98        409.60         8.60 o                         
   4   9   6        126.47        120.11         6.28 o                         
   5   9   6          0.31         11.03         5.59 o                         
   6   9   6        208.84        250.54         7.35 o                         
   7   9   6          3.05          2.51         5.69 o                         
   8   9   6        429.23        428.31        68.29 o                         
   9   9   6         67.22         82.28         7.27 o                         
  10   9   6        104.89        104.09         5.88 o                         
  11   9   6         35.29         42.08         5.62 o                         
 -11  10   6         23.91         24.81         7.99 o                         
 -10  10   6        173.48        166.60         7.53 o                         
  -9  10   6         28.42         22.86         6.88 o                         
  -8  10   6        234.74        232.43         7.49 o                         
  -7  10   6        383.60        402.58         6.24 o                         
  -6  10   6         85.42         79.88         5.39 o                         
  -5  10   6         18.06         25.62         5.12 o                         
  -4  10   6         19.69         24.76         5.21 o                         
  -3  10   6         75.96         79.43         4.53 o                         
  -2  10   6        272.12        289.77        13.31 o                         
  -1  10   6        281.51        295.89         6.60 o                         
   0  10   6        215.32        224.96         6.82 o                         
   1  10   6        636.25        614.65        20.17 o                         
   2  10   6        181.96        167.55        13.54 o                         
   3  10   6        468.20        456.11         8.96 o                         
   4  10   6        443.33        466.37        15.53 o                         
   5  10   6          0.42          6.71         4.33 o                         
   6  10   6        639.01        659.84       117.03 o                         
   7  10   6         25.18         17.18         6.00 o                         
   8  10   6         37.94         39.05         5.40 o                         
   9  10   6         67.53         66.56         5.59 o                         
  -9  11   6        214.51        211.60         6.98 o                         
  -8  11   6         31.42         28.98         7.07 o                         
  -7  11   6         97.26        108.67         7.00 o                         
  -6  11   6        103.67         91.46         7.94 o                         
  -5  11   6        371.20        352.62        55.99 o                         
  -4  11   6         49.02         53.18         4.36 o                         
  -3  11   6        515.41        550.74         5.88 o                         
  -2  11   6          4.51         18.36         4.42 o                         
  -1  11   6        236.65        246.19         5.61 o                         
   0  11   6        405.64        387.47         6.42 o                         
   1  11   6          9.01         13.35         4.68 o                         
   2  11   6       1565.21       1663.21        14.16 o                         
   3  11   6         84.77         95.66         8.12 o                         
   4  11   6        200.04        200.77         7.37 o                         
   5  11   6         19.44         23.79         5.13 o                         
   6  11   6         80.49         75.02         5.04 o                         
   7  11   6        268.19        275.94         6.05 o                         
   8  11   6        356.68        334.59        11.12 o                         
  -8  12   6          1.57          8.48         7.16 o                         
  -7  12   6        324.84        294.81         7.94 o                         
  -6  12   6          3.37          3.78         8.99 o                         
  -5  12   6          0.25          0.71         5.75 o                         
  -4  12   6        140.16        134.56         7.07 o                         
  -3  12   6         12.50         18.67         5.07 o                         
  -2  12   6         31.78         35.54         4.29 o                         
  -1  12   6         12.47          8.17         4.51 o                         
   0  12   6         66.12         56.08         6.52 o                         
   1  12   6         14.46         13.40         4.47 o                         
   2  12   6          0.00          2.02         5.27 o                         
   3  12   6          3.24          1.88         3.79 o                         
   4  12   6          1.24          3.45         4.00 o                         
   5  12   6          2.41          2.57         5.26 o                         
   6  12   6          2.09         11.24         6.01 o                         
  -4  13   6        130.11        129.03        10.45 o                         
  -3  13   6         88.59         73.84         5.74 o                         
  -2  13   6          0.66          6.01         6.17 o                         
  -1  13   6        144.76        135.32         8.01 o                         
   0  13   6         43.56         38.71         4.90 o                         
   1  13   6         90.08         90.32         5.61 o                         
   2  13   6         70.65         70.14         5.60 o                         
   3  13   6         59.91         52.80         5.29 o                         
 -16   1   7        409.31        377.54        25.39 o                         
 -15   1   7        118.23        122.43        14.70 o                         
 -14   1   7        201.23        200.25        14.67 o                         
 -13   1   7        226.70        208.90        47.11 o                         
 -12   1   7        728.40        747.76         8.61 o                         
 -11   1   7       1418.67       1434.51        14.80 o                         
 -10   1   7        189.54        176.50         6.78 o                         
  -9   1   7       2735.26       2691.57        18.14 o                         
  -8   1   7       1212.85       1261.46        12.54 o                         
  -7   1   7       2287.00       2159.72        17.35 o                         
  -6   1   7       4596.84       4543.57        39.33 o                         
  -5   1   7        796.71        794.91        13.37 o                         
  -4   1   7       3234.61       3132.78        10.68 o                         
  -3   1   7       5418.63       5079.13        44.40 o                         
  -2   1   7       1098.43       1098.57        24.34 o                         
  -1   1   7      10432.55      11012.28       408.28 o                         
   0   1   7        533.83        565.13         5.85 o                         
   1   1   7       4609.34       4121.54       455.70 o                         
   2   1   7       3021.62       2845.49        41.09 o                         
   3   1   7       3303.13       3071.21        32.98 o                         
   4   1   7        783.52        805.81         6.57 o                         
   5   1   7       2127.63       2076.46        25.49 o                         
   6   1   7       2128.37       2079.69        14.67 o                         
   7   1   7       3987.38       4039.22        46.55 o                         
   8   1   7       1716.04       1731.32         8.80 o                         
   9   1   7         78.41         84.05         5.62 o                         
  10   1   7        738.88        748.82        19.36 o                         
  11   1   7         72.91         70.68         5.80 o                         
  12   1   7        313.89        336.75         8.99 o                         
  13   1   7        297.96        301.55         9.37 o                         
  14   1   7         39.05         31.31         8.16 o                         
 -16   2   7        236.10        215.78        15.85 o                         
 -15   2   7        419.95        448.59        16.43 o                         
 -14   2   7         24.59         25.18        13.53 o                         
 -13   2   7        392.44        336.53       178.24 o                         
 -12   2   7        438.20        414.01         8.03 o                         
 -11   2   7         78.64         86.09         6.48 o                         
 -10   2   7       1882.21       1953.57        12.28 o                         
  -9   2   7         65.41         67.80         5.48 o                         
  -8   2   7       3167.69       3146.98        30.76 o                         
  -7   2   7       1023.60        961.47        12.83 o                         
  -6   2   7         80.32         65.10         5.56 o                         
  -5   2   7       1287.49       1226.47        19.62 o                         
  -4   2   7        260.47        240.11         6.58 o                         
  -3   2   7         16.55         20.19         5.30 o                         
  -2   2   7       6330.80       6061.00        43.76 o                         
  -1   2   7         88.11         87.50         4.65 o                         
   0   2   7       7992.38       8316.79        51.23 o                         
   1   2   7         34.14         40.37         4.42 o                         
   2   2   7        986.10       1041.30        14.18 o                         
   3   2   7        324.72        320.03         4.81 o                         
   4   2   7       3672.24       3855.56        30.53 o                         
   5   2   7        633.97        638.34        14.93 o                         
   6   2   7       2314.43       2307.09        27.08 o                         
   7   2   7         90.83        106.84         4.83 o                         
   8   2   7         54.55         47.43         5.13 o                         
   9   2   7       1020.99       1051.53         8.76 o                         
  10   2   7        117.14        114.85         5.70 o                         
  11   2   7       1028.15       1063.45         9.31 o                         
  12   2   7        330.81        343.81         9.97 o                         
  13   2   7        125.15        126.45         8.66 o                         
  14   2   7         60.11         63.90         9.23 o                         
 -15   3   7          8.38         10.62        11.32 o                         
 -14   3   7         33.02         20.85        11.76 o                         
 -13   3   7        225.28        246.06        12.42 o                         
 -12   3   7        157.82        161.32         8.32 o                         
 -11   3   7        260.66        250.14         8.21 o                         
 -10   3   7         40.96         29.71         4.78 o                         
  -9   3   7         30.07         31.50         6.15 o                         
  -8   3   7         10.32         16.24         5.97 o                         
  -7   3   7        216.38        196.28         6.52 o                         
  -6   3   7        232.10        223.02         5.48 o                         
  -5   3   7        108.19        126.52         6.28 o                         
  -4   3   7       2575.25       2527.05        27.25 o                         
  -3   3   7        860.12        799.94        18.17 o                         
  -2   3   7          4.60         11.28         5.44 o                         
  -1   3   7        490.75        555.44         8.63 o                         
   0   3   7        309.59        323.10         5.21 o                         
   1   3   7        808.22        779.83        11.63 o                         
   2   3   7       1539.39       1491.14        15.95 o                         
   3   3   7       2144.49       2028.43        23.45 o                         
   4   3   7        493.08        536.56         5.77 o                         
   5   3   7        637.24        657.34         6.58 o                         
   6   3   7        517.33        512.93         9.79 o                         
   7   3   7       2158.56       2202.53        40.73 o                         
   8   3   7        161.56        171.16         5.35 o                         
   9   3   7        184.02        189.27        10.00 o                         
  10   3   7         14.42         15.38         5.32 o                         
  11   3   7         39.00         38.45         5.36 o                         
  12   3   7          9.76         12.47         5.61 o                         
  13   3   7         29.23         34.51         5.65 o                         
  14   3   7        109.74        101.78         7.20 o                         
 -15   4   7        288.42        277.98        13.37 o                         
 -14   4   7         95.55         95.21        11.77 o                         
 -13   4   7        675.07        722.99        14.71 o                         
 -12   4   7          9.59         16.07         6.72 o                         
 -11   4   7        135.64        150.94         6.88 o                         
 -10   4   7        165.71        169.35         7.54 o                         
  -9   4   7        492.52        522.67        14.57 o                         
  -8   4   7       1989.52       1932.52        14.52 o                         
  -7   4   7       4019.32       4098.31        39.95 o                         
  -6   4   7        191.94        179.78         5.77 o                         
  -5   4   7        147.57        167.81         6.13 o                         
  -4   4   7       1825.00       1771.45         8.63 o                         
  -3   4   7        401.04        356.16         5.67 o                         
  -2   4   7      12058.46      12016.83        81.29 o                         
  -1   4   7        147.28        151.52         5.34 o                         
   0   4   7       5511.59       5416.02        72.84 o                         
   1   4   7       2865.93       2923.48        22.50 o                         
   2   4   7        552.29        610.25         5.28 o                         
   3   4   7       5022.49       4920.93        16.70 o                         
   4   4   7       2326.93       2327.13        10.58 o                         
   5   4   7        998.33       1014.10         9.81 o                         
   6   4   7       2462.21       2474.22        15.07 o                         
   7   4   7          5.09          4.11         4.93 o                         
   8   4   7       1182.06       1208.17        27.25 o                         
   9   4   7        201.89        199.48         5.23 o                         
  10   4   7          7.97         10.22         4.91 o                         
  11   4   7       1168.72       1062.17        95.63 o                         
  12   4   7       1076.17       1106.76        20.86 o                         
  13   4   7         32.36         21.86         5.29 o                         
 -15   5   7        209.99        187.96        13.22 o                         
 -14   5   7        300.68        302.71        13.29 o                         
 -13   5   7          0.16         13.20        11.27 o                         
 -12   5   7        182.45        162.96         8.74 o                         
 -11   5   7         46.02         48.86         7.40 o                         
 -10   5   7          0.13         -7.41         7.41 o                         
  -9   5   7        495.18        476.99         6.51 o                         
  -8   5   7        936.40        905.41        26.63 o                         
  -7   5   7        154.28        141.73         7.25 o                         
  -6   5   7        895.43        902.17        11.87 o                         
  -5   5   7         95.35         94.55         5.91 o                         
  -4   5   7         38.30         37.73         6.28 o                         
  -3   5   7         11.20         13.90         6.08 o                         
  -2   5   7          1.68          1.71         5.27 o                         
  -1   5   7       1552.43       1462.05         9.41 o                         
   0   5   7       1894.00       1897.87         9.56 o                         
   1   5   7        152.69        167.98         5.95 o                         
   2   5   7        378.58        363.77        11.39 o                         
   3   5   7        100.43        106.10         5.80 o                         
   4   5   7        774.61        829.28        10.10 o                         
   5   5   7       2984.74       2830.01        23.98 o                         
   6   5   7          4.73         15.48         5.54 o                         
   7   5   7        110.72        120.13         8.68 o                         
   8   5   7         37.35         41.11         4.89 o                         
   9   5   7        174.75        157.90        23.29 o                         
  10   5   7        133.39        142.85         5.77 o                         
  11   5   7         20.35         32.18         5.52 o                         
  12   5   7         39.98         33.80         6.15 o                         
  13   5   7         61.72         62.01         6.40 o                         
 -14   6   7          2.56          4.83         8.07 o                         
 -13   6   7        263.85        270.16        16.62 o                         
 -12   6   7          0.54         -2.04         6.47 o                         
 -11   6   7        138.04        146.11         5.52 o                         
 -10   6   7        320.25        330.23         6.43 o                         
  -9   6   7        160.59        159.36         5.44 o                         
  -8   6   7       2149.86       2183.30        29.58 o                         
  -7   6   7        333.47        320.03         6.75 o                         
  -6   6   7         16.56         18.64         5.91 o                         
  -5   6   7        296.38        312.91         7.53 o                         
  -4   6   7        271.85        272.55         7.27 o                         
  -3   6   7        965.51        950.57        11.15 o                         
  -2   6   7       1421.63       1322.95        10.65 o                         
  -1   6   7         48.12         40.18         7.34 o                         
   0   6   7       1693.45       1664.45        17.92 o                         
   1   6   7        754.64        710.59        14.38 o                         
   2   6   7       1303.80       1411.32        94.28 o                         
   3   6   7        128.30        135.86         4.58 o                         
   4   6   7        132.18        116.18         5.48 o                         
   5   6   7          1.88         13.27         6.76 o                         
   6   6   7       1294.14       1351.42        20.06 o                         
   7   6   7         16.37         19.94         4.96 o                         
   8   6   7        256.44        274.15         7.11 o                         
   9   6   7        235.62        239.02         7.33 o                         
  10   6   7         27.67         33.84         4.57 o                         
  11   6   7       1046.92        840.61       102.80 o                         
  12   6   7        204.01        182.77         7.57 o                         
 -14   7   7        509.56        451.75        48.15 o                         
 -13   7   7        274.97        279.37        21.32 o                         
 -12   7   7        139.44        128.24         8.50 o                         
 -11   7   7         48.59         37.29        11.18 o                         
 -10   7   7         45.51         37.63         5.35 o                         
  -9   7   7        891.74        897.18         8.74 o                         
  -8   7   7        995.97       1024.92        15.25 o                         
  -7   7   7        987.01       1032.06         9.57 o                         
  -6   7   7        260.25        266.03        12.12 o                         
  -5   7   7         53.41         64.45         5.94 o                         
  -4   7   7         37.25         47.89        10.06 o                         
  -3   7   7       1726.32       1706.44        19.69 o                         
  -2   7   7       1572.98       1584.98         8.71 o                         
  -1   7   7       5639.76       5764.86        54.03 o                         
   0   7   7        114.72        127.40         6.24 o                         
   1   7   7        378.18        407.43        18.27 o                         
   2   7   7         14.02         10.53         6.83 o                         
   3   7   7        248.06        290.48        25.10 o                         
   4   7   7       1366.79       1354.63        18.62 o                         
   5   7   7       2376.88       2402.25        36.72 o                         
   6   7   7         68.37         53.65         5.93 o                         
   7   7   7       1153.45       1124.92        18.97 o                         
   8   7   7        297.77        305.17        11.07 o                         
   9   7   7          3.40         11.29         6.58 o                         
  10   7   7         72.01         76.90         6.85 o                         
  11   7   7        179.17        158.93         9.59 o                         
  12   7   7        205.88        181.13         7.69 o                         
 -13   8   7          2.40         23.14        12.11 o                         
 -12   8   7          0.12          4.91         6.92 o                         
 -11   8   7         48.41         48.75         7.80 o                         
 -10   8   7         38.68         43.95         5.42 o                         
  -9   8   7         38.85         47.28         6.23 o                         
  -8   8   7        120.67        117.93         5.39 o                         
  -7   8   7        130.11        127.28         6.82 o                         
  -6   8   7         11.64         11.25         5.12 o                         
  -5   8   7         36.70         26.90         6.05 o                         
  -4   8   7        425.53        425.22        14.96 o                         
  -3   8   7        384.18        376.92         9.22 o                         
  -2   8   7          1.91          6.21         6.86 o                         
  -1   8   7        183.79        166.66         5.62 o                         
   0   8   7         95.79         79.80         5.83 o                         
   1   8   7        209.95        186.73         8.38 o                         
   2   8   7        130.67        130.05         4.93 o                         
   3   8   7        777.56        757.17         6.42 o                         
   4   8   7        412.31        447.44        13.63 o                         
   5   8   7         66.18         72.34         5.41 o                         
   6   8   7         33.07         38.50         5.62 o                         
   7   8   7         47.59         47.30         5.77 o                         
   8   8   7         61.05         56.92         6.82 o                         
   9   8   7          9.74         19.08         7.51 o                         
  10   8   7        191.30        195.20         7.40 o                         
  11   8   7          5.30         10.92         4.83 o                         
 -12   9   7          3.76          6.55         8.68 o                         
 -11   9   7         15.41         12.30         7.90 o                         
 -10   9   7          0.49          5.95         6.36 o                         
  -9   9   7        786.64        807.58        31.74 o                         
  -8   9   7         78.73         77.94         4.96 o                         
  -7   9   7        259.80        285.15         8.29 o                         
  -6   9   7        542.38        577.35         7.25 o                         
  -5   9   7         15.68          8.69         6.50 o                         
  -4   9   7        540.42        520.00         7.87 o                         
  -3   9   7         23.82         25.30         8.10 o                         
  -2   9   7        291.88        286.33         6.30 o                         
  -1   9   7       1487.43       1514.51        29.56 o                         
   0   9   7       2040.39       2045.11        45.68 o                         
   1   9   7        119.62        121.72         5.31 o                         
   2   9   7        360.89        403.59         5.73 o                         
   3   9   7        231.94        209.38        20.09 o                         
   4   9   7        684.90        696.21        12.45 o                         
   5   9   7       1211.67       1223.04        37.30 o                         
   6   9   7        427.97        440.07         6.87 o                         
   7   9   7        684.90        720.88         8.51 o                         
   8   9   7          0.34          1.35         8.32 o                         
   9   9   7          7.30          8.37         6.79 o                         
  10   9   7        165.48        129.93        27.42 o                         
 -10  10   7         38.39         35.29         7.04 o                         
  -9  10   7        210.58        213.23         6.73 o                         
  -8  10   7        194.62        191.81         5.84 o                         
  -7  10   7         87.07         80.38         5.40 o                         
  -6  10   7        520.48        505.02         8.95 o                         
  -5  10   7        117.67        119.94         4.57 o                         
  -4  10   7        170.45        174.99         9.14 o                         
  -3  10   7        494.63        481.33        20.75 o                         
  -2  10   7        384.11        377.16         9.40 o                         
  -1  10   7          6.43          7.91         4.59 o                         
   0  10   7        348.40        352.07         7.57 o                         
   1  10   7         74.88         78.11         5.02 o                         
   2  10   7          1.05          5.09         8.28 o                         
   3  10   7        206.31        180.97        16.72 o                         
   4  10   7        126.24        149.93         6.93 o                         
   5  10   7         49.82         53.36         6.79 o                         
   6  10   7         43.87         46.85         6.75 o                         
   7  10   7         36.78         27.61         7.09 o                         
   8  10   7         33.47         33.20         5.44 o                         
   9  10   7        136.96        116.21         7.10 o                         
  -9  11   7          7.18         12.73         8.40 o                         
  -8  11   7          0.07          6.78         7.23 o                         
  -7  11   7        182.86        180.26         9.47 o                         
  -6  11   7        166.01        158.36         9.89 o                         
  -5  11   7          4.25         10.73         5.12 o                         
  -4  11   7         84.72         96.40         7.72 o                         
  -3  11   7         17.99         25.23         5.60 o                         
  -2  11   7        271.88        259.31         6.26 o                         
  -1  11   7        117.91        117.33         4.61 o                         
   0  11   7          2.54         11.13         4.32 o                         
   1  11   7         13.77         13.73         4.28 o                         
   2  11   7          8.22         14.72         4.43 o                         
   3  11   7        182.25        170.51        18.39 o                         
   4  11   7        308.82        319.17         6.04 o                         
   5  11   7          1.28          6.11         5.21 o                         
   6  11   7         24.24         20.65         5.25 o                         
   7  11   7        132.51        117.83         6.34 o                         
  -7  12   7          2.58          7.04         7.03 o                         
  -6  12   7         11.60         15.83         6.79 o                         
  -5  12   7        264.45        258.06         7.82 o                         
  -4  12   7        163.11        155.26         6.20 o                         
  -3  12   7         70.11         64.05         5.60 o                         
  -2  12   7         80.21         85.59         4.42 o                         
  -1  12   7          9.79          9.04         5.03 o                         
   0  12   7        632.25        598.48        16.55 o                         
   1  12   7        132.20        129.40         7.18 o                         
   2  12   7         95.54        101.84         4.91 o                         
   3  12   7         43.46         43.77         4.88 o                         
   4  12   7        127.78        102.78        12.15 o                         
   5  12   7          9.13         17.07         6.11 o                         
  -3  13   7        101.27         86.06        10.09 o                         
  -2  13   7         15.41         16.58         5.51 o                         
  -1  13   7         43.94         39.08         9.52 o                         
   0  13   7         30.22         21.21         4.41 o                         
   1  13   7          0.18          8.60         6.03 o                         
 -15   0   8        275.35        249.88        19.20 o                         
 -14   0   8         16.34         20.67        13.31 o                         
 -13   0   8        200.14        211.70        10.63 o                         
 -12   0   8        206.32        218.24        10.45 o                         
 -11   0   8        473.71        484.04        10.58 o                         
 -10   0   8       1281.26       1247.48        12.21 o                         
  -9   0   8       1199.48       1113.53        37.61 o                         
  -8   0   8        713.43        712.93        10.45 o                         
  -7   0   8        137.78        136.58         8.55 o                         
  -6   0   8       4523.55       4718.42        38.68 o                         
  -5   0   8       6128.14       6061.71       103.38 o                         
  -4   0   8        582.00        612.89         9.95 o                         
  -3   0   8        269.59        211.08        13.61 o                         
  -2   0   8       1205.51       1408.24        24.92 o                         
  -1   0   8        215.00        153.31         6.41 o                         
   0   0   8          6.43         11.03         6.08 o                         
   1   0   8       4850.83       4902.07        17.02 o                         
   2   0   8       2067.17       1955.19        65.35 o                         
   3   0   8       7726.32       8042.70       193.21 o                         
   4   0   8       2907.67       2400.61       685.48 o                         
   5   0   8       1531.10       1417.79        20.11 o                         
   6   0   8         35.43         38.96         7.03 o                         
   7   0   8          1.59         13.85         7.77 o                         
   8   0   8       2205.03       2250.75        70.19 o                         
   9   0   8        569.21        576.77         8.36 o                         
  10   0   8          3.52          9.62         7.53 o                         
  11   0   8          7.99         20.64        10.83 o                         
  12   0   8        766.62        696.85        15.05 o                         
  13   0   8         59.76         70.85        11.83 o                         
  14   0   8        436.40        333.01        14.52 o                         
 -16   1   8          5.71         13.28        16.67 o                         
 -15   1   8         73.19         86.62        14.18 o                         
 -14   1   8         36.02         38.80        10.11 o                         
 -13   1   8          5.94          4.23         6.69 o                         
 -12   1   8         74.92         78.62         6.58 o                         
 -11   1   8         31.70         41.93         5.58 o                         
 -10   1   8        192.18        182.59         6.04 o                         
  -9   1   8         56.01         51.79         5.76 o                         
  -8   1   8        358.09        365.41         6.65 o                         
  -7   1   8        288.22        293.02         5.97 o                         
  -6   1   8       3545.39       3499.80        12.48 o                         
  -5   1   8       1674.36       1693.95        32.55 o                         
  -4   1   8        685.75        708.50         6.60 o                         
  -3   1   8       1107.17       1112.94        15.48 o                         
  -2   1   8       1449.79       1426.50        10.23 o                         
  -1   1   8        101.29         75.10         5.01 o                         
   0   1   8        807.88        810.64         7.11 o                         
   1   1   8        220.88        252.59         5.39 o                         
   2   1   8          2.93          5.56         4.82 o                         
   3   1   8        281.07        263.86        28.04 o                         
   4   1   8        626.04        587.55        54.96 o                         
   5   1   8        285.43        278.23         5.24 o                         
   6   1   8        639.65        674.02         7.62 o                         
   7   1   8        130.05        140.71         5.08 o                         
   8   1   8        582.64        609.29        10.42 o                         
   9   1   8          0.81          0.54         4.81 o                         
  10   1   8        317.41        327.67         9.44 o                         
  11   1   8          0.30         -2.35         6.13 o                         
  12   1   8          0.19          7.71         7.93 o                         
  13   1   8         46.18         50.73         8.96 o                         
 -15   2   8         43.04         48.41        11.86 o                         
 -14   2   8         21.13         26.20        10.93 o                         
 -13   2   8          4.49          6.74         6.69 o                         
 -12   2   8          5.48          8.52         6.04 o                         
 -11   2   8       1385.57       1411.99        12.58 o                         
 -10   2   8       1142.81       1182.58        11.62 o                         
  -9   2   8         27.97         33.38         5.57 o                         
  -8   2   8        511.49        522.21         7.07 o                         
  -7   2   8         37.42         34.48         5.96 o                         
  -6   2   8        291.64        292.68         6.58 o                         
  -5   2   8       5159.08       5024.50        46.70 o                         
  -4   2   8        173.33        175.56         5.14 o                         
  -3   2   8          2.71          5.09         4.38 o                         
  -2   2   8       1054.91       1009.99         6.88 o                         
  -1   2   8       1856.88       1695.79        10.98 o                         
   0   2   8       6515.55       6966.40       233.30 o                         
   1   2   8          1.83          9.79         5.01 o                         
   2   2   8       3081.79       3086.74        40.21 o                         
   3   2   8       2095.26       2063.50        25.49 o                         
   4   2   8       2516.36       2567.49        58.24 o                         
   5   2   8         20.79         27.54         4.73 o                         
   6   2   8         12.28         12.84         4.23 o                         
   7   2   8        740.29        821.83        31.81 o                         
   8   2   8       1457.36       1548.34        22.31 o                         
   9   2   8       1131.76       1194.83        21.56 o                         
  10   2   8        139.46        156.31         4.74 o                         
  11   2   8         93.89         83.65        15.36 o                         
  12   2   8         10.47         12.69         6.71 o                         
  13   2   8         38.47         32.63         8.09 o                         
 -15   3   8         16.25         22.39        11.31 o                         
 -14   3   8        235.65        232.75        12.68 o                         
 -13   3   8          1.21         11.08         8.02 o                         
 -12   3   8        828.22        868.85        10.04 o                         
 -11   3   8          3.75         13.15         5.77 o                         
 -10   3   8        321.74        336.49         6.10 o                         
  -9   3   8        265.66        271.04         6.49 o                         
  -8   3   8        363.86        359.31         6.55 o                         
  -7   3   8          5.20         10.96         4.70 o                         
  -6   3   8        633.98        615.80         6.36 o                         
  -5   3   8        352.29        343.88         5.95 o                         
  -4   3   8       1649.29       1684.74        14.56 o                         
  -3   3   8       1232.57       1278.79        19.95 o                         
  -2   3   8        190.32        163.02         5.58 o                         
  -1   3   8       1415.12       1330.02        19.57 o                         
   0   3   8       2419.84       2114.93        94.02 o                         
   1   3   8       1031.06       1069.48        11.82 o                         
   2   3   8       1195.82       1065.18         7.17 o                         
   3   3   8       2465.83       2471.20        40.15 o                         
   4   3   8        307.31        342.79         6.25 o                         
   5   3   8        293.06        269.82        10.17 o                         
   6   3   8        850.70        805.81        86.89 o                         
   7   3   8       1995.08       2101.37        27.82 o                         
   8   3   8        664.07        661.94        16.84 o                         
   9   3   8        366.10        348.94        57.55 o                         
  10   3   8        100.10        121.13         5.59 o                         
  11   3   8         12.04         13.97         4.73 o                         
  12   3   8         83.64         91.58         6.66 o                         
  13   3   8        122.76        123.88         7.06 o                         
 -15   4   8         32.80         34.28        11.80 o                         
 -14   4   8         10.91         11.34        11.80 o                         
 -13   4   8          0.73          6.83         6.57 o                         
 -12   4   8        845.23        911.84         9.96 o                         
 -11   4   8        232.70        252.20         9.21 o                         
 -10   4   8        227.82        239.73         6.55 o                         
  -9   4   8        208.55        216.49         5.78 o                         
  -8   4   8        202.25        193.10         6.10 o                         
  -7   4   8        415.69        413.23         8.38 o                         
  -6   4   8        211.29        202.12         5.26 o                         
  -5   4   8         99.11        108.99         5.38 o                         
  -4   4   8        989.02       1086.38        75.10 o                         
  -3   4   8        944.15        918.71         7.51 o                         
  -2   4   8        244.43        276.70         5.63 o                         
  -1   4   8       1267.38       1318.56        15.81 o                         
   0   4   8       1029.02        944.51        77.54 o                         
   1   4   8         30.86         44.94         4.34 o                         
   2   4   8        296.45        280.73         4.72 o                         
   3   4   8       2090.75       2063.12        14.44 o                         
   4   4   8          4.98         21.88         5.85 o                         
   5   4   8          2.13          9.86         6.44 o                         
   6   4   8         75.02         92.89         5.60 o                         
   7   4   8        675.03        690.56        10.27 o                         
   8   4   8        802.43        744.38        53.00 o                         
   9   4   8          0.71         -3.20         4.73 o                         
  10   4   8        113.97        103.62         5.10 o                         
  11   4   8          0.31          7.50         4.82 o                         
  12   4   8          0.04          2.73         4.82 o                         
  13   4   8        216.67        222.31         6.64 o                         
 -14   5   8        196.93        205.18        12.68 o                         
 -13   5   8         14.88         10.48         8.29 o                         
 -12   5   8        386.79        395.07         7.70 o                         
 -11   5   8        203.00        197.68         7.34 o                         
 -10   5   8        577.24        606.34         7.61 o                         
  -9   5   8         91.84         97.27         5.35 o                         
  -8   5   8        136.90        121.85         6.14 o                         
  -7   5   8         55.55         61.27         6.95 o                         
  -6   5   8       1258.71       1249.37         8.52 o                         
  -5   5   8        737.93        731.81         6.71 o                         
  -4   5   8       2984.30       3062.55        19.82 o                         
  -3   5   8          7.69          8.78         5.84 o                         
  -2   5   8        475.52        496.92         6.86 o                         
  -1   5   8       3816.32       3813.93        62.06 o                         
   0   5   8        953.76        929.06        12.54 o                         
   1   5   8       1254.44       1236.11        14.34 o                         
   2   5   8          2.35         20.38         5.73 o                         
   3   5   8        192.17        199.01         7.96 o                         
   4   5   8        719.85        706.41         8.06 o                         
   5   5   8       1283.97       1298.49        19.95 o                         
   6   5   8          4.95          8.15         8.73 o                         
   7   5   8       1141.63       1062.67        23.59 o                         
   8   5   8        105.05        100.35         5.04 o                         
   9   5   8        159.28        159.42        21.60 o                         
  10   5   8        282.78        313.39         6.82 o                         
  11   5   8         42.28         48.15         4.97 o                         
  12   5   8        133.83        126.79         5.39 o                         
 -14   6   8          0.41          6.32         8.20 o                         
 -13   6   8        391.10        375.33        11.19 o                         
 -12   6   8        216.35        195.98        12.13 o                         
 -11   6   8          3.85         11.92         5.83 o                         
 -10   6   8         24.44         23.64         5.68 o                         
  -9   6   8         14.61         13.26         5.65 o                         
  -8   6   8         87.14         99.95         6.68 o                         
  -7   6   8        995.55       1048.53        16.95 o                         
  -6   6   8        104.55        108.72         6.81 o                         
  -5   6   8        500.79        481.67         6.34 o                         
  -4   6   8        244.28        223.70         6.60 o                         
  -3   6   8        428.59        419.68        15.71 o                         
  -2   6   8          9.13          6.89         5.88 o                         
  -1   6   8        387.91        388.08         7.66 o                         
   0   6   8         13.32         14.49         5.79 o                         
   1   6   8       1898.05       1902.35        23.58 o                         
   2   6   8         23.08         31.79         4.64 o                         
   3   6   8        355.14        363.94         6.73 o                         
   4   6   8        139.70        136.78         5.70 o                         
   5   6   8          4.48         -1.49         5.47 o                         
   6   6   8       1242.70       1272.14        10.29 o                         
   7   6   8        318.99        354.98         5.94 o                         
   8   6   8        279.04        288.59         6.28 o                         
   9   6   8        153.76        159.87         6.84 o                         
  10   6   8         65.08         61.57         5.96 o                         
  11   6   8         63.13         51.37         5.67 o                         
  12   6   8        269.48        266.61         7.16 o                         
 -13   7   8         29.95         31.90        11.19 o                         
 -12   7   8         43.82         40.09         5.97 o                         
 -11   7   8        121.19        129.32         5.91 o                         
 -10   7   8          5.63          8.06         5.80 o                         
  -9   7   8        145.35        162.83         8.15 o                         
  -8   7   8          1.47         10.84         6.07 o                         
  -7   7   8        834.44        852.23        21.80 o                         
  -6   7   8        102.45        108.91         6.12 o                         
  -5   7   8        251.60        253.44         6.19 o                         
  -4   7   8         59.70         64.16         6.00 o                         
  -3   7   8        480.89        454.57         7.63 o                         
  -2   7   8       1240.52       1241.17        28.56 o                         
  -1   7   8        883.40        879.95        56.94 o                         
   0   7   8         21.72         12.55         5.07 o                         
   1   7   8        156.46        156.48         5.26 o                         
   2   7   8        267.44        293.04         6.37 o                         
   3   7   8       1044.61        999.17        26.25 o                         
   4   7   8        957.76       1001.04         8.14 o                         
   5   7   8          1.45          6.55         5.37 o                         
   6   7   8         18.31          9.79         6.29 o                         
   7   7   8        374.81        366.28        10.20 o                         
   8   7   8         10.80         13.94         6.43 o                         
   9   7   8        336.41        376.59         7.75 o                         
  10   7   8          0.52          1.75         6.62 o                         
  11   7   8          2.66          1.34         5.90 o                         
 -12   8   8         82.28         75.15         7.14 o                         
 -11   8   8        184.03        181.72         6.23 o                         
 -10   8   8          1.02          6.98         6.15 o                         
  -9   8   8        132.06        139.16         7.41 o                         
  -8   8   8        405.09        443.20         6.97 o                         
  -7   8   8        960.29        988.29        20.42 o                         
  -6   8   8        103.44         99.76         5.30 o                         
  -5   8   8        953.11        952.74         7.19 o                         
  -4   8   8        126.82        133.28         7.61 o                         
  -3   8   8         56.91         62.55         5.16 o                         
  -2   8   8         19.30         18.28         5.76 o                         
  -1   8   8          1.06          6.63         4.76 o                         
   0   8   8        292.17        306.59        29.91 o                         
   1   8   8        608.00        507.29        80.18 o                         
   2   8   8        268.99        285.12        15.37 o                         
   3   8   8        627.64        576.11        35.24 o                         
   4   8   8         24.00         16.48         5.76 o                         
   5   8   8        295.38        314.79         5.97 o                         
   6   8   8        566.30        577.98        13.20 o                         
   7   8   8         27.84         37.52         6.50 o                         
   8   8   8         20.58         16.36         6.67 o                         
   9   8   8          3.43          5.49         6.66 o                         
  10   8   8        127.00        122.86         8.59 o                         
 -11   9   8         50.16         42.58         7.38 o                         
 -10   9   8        101.96         95.37         9.03 o                         
  -9   9   8         15.52         29.07         6.07 o                         
  -8   9   8        101.92        100.75         6.01 o                         
  -7   9   8         99.51        110.16         5.43 o                         
  -6   9   8         17.15          4.19         6.48 o                         
  -5   9   8         24.77         22.14         5.04 o                         
  -4   9   8         96.59         94.05         5.27 o                         
  -3   9   8          6.91          6.12         5.67 o                         
  -2   9   8        231.17        221.62         8.61 o                         
  -1   9   8         37.28         42.89         4.83 o                         
   0   9   8        183.00        173.84         8.68 o                         
   1   9   8         10.42         12.95         4.18 o                         
   2   9   8        273.45        289.08         5.48 o                         
   3   9   8        106.63        113.00         5.30 o                         
   4   9   8        375.12        400.72        15.18 o                         
   5   9   8         12.92         26.61         6.57 o                         
   6   9   8        151.25        172.79         6.26 o                         
   7   9   8         79.37         79.75         5.87 o                         
   8   9   8         44.43         45.25         5.80 o                         
   9   9   8         50.07         45.01         6.13 o                         
 -10  10   8          7.55          9.80         8.03 o                         
  -9  10   8         29.61         41.45         6.33 o                         
  -8  10   8        379.01        351.59        33.12 o                         
  -7  10   8          2.80          8.56         5.30 o                         
  -6  10   8        349.12        352.73        14.78 o                         
  -5  10   8          2.24          9.73         5.60 o                         
  -4  10   8          0.50          5.13         6.05 o                         
  -3  10   8        230.42        266.59         7.01 o                         
  -2  10   8        323.82        346.16         6.68 o                         
  -1  10   8        365.41        376.48         9.31 o                         
   0  10   8        427.00        431.48         7.86 o                         
   1  10   8        197.67        203.27         5.03 o                         
   2  10   8         49.83         54.33         5.73 o                         
   3  10   8        436.24        461.85         6.39 o                         
   4  10   8         93.49        105.89         6.76 o                         
   5  10   8        217.57        208.27         6.29 o                         
   6  10   8         53.61         52.98         5.91 o                         
   7  10   8         12.50         25.65        12.21 o                         
   8  10   8        134.12        123.03         7.55 o                         
  -8  11   8         44.46         38.92         5.69 o                         
  -7  11   8         12.44         14.16         5.47 o                         
  -6  11   8         37.43         38.80         5.29 o                         
  -5  11   8         10.41          5.57         5.04 o                         
  -4  11   8        126.18        128.22         5.94 o                         
  -3  11   8         86.74         93.24         5.85 o                         
  -2  11   8         88.27         96.36         6.19 o                         
  -1  11   8         47.31         40.39         6.05 o                         
   0  11   8         58.36         59.47         5.13 o                         
   1  11   8        435.83        433.60        14.49 o                         
   2  11   8        193.46        184.82         4.88 o                         
   3  11   8         42.01         44.47         4.67 o                         
   4  11   8          3.54          9.14         5.79 o                         
   5  11   8          0.11         -6.81         6.81 o                         
   6  11   8          0.70          7.28         4.97 o                         
  -6  12   8         29.10         33.55         6.52 o                         
  -5  12   8          0.57          7.13         6.36 o                         
  -4  12   8          5.72         10.12         5.04 o                         
  -3  12   8        137.21        138.74         5.78 o                         
  -2  12   8          3.69         15.00         4.56 o                         
  -1  12   8        150.70        140.96         5.88 o                         
   0  12   8        204.61        207.07         5.24 o                         
   1  12   8          0.28          1.44         4.81 o                         
   2  12   8          0.42         -0.71         6.14 o                         
   3  12   8          0.29          7.16         4.91 o                         
   4  12   8          3.86          4.30         5.45 o                         
 -15   1   9         29.06         30.40        10.92 o                         
 -14   1   9         92.45         84.51         7.67 o                         
 -13   1   9        139.97        150.70         7.03 o                         
 -12   1   9         15.69         23.03         5.81 o                         
 -11   1   9         23.63         22.24         5.45 o                         
 -10   1   9        451.96        472.72         6.67 o                         
  -9   1   9       1747.14       1834.29        10.62 o                         
  -8   1   9        263.42        249.52         6.31 o                         
  -7   1   9        153.25        167.87         6.13 o                         
  -6   1   9        672.30        696.42         7.16 o                         
  -5   1   9        157.23        149.71         5.49 o                         
  -4   1   9       3003.31       2882.82        22.15 o                         
  -3   1   9        618.60        589.28        22.59 o                         
  -2   1   9         18.30         21.49         5.13 o                         
  -1   1   9        178.77        179.20         4.66 o                         
   0   1   9        114.40        105.27         4.95 o                         
   1   1   9        350.07        319.60         5.32 o                         
   2   1   9        216.13        176.96         4.39 o                         
   3   1   9        251.66        255.23         4.72 o                         
   4   1   9       1638.37       1665.45        20.63 o                         
   5   1   9         15.61         15.61         3.73 o                         
   6   1   9       1546.02       1470.54       174.42 o                         
   7   1   9          5.27         12.58         4.81 o                         
   8   1   9         11.47         12.54         4.16 o                         
   9   1   9         68.41         74.77        11.54 o                         
  10   1   9        551.22        569.85         8.10 o                         
  11   1   9         10.94         13.75         5.71 o                         
  12   1   9          7.73         10.21         6.52 o                         
  13   1   9        188.00        186.57         9.03 o                         
 -15   2   9          6.43         11.31        11.21 o                         
 -14   2   9        105.04         97.00         7.20 o                         
 -13   2   9         45.01         44.51         6.59 o                         
 -12   2   9         63.67         69.35         6.15 o                         
 -11   2   9         93.45        105.20         5.68 o                         
 -10   2   9          2.74          9.32         5.39 o                         
  -9   2   9        121.33        139.66         5.81 o                         
  -8   2   9         32.93         39.29         7.13 o                         
  -7   2   9         90.51        100.93         5.74 o                         
  -6   2   9          4.64          5.05         6.00 o                         
  -5   2   9        314.13        308.99         6.37 o                         
  -4   2   9         43.73         39.86         4.61 o                         
  -3   2   9       1041.96        997.43         7.25 o                         
  -2   2   9         60.50         70.62         5.17 o                         
  -1   2   9       1429.11       1368.38         9.41 o                         
   0   2   9         60.45         66.32         4.82 o                         
   1   2   9        780.81        777.11         8.38 o                         
   2   2   9        100.89        103.67         4.43 o                         
   3   2   9        437.30        434.71         5.84 o                         
   4   2   9          3.85          6.40         3.98 o                         
   5   2   9          5.15          4.38         4.31 o                         
   6   2   9        291.48        311.73        19.37 o                         
   7   2   9         23.33         25.51         4.05 o                         
   8   2   9          8.18         16.76         4.31 o                         
   9   2   9        144.85        137.90         5.65 o                         
  10   2   9        348.85        367.30         7.63 o                         
  11   2   9        280.70        307.22         7.22 o                         
  12   2   9         12.51         15.74         5.55 o                         
  13   2   9         27.60         25.93         5.80 o                         
 -15   3   9          2.87          1.96        11.58 o                         
 -14   3   9          0.73          2.65         8.30 o                         
 -13   3   9          2.89          1.65         7.56 o                         
 -12   3   9        144.80        135.68         5.67 o                         
 -11   3   9          1.35          5.75         5.58 o                         
 -10   3   9        371.33        408.55         6.52 o                         
  -9   3   9         88.45         95.46         5.62 o                         
  -8   3   9         85.32         81.80         5.49 o                         
  -7   3   9          7.27         18.03         5.13 o                         
  -6   3   9        905.27        866.66        10.44 o                         
  -5   3   9       2832.47       2822.75        21.75 o                         
  -4   3   9       1569.43       1505.91        26.95 o                         
  -3   3   9        119.54        124.69         4.81 o                         
  -2   3   9        494.71        481.67         7.16 o                         
  -1   3   9        119.01        125.64         8.69 o                         
   0   3   9        366.37        349.16         7.05 o                         
   1   3   9        569.46        533.72        20.80 o                         
   2   3   9        217.75        217.46         5.01 o                         
   3   3   9         15.18         14.29         4.58 o                         
   4   3   9        306.50        291.90         6.10 o                         
   5   3   9        336.84        339.58         5.27 o                         
   6   3   9          0.91          3.64         4.44 o                         
   7   3   9         53.74         47.07         5.90 o                         
   8   3   9        209.64        192.05        26.16 o                         
   9   3   9        302.00        323.49         5.90 o                         
  10   3   9        105.89        126.47         5.75 o                         
  11   3   9         17.66         25.24         4.85 o                         
  12   3   9         42.05         34.16         4.74 o                         
 -14   4   9        204.27        195.52        18.05 o                         
 -13   4   9         19.94         24.12         7.45 o                         
 -12   4   9         65.23         72.95         7.57 o                         
 -11   4   9         26.21         27.70         7.04 o                         
 -10   4   9          4.67          0.18         5.71 o                         
  -9   4   9       1572.41       1614.79        22.40 o                         
  -8   4   9        221.43        239.71         5.59 o                         
  -7   4   9         23.74         43.97         6.41 o                         
  -6   4   9         22.81         21.75         5.21 o                         
  -5   4   9        887.74        869.14         6.88 o                         
  -4   4   9        524.68        488.93        11.00 o                         
  -3   4   9        645.19        648.99         8.26 o                         
  -2   4   9         96.01        115.94         5.32 o                         
  -1   4   9       1116.26       1115.76         7.31 o                         
   0   4   9        622.72        586.66         8.20 o                         
   1   4   9        176.38        201.74         8.07 o                         
   2   4   9        136.16        144.11         4.73 o                         
   3   4   9        380.16        377.95         5.42 o                         
   4   4   9          0.75         14.95         5.02 o                         
   5   4   9       1249.69       1275.12        19.00 o                         
   6   4   9         16.89         10.40         6.25 o                         
   7   4   9        244.14        248.23         6.21 o                         
   8   4   9          2.01          3.06         4.41 o                         
   9   4   9          4.83         11.17         5.26 o                         
  10   4   9        118.38        125.74         5.67 o                         
  11   4   9        220.20        223.90         6.02 o                         
  12   4   9         53.59         44.30        13.03 o                         
 -14   5   9         81.84         47.22        35.86 o                         
 -13   5   9         35.73         30.89         7.32 o                         
 -12   5   9         31.30         29.85         5.95 o                         
 -11   5   9        270.53        266.64         5.57 o                         
 -10   5   9          7.48          7.82         4.73 o                         
  -9   5   9         19.95         22.61         6.08 o                         
  -8   5   9         54.69         56.52         6.46 o                         
  -7   5   9         50.37         67.71         5.71 o                         
  -6   5   9        122.15        119.61         5.05 o                         
  -5   5   9        985.44        937.87         6.09 o                         
  -4   5   9        838.71        881.41         9.91 o                         
  -3   5   9         85.45         80.98         4.90 o                         
  -2   5   9        741.94        728.67         6.07 o                         
  -1   5   9         72.01         77.61         5.01 o                         
   0   5   9         11.08         16.18         4.21 o                         
   1   5   9        894.64        922.65        14.47 o                         
   2   5   9          1.77          7.01         3.99 o                         
   3   5   9        165.60        189.74         6.91 o                         
   4   5   9        181.03        172.86         5.69 o                         
   5   5   9        522.21        537.99        12.61 o                         
   6   5   9         48.80         44.26         5.67 o                         
   7   5   9         24.48         26.02         5.58 o                         
   8   5   9        103.06        101.32         5.28 o                         
   9   5   9        361.06        365.70        13.01 o                         
  10   5   9        194.58        188.67         7.07 o                         
  11   5   9         18.78         27.75         5.60 o                         
  12   5   9          0.68          5.72         5.72 o                         
 -13   6   9        102.70        104.86         6.64 o                         
 -12   6   9          3.56          0.79         5.51 o                         
 -11   6   9        340.72        347.31         9.84 o                         
 -10   6   9        139.25        148.08         7.05 o                         
  -9   6   9        737.32        768.79        14.53 o                         
  -8   6   9        951.61        946.93        28.14 o                         
  -7   6   9         35.17         43.78         4.98 o                         
  -6   6   9        472.29        498.49         6.96 o                         
  -5   6   9         15.35         24.61         5.73 o                         
  -4   6   9         56.29         63.62         5.61 o                         
  -3   6   9         30.11         33.08         5.82 o                         
  -2   6   9         80.34        115.84         6.76 o                         
  -1   6   9       3353.39       3290.49        48.30 o                         
   0   6   9        325.37        361.75         9.23 o                         
   1   6   9        171.06        180.00         5.24 o                         
   2   6   9         85.59         87.27         7.90 o                         
   3   6   9        454.09        436.38        10.25 o                         
   4   6   9        130.09        127.90         6.68 o                         
   5   6   9        184.48        217.27        10.70 o                         
   6   6   9        187.48        198.69         6.28 o                         
   7   6   9         59.50         57.63         5.67 o                         
   8   6   9        530.58        539.64        19.95 o                         
   9   6   9          0.33          2.58         6.38 o                         
  10   6   9        367.87        370.46         7.82 o                         
  11   6   9        114.28        108.94         7.34 o                         
 -13   7   9          1.15         -0.56         6.75 o                         
 -12   7   9          6.94          3.51         5.79 o                         
 -11   7   9        227.61        220.24         6.02 o                         
 -10   7   9         45.72         50.23         6.59 o                         
  -9   7   9          3.64          5.39         6.50 o                         
  -8   7   9       1074.23       1176.41        31.59 o                         
  -7   7   9         85.82         95.06         7.21 o                         
  -6   7   9         16.01         21.95         5.49 o                         
  -5   7   9          9.39         21.47        11.00 o                         
  -4   7   9         13.54         19.78        10.83 o                         
  -3   7   9        398.35        406.97         7.38 o                         
  -2   7   9       1037.29       1079.82         8.03 o                         
  -1   7   9        325.37        334.27         6.48 o                         
   0   7   9        199.56        197.18         5.23 o                         
   1   7   9         25.05         27.97         5.56 o                         
   2   7   9          1.47          6.14         4.93 o                         
   3   7   9          6.28          8.03         5.02 o                         
   4   7   9          9.96         17.67         6.37 o                         
   5   7   9        135.92        136.93         7.25 o                         
   6   7   9        249.14        250.57         6.96 o                         
   7   7   9         48.54         53.37         6.61 o                         
   8   7   9        204.67        202.43        10.97 o                         
   9   7   9         87.01         99.83         6.80 o                         
  10   7   9         39.09         38.18         5.99 o                         
 -12   8   9         16.23         16.15         5.81 o                         
 -11   8   9          0.56          8.54         5.52 o                         
 -10   8   9         66.91         65.20         6.85 o                         
  -9   8   9         25.18         31.41         5.23 o                         
  -8   8   9        180.09        193.83        12.67 o                         
  -7   8   9        122.50        116.79         6.86 o                         
  -6   8   9        145.08        140.54        11.10 o                         
  -5   8   9        299.98        312.67         8.04 o                         
  -4   8   9        473.62        463.77         8.87 o                         
  -3   8   9        504.16        560.94        17.68 o                         
  -2   8   9          7.14         16.37         5.56 o                         
  -1   8   9         62.46         69.08         5.62 o                         
   0   8   9        628.32        678.00        12.37 o                         
   1   8   9        409.98        434.46        10.44 o                         
   2   8   9        328.16        310.84        28.27 o                         
   3   8   9          4.69          8.73         5.44 o                         
   4   8   9         48.15         70.93         6.58 o                         
   5   8   9        151.75        149.22         6.06 o                         
   6   8   9        212.85        229.02         7.81 o                         
   7   8   9        185.91        197.40         6.15 o                         
   8   8   9         14.97         23.32         6.64 o                         
   9   8   9        102.24        106.01         7.04 o                         
 -11   9   9         24.02         21.36         6.70 o                         
 -10   9   9         13.35         17.62         5.60 o                         
  -9   9   9         13.11         22.51         6.01 o                         
  -8   9   9         22.29         35.44         6.68 o                         
  -7   9   9        527.88        573.28        19.83 o                         
  -6   9   9        143.99        160.79         6.72 o                         
  -5   9   9         46.76         63.67         5.63 o                         
  -4   9   9         20.63         26.54         6.47 o                         
  -3   9   9          2.46          4.11         5.70 o                         
  -2   9   9       1040.51       1013.49        13.74 o                         
  -1   9   9        300.35        332.15         8.70 o                         
   0   9   9         11.01         13.76         4.36 o                         
   1   9   9          9.93         19.78         5.00 o                         
   2   9   9        614.28        620.89        11.42 o                         
   3   9   9        240.96        207.72        30.59 o                         
   4   9   9        840.30        849.16        13.50 o                         
   5   9   9        230.29        246.98         8.50 o                         
   6   9   9        562.92        542.20        10.89 o                         
   7   9   9        313.13        286.75        20.89 o                         
   8   9   9         43.44         55.09         6.14 o                         
  -9  10   9          0.11          2.13         5.45 o                         
  -8  10   9          3.50          0.00         5.46 o                         
  -7  10   9        108.45        108.73         9.22 o                         
  -6  10   9        120.86        122.36         6.16 o                         
  -5  10   9        140.23        128.32         5.42 o                         
  -4  10   9        170.83        181.79         6.86 o                         
  -3  10   9         97.42         87.34         5.66 o                         
  -2  10   9         93.87         95.81         5.31 o                         
  -1  10   9         68.95         75.51         5.55 o                         
   0  10   9        139.10        152.54         4.87 o                         
   1  10   9         14.95         12.74         4.64 o                         
   2  10   9          9.14         12.46         4.51 o                         
   3  10   9         17.74         20.25         4.48 o                         
   4  10   9        129.49        118.70         6.99 o                         
   5  10   9          5.04         13.48         5.66 o                         
   6  10   9         20.93         24.49         6.05 o                         
   7  10   9        106.11         91.76         7.13 o                         
  -7  11   9        326.26        279.59         9.38 o                         
  -6  11   9         37.13         33.06         4.92 o                         
  -5  11   9         66.68         75.67         6.94 o                         
  -4  11   9         22.15         24.67         5.65 o                         
  -3  11   9        112.24         95.26         5.59 o                         
  -2  11   9         82.65         75.19         5.55 o                         
  -1  11   9        145.74        139.55         6.48 o                         
   0  11   9          0.17          2.01         4.78 o                         
   1  11   9        574.96        543.24         6.75 o                         
   2  11   9          3.80          2.28         4.46 o                         
   3  11   9        203.52        183.34        26.03 o                         
   4  11   9         17.20         16.45         4.95 o                         
   5  11   9          7.30         10.86         9.02 o                         
  -4  12   9          0.36          3.74         4.51 o                         
  -3  12   9         62.51         47.52         4.75 o                         
  -2  12   9         21.95         12.60         7.83 o                         
  -1  12   9         88.67         61.44         5.11 o                         
   0  12   9         26.02         21.80         7.02 o                         
   1  12   9          0.03          3.00         5.19 o                         
   2  12   9         52.25         43.97         5.42 o                         
 -15   0  10         43.62         40.94         9.45 o                         
 -14   0  10         22.82         21.15        10.06 o                         
 -13   0  10         44.79         47.46        10.09 o                         
 -12   0  10        356.17        386.21        10.36 o                         
 -11   0  10        235.60        242.62         8.74 o                         
 -10   0  10        130.19        126.13         8.09 o                         
  -9   0  10       1276.89       1264.94        10.43 o                         
  -8   0  10         44.82         56.32        11.22 o                         
  -7   0  10       1488.87       1481.33        36.76 o                         
  -6   0  10        629.77        644.06        28.27 o                         
  -5   0  10        379.15        365.89         8.91 o                         
  -4   0  10       7294.28       7214.24       116.34 o                         
  -3   0  10        326.23        329.04        23.31 o                         
  -2   0  10         11.54         19.35         6.10 o                         
  -1   0  10         47.13         55.73         6.91 o                         
   0   0  10        560.76        569.30        10.41 o                         
   1   0  10       4648.95       4723.35        42.06 o                         
   2   0  10       1884.35       1822.53        27.48 o                         
   3   0  10         89.56         71.98         6.73 o                         
   4   0  10       1382.54       1353.26        26.37 o                         
   5   0  10        193.88        234.61        11.41 o                         
   6   0  10       1158.01       1046.05       269.96 o                         
   7   0  10       3716.62       4027.45        51.79 o                         
   8   0  10        752.11        777.70        17.85 o                         
   9   0  10        426.82        417.40         7.96 o                         
  10   0  10        349.31        374.72         7.71 o                         
  11   0  10        301.08        325.75         9.49 o                         
  12   0  10          0.85         -7.20        11.37 o                         
 -15   1  10          3.25          6.67         6.87 o                         
 -14   1  10          3.58          4.59         6.40 o                         
 -13   1  10        295.96        305.57         9.33 o                         
 -12   1  10          0.18          1.92         5.60 o                         
 -11   1  10        713.22        733.86         7.57 o                         
 -10   1  10          0.21          2.14         5.28 o                         
  -9   1  10         52.34         52.24         5.12 o                         
  -8   1  10         92.13         83.08         4.86 o                         
  -7   1  10        152.94        154.27         5.34 o                         
  -6   1  10        220.02        210.98         6.12 o                         
  -5   1  10         19.20         24.29         5.02 o                         
  -4   1  10        173.79        168.97         5.17 o                         
  -3   1  10         55.18         54.01         4.55 o                         
  -2   1  10          8.26          9.35         3.89 o                         
  -1   1  10        635.05        693.65        31.66 o                         
   0   1  10         77.92         71.74         5.22 o                         
   1   1  10         32.76         30.56         4.44 o                         
   2   1  10         97.57        102.42         4.53 o                         
   3   1  10       1081.18       1049.61        18.03 o                         
   4   1  10          7.64         10.65         4.52 o                         
   5   1  10         61.79         63.71         5.80 o                         
   6   1  10        334.12        343.59         7.99 o                         
   7   1  10        292.45        295.18         7.64 o                         
   8   1  10        117.12        123.88         4.58 o                         
   9   1  10          4.76          8.78         4.82 o                         
  10   1  10        243.11        258.65         5.29 o                         
  11   1  10          4.32          1.82         5.53 o                         
  12   1  10          5.41          5.66         5.15 o                         
 -15   2  10         12.26          7.19         9.52 o                         
 -14   2  10          1.28          6.86         6.44 o                         
 -13   2  10         84.41         88.23         6.26 o                         
 -12   2  10       1057.92       1072.83         8.07 o                         
 -11   2  10         22.81         24.18         5.71 o                         
 -10   2  10         97.50         98.53         5.20 o                         
  -9   2  10          8.59          9.93         4.86 o                         
  -8   2  10       1089.54       1080.67        11.31 o                         
  -7   2  10        334.57        362.45        20.43 o                         
  -6   2  10        435.01        434.66         7.55 o                         
  -5   2  10        732.88        681.97        28.31 o                         
  -4   2  10         36.11         27.89         4.70 o                         
  -3   2  10        789.52        751.96         5.76 o                         
  -2   2  10         15.20         16.60         4.25 o                         
  -1   2  10        157.43        144.79         4.98 o                         
   0   2  10        167.79        157.73         5.01 o                         
   1   2  10       1737.53       1655.45        20.32 o                         
   2   2  10       4957.72       4984.45        27.98 o                         
   3   2  10        551.42        543.61        47.62 o                         
   4   2  10        219.03        225.63         4.98 o                         
   5   2  10        135.67        112.69        11.18 o                         
   6   2  10         43.83         32.56         4.45 o                         
   7   2  10        273.58        300.72         4.79 o                         
   8   2  10         94.59         92.65         4.55 o                         
   9   2  10        449.41        493.36        10.45 o                         
  10   2  10         76.39         73.12         7.04 o                         
  11   2  10         92.04         94.34         5.69 o                         
  12   2  10          5.54         11.07         5.04 o                         
 -14   3  10        214.19        197.94         8.49 o                         
 -13   3  10        479.22        481.25         7.82 o                         
 -12   3  10        118.65        118.96         6.28 o                         
 -11   3  10        261.70        263.24         6.02 o                         
 -10   3  10         49.48         61.39         5.53 o                         
  -9   3  10          6.02          7.66         5.42 o                         
  -8   3  10          2.37          8.15         4.90 o                         
  -7   3  10        118.13        118.12         5.36 o                         
  -6   3  10          9.58         19.08         5.66 o                         
  -5   3  10       2679.28       2631.36        20.78 o                         
  -4   3  10         87.01         74.67         4.72 o                         
  -3   3  10       2245.32       2262.24        11.88 o                         
  -2   3  10         71.34         90.01         7.96 o                         
  -1   3  10        881.39        832.10        30.23 o                         
   0   3  10        675.85        641.83         6.01 o                         
   1   3  10        383.41        363.19         6.49 o                         
   2   3  10       4681.87       4763.35       130.51 o                         
   3   3  10        339.58        303.50         4.92 o                         
   4   3  10          5.08          5.41         5.32 o                         
   5   3  10         32.97         48.33         5.36 o                         
   6   3  10       1525.84       1561.70        15.89 o                         
   7   3  10          0.17          6.52         4.01 o                         
   8   3  10        132.26        140.97         5.11 o                         
   9   3  10         54.85         63.28         7.01 o                         
  10   3  10         45.13         40.23         8.25 o                         
  11   3  10        270.90        242.76        27.45 o                         
  12   3  10          2.13          3.80         5.72 o                         
 -14   4  10         17.31         10.10         8.17 o                         
 -13   4  10         40.95         34.63         6.50 o                         
 -12   4  10         44.80         46.47         7.06 o                         
 -11   4  10        391.34        406.25        14.53 o                         
 -10   4  10          6.23          8.36         5.58 o                         
  -9   4  10        259.68        262.75         6.40 o                         
  -8   4  10         22.45         37.48         6.22 o                         
  -7   4  10        115.73        127.62         5.14 o                         
  -6   4  10         18.50         22.32         4.50 o                         
  -5   4  10          3.08          5.60         5.77 o                         
  -4   4  10         70.23         71.64         4.76 o                         
  -3   4  10         28.57         35.37         5.12 o                         
  -2   4  10        277.05        280.83         5.70 o                         
  -1   4  10        515.11        512.47         5.42 o                         
   0   4  10         18.25         19.80         4.27 o                         
   1   4  10        669.57        647.59         8.48 o                         
   2   4  10        839.87        839.41         8.68 o                         
   3   4  10        565.91        542.44        14.09 o                         
   4   4  10        216.31        205.69         5.34 o                         
   5   4  10         96.52        106.15         4.32 o                         
   6   4  10         27.80         31.53         5.35 o                         
   7   4  10          0.42          5.22         6.16 o                         
   8   4  10        191.51        206.41        10.09 o                         
   9   4  10        108.26        115.46         4.99 o                         
  10   4  10        190.11        173.55        26.59 o                         
  11   4  10         17.48         11.45         4.98 o                         
 -13   5  10        208.66        202.13         6.87 o                         
 -12   5  10         33.29         28.47         5.84 o                         
 -11   5  10        205.55        229.72         8.94 o                         
 -10   5  10         25.99         29.49         5.57 o                         
  -9   5  10          2.32         14.39         6.44 o                         
  -8   5  10        176.54        185.15         8.09 o                         
  -7   5  10        406.86        420.78         6.45 o                         
  -6   5  10       1513.42       1525.51        14.67 o                         
  -5   5  10        771.23        795.56        15.28 o                         
  -4   5  10          0.98          7.01         5.00 o                         
  -3   5  10        157.94        145.50         8.11 o                         
  -2   5  10       4306.03       4316.89        26.09 o                         
  -1   5  10        639.64        627.80         8.30 o                         
   0   5  10        284.66        290.19         6.88 o                         
   1   5  10        101.25         92.58         4.75 o                         
   2   5  10        280.43        267.07         4.56 o                         
   3   5  10        215.34        254.40         5.13 o                         
   4   5  10          1.81          6.13         5.52 o                         
   5   5  10        261.12        275.67        13.22 o                         
   6   5  10        149.32        159.74         9.31 o                         
   7   5  10        572.19        615.79        24.03 o                         
   8   5  10        269.97        281.20         6.99 o                         
   9   5  10        109.74        114.86         6.41 o                         
  10   5  10        317.33        317.25         8.82 o                         
  11   5  10        105.44         87.81         5.43 o                         
 -13   6  10         22.58         16.22         5.83 o                         
 -12   6  10         23.46         20.79         7.01 o                         
 -11   6  10         53.17         53.61         7.30 o                         
 -10   6  10        218.24        230.29         6.29 o                         
  -9   6  10        130.25        148.56        17.56 o                         
  -8   6  10         21.72         28.64         6.49 o                         
  -7   6  10         74.17         90.25        11.26 o                         
  -6   6  10        202.87        224.44        10.62 o                         
  -5   6  10         93.03         96.85         6.23 o                         
  -4   6  10         45.39         44.23         5.12 o                         
  -3   6  10       1710.39       1676.72        24.75 o                         
  -2   6  10        229.50        235.86         6.31 o                         
  -1   6  10        150.22        159.78         4.94 o                         
   0   6  10        755.57        669.23        72.24 o                         
   1   6  10        739.50        775.10        40.66 o                         
   2   6  10          7.85         16.08         6.49 o                         
   3   6  10        658.65        662.20         7.16 o                         
   4   6  10          2.68          5.19         5.52 o                         
   5   6  10        167.78        182.26         8.74 o                         
   6   6  10         79.39         74.35         5.55 o                         
   7   6  10        113.67        118.61         5.82 o                         
   8   6  10         21.66         28.37         6.47 o                         
   9   6  10         98.21         93.07         6.68 o                         
  10   6  10          1.21          4.60         6.63 o                         
 -12   7  10         55.76         57.19         6.51 o                         
 -11   7  10          4.70          6.06         6.16 o                         
 -10   7  10        307.96        299.38         7.33 o                         
  -9   7  10          8.93          4.10         5.42 o                         
  -8   7  10        245.35        255.29         6.30 o                         
  -7   7  10        109.52        116.56         6.77 o                         
  -6   7  10        175.49        173.54         5.47 o                         
  -5   7  10        259.36        261.30        12.30 o                         
  -4   7  10         51.89         69.59         6.45 o                         
  -3   7  10        411.79        484.31        53.11 o                         
  -2   7  10        363.86        371.60         7.65 o                         
  -1   7  10        354.00        369.12        12.21 o                         
   0   7  10          6.41         15.24         4.74 o                         
   1   7  10         81.58         80.65         9.90 o                         
   2   7  10          2.79          7.94         4.04 o                         
   3   7  10        260.72        267.46         6.91 o                         
   4   7  10        449.22        451.81        11.12 o                         
   5   7  10         18.24         25.02         8.85 o                         
   6   7  10        744.80        818.59         8.35 o                         
   7   7  10         63.57         56.04         5.88 o                         
   8   7  10         15.59         13.35         5.73 o                         
   9   7  10          6.01          0.51         6.58 o                         
 -11   8  10          4.37          6.04         5.42 o                         
 -10   8  10        106.94        108.94         7.33 o                         
  -9   8  10        104.32        120.15         6.14 o                         
  -8   8  10        214.39        226.72         8.13 o                         
  -7   8  10        287.99        304.05        14.74 o                         
  -6   8  10       1005.22        999.14        21.95 o                         
  -5   8  10         97.31        106.88         5.39 o                         
  -4   8  10         62.12         73.22         5.70 o                         
  -3   8  10        244.72        253.61         7.05 o                         
  -2   8  10         90.37        100.15         5.23 o                         
  -1   8  10        907.98        972.39        14.99 o                         
   0   8  10        240.06        231.17        18.81 o                         
   1   8  10         56.38         68.14         4.34 o                         
   2   8  10        248.19        223.62        22.65 o                         
   3   8  10          0.10          1.36         4.89 o                         
   4   8  10        660.28        693.27        15.41 o                         
   5   8  10         89.32        110.60         5.92 o                         
   6   8  10         24.40         28.76         5.77 o                         
   7   8  10         62.46         58.42         5.93 o                         
   8   8  10         58.77         54.97         5.38 o                         
 -10   9  10         14.74         13.66         6.02 o                         
  -9   9  10          0.04         -1.60         6.70 o                         
  -8   9  10          2.51          8.38         6.84 o                         
  -7   9  10        126.99        132.51         6.14 o                         
  -6   9  10        394.77        404.64        22.90 o                         
  -5   9  10         70.25         78.74        10.55 o                         
  -4   9  10         50.97         53.35         9.05 o                         
  -3   9  10          2.77         15.28         5.01 o                         
  -2   9  10        305.16        310.55        10.00 o                         
  -1   9  10          2.82          5.17         5.39 o                         
   0   9  10          0.86          3.31         4.49 o                         
   1   9  10          3.39          9.42         5.06 o                         
   2   9  10        178.60        193.39        10.90 o                         
   3   9  10         93.40         89.59         5.33 o                         
   4   9  10        105.14        109.13         5.41 o                         
   5   9  10        134.80        141.55         5.89 o                         
   6   9  10          0.30          6.45         5.87 o                         
   7   9  10        173.19        155.38        10.25 o                         
  -8  10  10          6.98          8.42         7.08 o                         
  -7  10  10         51.35         59.15         9.45 o                         
  -6  10  10        372.54        362.38        18.50 o                         
  -5  10  10        332.39        326.16         6.77 o                         
  -4  10  10         98.38        102.16         6.66 o                         
  -3  10  10        200.52        203.37         6.15 o                         
  -2  10  10         94.26         98.48         5.85 o                         
  -1  10  10        651.09        642.73         6.00 o                         
   0  10  10        357.95        364.96        18.27 o                         
   1  10  10          3.12          8.00         6.28 o                         
   2  10  10        155.35        155.41         5.47 o                         
   3  10  10          6.88          7.59         5.64 o                         
   4  10  10         57.46         54.24         5.41 o                         
   5  10  10        102.88         90.14         9.28 o                         
   6  10  10          2.52          1.85         6.08 o                         
  -6  11  10         69.31         74.87         6.32 o                         
  -5  11  10        260.90        224.06        12.12 o                         
  -4  11  10         24.23         20.91         6.01 o                         
  -3  11  10          4.53          3.59         5.91 o                         
  -2  11  10         70.83         71.92         5.48 o                         
  -1  11  10          0.78          7.12         5.16 o                         
   0  11  10        255.26        242.11        13.72 o                         
   1  11  10          0.50          7.72         4.31 o                         
   2  11  10        111.11        101.73         7.22 o                         
   3  11  10         46.12         54.55         6.13 o                         
 -14   1  11        104.35         96.35         7.19 o                         
 -13   1  11        185.84        181.00         7.05 o                         
 -12   1  11          0.02         -2.28         5.77 o                         
 -11   1  11       2153.89       2198.75        23.97 o                         
 -10   1  11       1154.29       1158.60        10.39 o                         
  -9   1  11        171.57        180.51         4.98 o                         
  -8   1  11        196.63        217.61         5.88 o                         
  -7   1  11        481.55        460.30         9.61 o                         
  -6   1  11       1265.33       1220.15        15.68 o                         
  -5   1  11       1659.21       1673.30        19.86 o                         
  -4   1  11        152.10        148.77         4.84 o                         
  -3   1  11       3127.55       3084.68        11.96 o                         
  -2   1  11       1027.56       1056.52        24.87 o                         
  -1   1  11        701.16        682.41         5.99 o                         
   0   1  11        175.87        174.37         4.97 o                         
   1   1  11          5.36          8.01         5.85 o                         
   2   1  11       1382.01       1372.47        19.40 o                         
   3   1  11       5143.83       4958.47       200.34 o                         
   4   1  11        110.04        108.78         4.65 o                         
   5   1  11        569.52        549.14        39.54 o                         
   6   1  11        154.18        155.15        12.56 o                         
   7   1  11        216.22        229.63         6.65 o                         
   8   1  11        777.68        823.57        20.12 o                         
   9   1  11        389.02        412.30         6.82 o                         
  10   1  11         46.69         43.43         4.57 o                         
  11   1  11        127.58        132.14         5.97 o                         
 -14   2  11         82.13         75.28         6.50 o                         
 -13   2  11         22.91         21.56         5.21 o                         
 -12   2  11        143.57        149.16         6.27 o                         
 -11   2  11         33.39         37.86         5.86 o                         
 -10   2  11        733.56        772.18        13.85 o                         
  -9   2  11        290.08        310.37         5.64 o                         
  -8   2  11        331.56        338.30         9.23 o                         
  -7   2  11        914.79        927.37        12.24 o                         
  -6   2  11        463.99        457.09         6.37 o                         
  -5   2  11         76.25         74.84         5.71 o                         
  -4   2  11       2175.65       2203.13        15.45 o                         
  -3   2  11         54.12         63.01         5.83 o                         
  -2   2  11       2793.33       2747.55       141.25 o                         
  -1   2  11        502.79        478.39         6.46 o                         
   0   2  11         36.77         39.12         4.60 o                         
   1   2  11        188.46        191.70         5.35 o                         
   2   2  11        435.35        449.11         5.06 o                         
   3   2  11        293.92        295.09         7.03 o                         
   4   2  11        244.08        260.04         4.92 o                         
   5   2  11         32.14         28.21         4.07 o                         
   6   2  11        316.58        295.35        22.19 o                         
   7   2  11        759.04        795.37         8.13 o                         
   8   2  11          1.15          8.25         4.81 o                         
   9   2  11        628.85        643.56        43.84 o                         
  10   2  11        282.16        257.30        41.03 o                         
  11   2  11         96.83         90.70         5.98 o                         
 -14   3  11          4.77          7.65         7.38 o                         
 -13   3  11          2.12          9.11         6.15 o                         
 -12   3  11         44.65         52.16         5.42 o                         
 -11   3  11         23.39         33.63         5.05 o                         
 -10   3  11        455.27        450.16         9.35 o                         
  -9   3  11        325.15        328.58         6.66 o                         
  -8   3  11         99.56        105.72         5.11 o                         
  -7   3  11          0.18          2.52         4.89 o                         
  -6   3  11       1152.56       1156.79        16.27 o                         
  -5   3  11       1047.07       1036.94        10.99 o                         
  -4   3  11        302.38        299.02         4.89 o                         
  -3   3  11        261.88        256.84         5.46 o                         
  -2   3  11        754.49        737.71         5.82 o                         
  -1   3  11        572.38        595.49         6.87 o                         
   0   3  11         15.97         19.83         4.23 o                         
   1   3  11        373.31        401.15         5.81 o                         
   2   3  11       1675.52       1682.14        38.31 o                         
   3   3  11       1201.87       1186.70       106.71 o                         
   4   3  11         23.55         25.58         4.37 o                         
   5   3  11         20.87         20.54         3.97 o                         
   6   3  11         62.41         62.92         5.63 o                         
   7   3  11        147.90        156.55         4.30 o                         
   8   3  11        428.36        443.71         9.13 o                         
   9   3  11        123.48        119.66        17.83 o                         
  10   3  11         59.95         57.61         5.78 o                         
  11   3  11         51.14         50.09         5.26 o                         
 -13   4  11         15.46         14.08         6.08 o                         
 -12   4  11        112.00        114.42         6.11 o                         
 -11   4  11         73.14         81.64         4.90 o                         
 -10   4  11        718.62        777.02         7.35 o                         
  -9   4  11       1171.59       1182.54        61.49 o                         
  -8   4  11         41.15         46.08         5.53 o                         
  -7   4  11        762.89        749.51        10.44 o                         
  -6   4  11       1130.61       1165.13        12.82 o                         
  -5   4  11          0.16          5.73         5.28 o                         
  -4   4  11        605.75        607.00         5.82 o                         
  -3   4  11         39.48         37.39         5.61 o                         
  -2   4  11       3404.32       3447.94        66.40 o                         
  -1   4  11       1750.39       1721.95        69.55 o                         
   0   4  11         43.79         51.13         5.92 o                         
   1   4  11       1162.81       1128.97         8.15 o                         
   2   4  11       2333.63       2301.01       144.43 o                         
   3   4  11          6.88          7.30         3.82 o                         
   4   4  11       1867.26       1852.79        18.23 o                         
   5   4  11          4.57         19.00         4.71 o                         
   6   4  11        461.98        449.79         6.35 o                         
   7   4  11        195.09        224.32         6.00 o                         
   8   4  11        131.84        136.36         6.58 o                         
   9   4  11        608.79        611.04        18.54 o                         
  10   4  11        441.57        428.05         9.96 o                         
 -13   5  11         57.76         61.40        10.98 o                         
 -12   5  11         36.11         38.08         6.17 o                         
 -11   5  11         97.35         99.20         8.15 o                         
 -10   5  11          6.15         14.91         6.56 o                         
  -9   5  11        338.89        345.86         5.96 o                         
  -8   5  11        840.96        877.09        14.41 o                         
  -7   5  11         48.27         51.30         6.62 o                         
  -6   5  11          1.97         -0.94         4.53 o                         
  -5   5  11         29.17         43.37         5.05 o                         
  -4   5  11        129.49        138.57         5.27 o                         
  -3   5  11        745.76        751.30         9.25 o                         
  -2   5  11         21.31         24.21         3.87 o                         
  -1   5  11        393.31        358.41        36.63 o                         
   0   5  11         37.01         35.40         5.86 o                         
   1   5  11        743.10        776.98         8.29 o                         
   2   5  11        247.50        250.10        19.87 o                         
   3   5  11        148.21        158.87         5.31 o                         
   4   5  11       1167.65       1198.22        21.63 o                         
   5   5  11        839.31        844.55        13.68 o                         
   6   5  11        107.60        113.19         6.61 o                         
   7   5  11         20.46         28.04         6.40 o                         
   8   5  11          2.88         11.28         6.35 o                         
   9   5  11         87.08         84.51         5.90 o                         
  10   5  11         15.41         16.41         6.60 o                         
 -12   6  11         68.82         67.54         7.51 o                         
 -11   6  11          2.83         -2.74         6.92 o                         
 -10   6  11        248.37        238.39        10.58 o                         
  -9   6  11        382.05        397.37        18.83 o                         
  -8   6  11         13.69         20.22         5.12 o                         
  -7   6  11        200.54        218.56         6.95 o                         
  -6   6  11        679.28        688.60        16.59 o                         
  -5   6  11        400.97        388.28         9.54 o                         
  -4   6  11        512.43        545.50        10.26 o                         
  -3   6  11          2.45          2.27         4.48 o                         
  -2   6  11       1379.61       1375.55        24.96 o                         
  -1   6  11        410.15        401.37        11.01 o                         
   0   6  11          7.78         17.49         4.44 o                         
   1   6  11        153.37        154.98         7.64 o                         
   2   6  11        365.37        367.98        12.13 o                         
   3   6  11          9.13         21.51         5.55 o                         
   4   6  11        328.38        333.60        10.30 o                         
   5   6  11        459.30        458.44        18.00 o                         
   6   6  11         56.67         71.99         5.75 o                         
   7   6  11        456.55        470.66         7.28 o                         
   8   6  11          8.68         15.12         5.81 o                         
   9   6  11         72.62         81.23         6.79 o                         
 -11   7  11         72.70         77.10         5.64 o                         
 -10   7  11         21.27         19.88         6.84 o                         
  -9   7  11        476.92        495.01         7.12 o                         
  -8   7  11        263.70        265.56         6.01 o                         
  -7   7  11         41.37         46.67         6.62 o                         
  -6   7  11        207.84        205.00         5.75 o                         
  -5   7  11       1058.47       1119.53        16.10 o                         
  -4   7  11         22.14         30.90         4.95 o                         
  -3   7  11        733.52        776.74        15.67 o                         
  -2   7  11        124.29        117.40        12.34 o                         
  -1   7  11        124.14        130.55         6.06 o                         
   0   7  11        505.85        504.80        29.81 o                         
   1   7  11        284.43        299.10        13.33 o                         
   2   7  11          4.11         10.68         5.65 o                         
   3   7  11        318.90        337.43         6.33 o                         
   4   7  11        177.96        172.35         5.99 o                         
   5   7  11       1583.05       1628.72        29.64 o                         
   6   7  11         76.72         80.81         5.91 o                         
   7   7  11         17.61         25.41         5.78 o                         
   8   7  11         69.39         66.41         8.67 o                         
 -10   8  11         10.99         13.37         6.20 o                         
  -9   8  11          0.22         10.16         5.75 o                         
  -8   8  11         48.00         57.29        13.31 o                         
  -7   8  11          3.96          6.23         6.56 o                         
  -6   8  11        342.37        338.23         9.54 o                         
  -5   8  11          0.11          2.39         7.68 o                         
  -4   8  11         90.70        103.34        11.42 o                         
  -3   8  11          1.04         -4.77         6.85 o                         
  -2   8  11        291.56        282.51        14.82 o                         
  -1   8  11        985.93       1063.84        53.20 o                         
   0   8  11         72.17         86.73         4.62 o                         
   1   8  11         33.36         45.02         4.19 o                         
   2   8  11        252.39        228.85        29.96 o                         
   3   8  11         50.19         55.11         6.57 o                         
   4   8  11          1.87          9.49        11.15 o                         
   5   8  11         45.99         42.86         6.84 o                         
   6   8  11          6.96          2.76         4.73 o                         
   7   8  11         41.84         50.02         6.86 o                         
  -9   9  11         94.51         92.14         7.25 o                         
  -8   9  11        298.11        293.33        18.32 o                         
  -7   9  11          2.81          6.18         4.75 o                         
  -6   9  11         74.28         73.52         5.89 o                         
  -5   9  11        223.25        222.96         6.29 o                         
  -4   9  11         22.50         36.83        14.45 o                         
  -3   9  11        196.87        209.31         6.10 o                         
  -2   9  11        136.87        136.58         5.56 o                         
  -1   9  11         13.11         20.10         5.49 o                         
   0   9  11        570.33        606.84         5.93 o                         
   1   9  11        291.61        289.22         5.55 o                         
   2   9  11         63.81         68.94         5.95 o                         
   3   9  11        128.12        135.57         6.90 o                         
   4   9  11         66.85         82.65         6.96 o                         
   5   9  11        252.10        237.65         8.85 o                         
   6   9  11        314.43        313.50        15.15 o                         
  -7  10  11          3.17          0.28         6.69 o                         
  -6  10  11         34.01         37.46         6.08 o                         
  -5  10  11          3.44          6.96         6.02 o                         
  -4  10  11        211.43        236.47        21.97 o                         
  -3  10  11         34.72         31.12         6.70 o                         
  -2  10  11         55.06         60.74         9.18 o                         
  -1  10  11         77.91         73.62         4.88 o                         
   0  10  11        302.41        287.17        15.92 o                         
   1  10  11        248.55        269.94        13.61 o                         
   2  10  11         51.34         58.67         5.78 o                         
   3  10  11          1.40         -3.38         5.38 o                         
   4  10  11        122.47        123.13        14.15 o                         
  -4  11  11          2.62          1.16         5.95 o                         
  -3  11  11          6.59         15.25         7.50 o                         
  -2  11  11         50.19         47.16         5.36 o                         
  -1  11  11          0.52          0.02         4.81 o                         
   0  11  11        157.03        134.90         5.20 o                         
   1  11  11          5.29          4.00         5.09 o                         
 -13   0  12          1.01          2.28         8.18 o                         
 -12   0  12        429.29        416.41        16.04 o                         
 -11   0  12        224.02        257.81         9.01 o                         
 -10   0  12       1829.64       1833.26        20.82 o                         
  -9   0  12       2441.97       2471.76        40.05 o                         
  -8   0  12        471.42        502.14         9.04 o                         
  -7   0  12       2876.03       3006.09        16.15 o                         
  -6   0  12         40.43         52.08         6.14 o                         
  -5   0  12        995.82        995.29        19.97 o                         
  -4   0  12        134.35        150.61        19.02 o                         
  -3   0  12       2760.14       3349.03       556.83 o                         
  -2   0  12        536.55        547.82        11.94 o                         
  -1   0  12       3637.31       3695.99        14.03 o                         
   0   0  12       1003.09        960.98        22.76 o                         
   1   0  12       1697.59       1640.51        45.05 o                         
   2   0  12       2354.54       2442.31        11.64 o                         
   3   0  12        373.68        392.25         8.63 o                         
   4   0  12       3726.29       3820.00        76.74 o                         
   5   0  12         31.53         35.84         6.58 o                         
   6   0  12        196.95        199.24         9.75 o                         
   7   0  12        348.64        373.57         7.01 o                         
   8   0  12         98.62        102.90         8.78 o                         
   9   0  12       1399.91       1346.59        51.22 o                         
  10   0  12        885.92        828.53        23.88 o                         
 -13   1  12         30.59         26.54         5.36 o                         
 -12   1  12          0.04          5.78         5.49 o                         
 -11   1  12          2.99          6.05         4.95 o                         
 -10   1  12        280.64        284.35         9.23 o                         
  -9   1  12         41.59         41.19         5.12 o                         
  -8   1  12        617.33        626.71        10.55 o                         
  -7   1  12        477.00        459.58         5.72 o                         
  -6   1  12        305.20        289.02         5.99 o                         
  -5   1  12         16.28         23.06         4.61 o                         
  -4   1  12         55.83         62.59         4.80 o                         
  -3   1  12        136.27        138.73         4.79 o                         
  -2   1  12        236.87        237.37         6.69 o                         
  -1   1  12        180.08        182.51         4.80 o                         
   0   1  12        637.05        645.37         6.98 o                         
   1   1  12        157.40        136.42         5.22 o                         
   2   1  12        297.84        318.77         6.65 o                         
   3   1  12         40.77         45.85         4.18 o                         
   4   1  12          4.90         11.61         4.33 o                         
   5   1  12         41.70         48.80         6.79 o                         
   6   1  12        832.50        809.53        50.80 o                         
   7   1  12         42.66         43.77         5.29 o                         
   8   1  12         86.36         82.82         8.58 o                         
   9   1  12         17.39         15.19         3.86 o                         
  10   1  12         23.22         23.72         4.46 o                         
 -13   2  12        108.25        113.27         6.30 o                         
 -12   2  12         18.66         18.96         4.70 o                         
 -11   2  12         55.50         62.13         5.70 o                         
 -10   2  12        744.33        817.23         9.61 o                         
  -9   2  12       1348.10       1399.10        22.72 o                         
  -8   2  12         27.52         33.81         5.46 o                         
  -7   2  12         56.20         51.44         4.48 o                         
  -6   2  12         34.87         41.92         5.27 o                         
  -5   2  12        476.91        477.28        10.62 o                         
  -4   2  12       2610.01       2575.74        13.09 o                         
  -3   2  12        244.61        233.07        11.32 o                         
  -2   2  12        948.99        938.19        10.14 o                         
  -1   2  12        617.23        606.16        10.49 o                         
   0   2  12         83.43         88.36         6.40 o                         
   1   2  12       2066.29       2048.17        20.87 o                         
   2   2  12        137.03        129.19         4.77 o                         
   3   2  12        120.86        129.52         4.34 o                         
   4   2  12        341.42        332.21        31.79 o                         
   5   2  12        696.14        687.73        21.41 o                         
   6   2  12        316.07        332.34         5.01 o                         
   7   2  12        164.28        155.56         4.32 o                         
   8   2  12        499.02        503.75         5.82 o                         
   9   2  12        374.44        351.78        10.24 o                         
  10   2  12        434.23        388.21        65.30 o                         
 -13   3  12        412.40        382.60        19.32 o                         
 -12   3  12         93.61        100.91         5.99 o                         
 -11   3  12        303.93        316.65         6.03 o                         
 -10   3  12         46.48         58.94         5.69 o                         
  -9   3  12          4.39         10.35         4.89 o                         
  -8   3  12       1425.10       1468.89        31.41 o                         
  -7   3  12        165.95        173.22         5.73 o                         
  -6   3  12       2214.51       2247.13        31.99 o                         
  -5   3  12        387.38        384.33         8.10 o                         
  -4   3  12          3.93         15.47         5.48 o                         
  -3   3  12       1880.73       1887.60        13.81 o                         
  -2   3  12       3358.16       3450.19        38.56 o                         
  -1   3  12       1573.70       1629.62        21.25 o                         
   0   3  12       1347.08       1313.47         7.09 o                         
   1   3  12        264.69        256.28         4.72 o                         
   2   3  12        224.58        244.60         8.61 o                         
   3   3  12        953.77       1004.82        31.21 o                         
   4   3  12          5.71          8.90         4.02 o                         
   5   3  12       2038.06       2084.02        35.68 o                         
   6   3  12       1192.41       1196.54        14.72 o                         
   7   3  12         14.05         14.86         5.26 o                         
   8   3  12        611.52        628.90        12.13 o                         
   9   3  12          8.84          7.20         4.92 o                         
  10   3  12        336.79        311.89        10.12 o                         
 -13   4  12         52.10         47.09         8.62 o                         
 -12   4  12         17.87         16.82         5.86 o                         
 -11   4  12         13.13         16.45         5.43 o                         
 -10   4  12        103.08        106.27         5.39 o                         
  -9   4  12         20.98         23.21         5.99 o                         
  -8   4  12        179.64        185.69         5.52 o                         
  -7   4  12         26.55         25.72         5.00 o                         
  -6   4  12         76.89         72.25         5.12 o                         
  -5   4  12        756.83        740.47         8.21 o                         
  -4   4  12          6.60         11.10         5.51 o                         
  -3   4  12         31.33         31.47         4.57 o                         
  -2   4  12        323.82        321.02        29.63 o                         
  -1   4  12         25.75         37.48         4.43 o                         
   0   4  12         27.83         37.82         4.03 o                         
   1   4  12          0.32          5.72         4.68 o                         
   2   4  12         29.48         33.65         4.13 o                         
   3   4  12          2.13          8.00         4.76 o                         
   4   4  12        119.75        113.26         7.05 o                         
   5   4  12          1.22         -0.91         4.77 o                         
   6   4  12        171.13        183.00        10.01 o                         
   7   4  12        175.67        176.59         6.52 o                         
   8   4  12          0.20          4.96         5.53 o                         
   9   4  12        117.61        122.37         6.09 o                         
 -12   5  12         56.71         46.00         6.33 o                         
 -11   5  12         84.50         94.07         7.09 o                         
 -10   5  12        397.56        390.90         8.11 o                         
  -9   5  12        163.72        159.13         5.97 o                         
  -8   5  12        902.89        932.15        15.27 o                         
  -7   5  12         37.65         46.32         5.60 o                         
  -6   5  12        431.04        443.61        10.05 o                         
  -5   5  12       1225.82       1221.16        15.60 o                         
  -4   5  12        173.09        179.85         6.09 o                         
  -3   5  12       1900.41       1943.61        10.41 o                         
  -2   5  12        248.94        272.82         5.24 o                         
  -1   5  12         12.48         17.81         3.84 o                         
   0   5  12        859.84        857.90         7.00 o                         
   1   5  12        114.99        114.44         5.44 o                         
   2   5  12        915.12        876.26        26.92 o                         
   3   5  12        187.58        188.65         5.90 o                         
   4   5  12         10.06         17.47         5.43 o                         
   5   5  12       1818.95       1836.64        48.35 o                         
   6   5  12        790.62        798.74        14.93 o                         
   7   5  12        218.74        242.82         6.86 o                         
   8   5  12         58.12         52.89         8.23 o                         
   9   5  12          3.74          5.50         6.56 o                         
 -11   6  12          1.37         -2.64         6.80 o                         
 -10   6  12         13.03         10.46         6.65 o                         
  -9   6  12        134.49        128.33         6.79 o                         
  -8   6  12         48.25         51.98         6.49 o                         
  -7   6  12       1454.68       1575.83        20.15 o                         
  -6   6  12        183.79        193.51         4.93 o                         
  -5   6  12        273.56        262.36         5.52 o                         
  -4   6  12         10.78         15.99         4.16 o                         
  -3   6  12          3.44          6.64         4.09 o                         
  -2   6  12        701.05        735.90        13.88 o                         
  -1   6  12       1330.50       1226.69       110.09 o                         
   0   6  12         34.60         33.42         4.81 o                         
   1   6  12        364.33        351.68        11.04 o                         
   2   6  12         76.68         69.13         5.14 o                         
   3   6  12         13.08         13.72         5.68 o                         
   4   6  12        450.37        467.78         7.41 o                         
   5   6  12          0.96         12.12         6.37 o                         
   6   6  12        695.36        688.90        19.66 o                         
   7   6  12        209.67        208.56         8.13 o                         
   8   6  12         60.81         68.00        11.17 o                         
 -10   7  12          5.09         11.19         6.07 o                         
  -9   7  12         56.11         56.19         6.04 o                         
  -8   7  12         17.04         10.77         6.45 o                         
  -7   7  12          3.99         10.04         6.47 o                         
  -6   7  12         14.64         18.06         5.66 o                         
  -5   7  12         21.69         18.75         6.18 o                         
  -4   7  12         56.38         56.69         6.47 o                         
  -3   7  12         97.25        113.43         9.29 o                         
  -2   7  12        163.98        159.33         4.75 o                         
  -1   7  12          0.94          5.38         4.38 o                         
   0   7  12        154.45        149.28         4.79 o                         
   1   7  12          4.53         11.99         4.07 o                         
   2   7  12         73.20         78.42         7.21 o                         
   3   7  12          8.64         16.12         4.99 o                         
   4   7  12         38.92         43.35         6.17 o                         
   5   7  12        307.61        319.95        13.87 o                         
   6   7  12         99.61         95.89         6.74 o                         
   7   7  12         40.95         31.88         5.40 o                         
  -9   8  12        405.71        382.31         7.86 o                         
  -8   8  12        144.09        146.91        19.09 o                         
  -7   8  12        912.46        956.60        27.35 o                         
  -6   8  12        156.21        169.73         7.22 o                         
  -5   8  12         11.31         14.75         5.70 o                         
  -4   8  12         55.48         62.40         9.37 o                         
  -3   8  12          0.12          1.99         4.95 o                         
  -2   8  12        351.73        374.56         8.02 o                         
  -1   8  12       1010.16        942.69        38.75 o                         
   0   8  12          0.03          4.30         4.19 o                         
   1   8  12       1162.54       1240.27        41.20 o                         
   2   8  12        180.00        192.12         5.68 o                         
   3   8  12         87.41         87.80         5.38 o                         
   4   8  12        118.00        103.46         7.89 o                         
   5   8  12         37.91         33.79         5.88 o                         
   6   8  12        366.64        342.61        13.87 o                         
  -7   9  12          3.07         10.92         5.93 o                         
  -6   9  12        232.08        215.22         7.37 o                         
  -5   9  12          0.16         -6.71         6.71 o                         
  -4   9  12          8.45         13.71         6.07 o                         
  -3   9  12          0.30          7.93         6.55 o                         
  -2   9  12        165.04        178.84         8.51 o                         
  -1   9  12          5.93         13.46         5.56 o                         
   0   9  12         17.48         17.14         6.72 o                         
   1   9  12        108.42        106.15         5.22 o                         
   2   9  12          9.56         11.98         6.52 o                         
   3   9  12        150.17        145.54         5.61 o                         
   4   9  12         65.28         57.33         5.89 o                         
  -5  10  12         18.05         21.68         8.01 o                         
  -4  10  12         41.65         28.46         8.92 o                         
  -3  10  12          0.12          8.40         4.82 o                         
  -2  10  12        152.54        151.93         9.00 o                         
  -1  10  12        313.40        299.31        13.21 o                         
   0  10  12         15.88         14.74         4.72 o                         
   1  10  12        161.95        154.48         5.66 o                         
   2  10  12         34.36         27.93         5.41 o                         
 -13   1  13        298.62        292.94         9.77 o                         
 -12   1  13         30.24         32.17         5.80 o                         
 -11   1  13        871.61        805.85         8.34 o                         
 -10   1  13         37.45         38.91         4.63 o                         
  -9   1  13         76.01         80.94         5.67 o                         
  -8   1  13        196.06        214.37         7.78 o                         
  -7   1  13         23.54         31.26         5.40 o                         
  -6   1  13       1084.81       1137.88        42.34 o                         
  -5   1  13        643.22        650.01        11.16 o                         
  -4   1  13        698.95        668.60        11.39 o                         
  -3   1  13       2719.38       2643.02       112.12 o                         
  -2   1  13       1650.76       1666.64        14.62 o                         
  -1   1  13        112.08        110.96         5.00 o                         
   0   1  13        352.29        378.49         4.87 o                         
   1   1  13          0.01         13.00         4.79 o                         
   2   1  13       2457.52       2579.63        15.82 o                         
   3   1  13       1263.82       1262.22        19.86 o                         
   4   1  13        105.73        108.29         5.11 o                         
   5   1  13         84.43         86.19         4.00 o                         
   6   1  13        381.08        376.56         4.48 o                         
   7   1  13         23.22         19.48         4.05 o                         
   8   1  13        865.54        843.33        59.77 o                         
   9   1  13          8.31         12.06         4.04 o                         
 -12   2  13        258.35        269.58        10.35 o                         
 -11   2  13         11.54         15.26         5.11 o                         
 -10   2  13        383.01        393.66        15.00 o                         
  -9   2  13        334.95        328.23         8.88 o                         
  -8   2  13         14.69         24.03         5.38 o                         
  -7   2  13        737.18        751.34        26.43 o                         
  -6   2  13        712.07        763.58        12.03 o                         
  -5   2  13          7.34         20.04         4.88 o                         
  -4   2  13        172.46        168.99         4.49 o                         
  -3   2  13         17.49         20.25         4.12 o                         
  -2   2  13        319.25        311.82         5.85 o                         
  -1   2  13        705.22        737.74         9.37 o                         
   0   2  13         74.14         66.23         4.20 o                         
   1   2  13       1555.27       1520.63         7.57 o                         
   2   2  13        537.60        523.98        16.70 o                         
   3   2  13        166.72        169.99         5.59 o                         
   4   2  13        320.43        311.86        20.60 o                         
   5   2  13         81.13         83.12         5.88 o                         
   6   2  13        157.35        160.49        16.68 o                         
   7   2  13        759.02        754.48        11.97 o                         
   8   2  13         36.77         35.29         9.17 o                         
   9   2  13        389.14        357.92        10.62 o                         
 -12   3  13         55.52         59.33         6.14 o                         
 -11   3  13        243.45        234.65         6.38 o                         
 -10   3  13         49.39         49.61         5.71 o                         
  -9   3  13         21.14         11.88         4.50 o                         
  -8   3  13         15.29         15.16         4.80 o                         
  -7   3  13        283.03        284.43         5.16 o                         
  -6   3  13          0.83          2.26         4.50 o                         
  -5   3  13          1.84          3.19         4.90 o                         
  -4   3  13        302.35        308.51         6.56 o                         
  -3   3  13        288.84        286.73         9.40 o                         
  -2   3  13        548.62        581.49        10.96 o                         
  -1   3  13          3.73          9.87         3.65 o                         
   0   3  13          5.46         16.52         4.21 o                         
   1   3  13        418.33        423.92         8.95 o                         
   2   3  13        564.99        533.44         5.48 o                         
   3   3  13        410.60        417.76        11.08 o                         
   4   3  13         24.19         24.98         4.58 o                         
   5   3  13        211.15        215.64         6.90 o                         
   6   3  13         28.76         31.62         4.11 o                         
   7   3  13          3.27          3.20         4.23 o                         
   8   3  13          5.47          3.68         3.98 o                         
   9   3  13          0.59          2.83         5.14 o                         
 -12   4  13        374.87        324.49        15.66 o                         
 -11   4  13         16.63         24.55         4.84 o                         
 -10   4  13        163.26        161.69         6.12 o                         
  -9   4  13         69.81         73.47         5.66 o                         
  -8   4  13         82.30         93.79         5.75 o                         
  -7   4  13       1300.39       1370.54        28.27 o                         
  -6   4  13        824.05        804.68         7.23 o                         
  -5   4  13        408.10        431.76         9.33 o                         
  -4   4  13        766.66        738.57        13.31 o                         
  -3   4  13         92.91         85.54         4.29 o                         
  -2   4  13        788.61        801.44        17.42 o                         
  -1   4  13        207.06        209.55         7.98 o                         
   0   4  13         63.70         66.98         7.25 o                         
   1   4  13       1126.78       1137.25        15.17 o                         
   2   4  13        724.99        696.29         5.29 o                         
   3   4  13        305.57        321.60         9.98 o                         
   4   4  13        215.70        222.29         5.84 o                         
   5   4  13          0.03          6.47         4.48 o                         
   6   4  13        266.44        277.60         5.17 o                         
   7   4  13        604.35        583.40        14.31 o                         
   8   4  13          0.35          2.49         5.74 o                         
 -11   5  13        102.57         96.85         7.28 o                         
 -10   5  13          0.02          7.85         5.03 o                         
  -9   5  13          4.79         13.49         5.10 o                         
  -8   5  13          3.45          9.66         4.57 o                         
  -7   5  13        112.84        115.67         6.60 o                         
  -6   5  13        391.87        426.09         7.50 o                         
  -5   5  13        690.35        708.94         6.41 o                         
  -4   5  13          8.83          6.28         4.92 o                         
  -3   5  13         53.52         69.89         5.31 o                         
  -2   5  13          9.99          8.51         3.78 o                         
  -1   5  13        122.89        130.29         4.59 o                         
   0   5  13        854.83        900.16        18.78 o                         
   1   5  13        264.00        277.09        10.60 o                         
   2   5  13         44.21         52.74         4.84 o                         
   3   5  13         35.38         34.57         4.22 o                         
   4   5  13         34.03         32.12         4.86 o                         
   5   5  13         38.48         46.39         5.11 o                         
   6   5  13          6.34         15.08         5.68 o                         
   7   5  13         44.95         45.10         6.28 o                         
   8   5  13         44.01         43.04         6.87 o                         
 -10   6  13         78.67         93.77         6.90 o                         
  -9   6  13          6.80          4.67         8.92 o                         
  -8   6  13        102.94         94.64         5.45 o                         
  -7   6  13        326.61        306.67         7.20 o                         
  -6   6  13        432.64        412.72         6.05 o                         
  -5   6  13        103.38        110.38         5.16 o                         
  -4   6  13        116.93        124.72         5.20 o                         
  -3   6  13        231.83        222.27         4.76 o                         
  -2   6  13        198.31        198.08         4.50 o                         
  -1   6  13        266.64        308.15        17.14 o                         
   0   6  13         18.51         22.45         4.15 o                         
   1   6  13        443.38        429.21         8.14 o                         
   2   6  13        165.37        158.89         5.95 o                         
   3   6  13          9.49         17.94         5.07 o                         
   4   6  13        282.24        279.45         6.24 o                         
   5   6  13          3.41          6.62         4.49 o                         
   6   6  13        383.39        363.72         6.84 o                         
   7   6  13         80.94         74.88         7.17 o                         
  -9   7  13          1.14          4.22         8.80 o                         
  -8   7  13         26.03         28.58         7.70 o                         
  -7   7  13         13.68         27.31         6.55 o                         
  -6   7  13        272.30        277.49         9.23 o                         
  -5   7  13        673.75        636.65         8.48 o                         
  -4   7  13        120.91        132.42         5.93 o                         
  -3   7  13        121.85        120.44        11.90 o                         
  -2   7  13          4.73         10.82         4.75 o                         
  -1   7  13        147.50        143.18         4.93 o                         
   0   7  13        450.55        467.65        26.19 o                         
   1   7  13        195.18        187.21         9.51 o                         
   2   7  13        366.99        374.16         7.25 o                         
   3   7  13        109.08        105.40         7.11 o                         
   4   7  13         13.13         11.03         5.93 o                         
   5   7  13        131.61        120.27         7.00 o                         
   6   7  13        353.29        324.45         8.72 o                         
  -8   8  13        130.65        115.77        16.09 o                         
  -7   8  13        122.89        118.78         7.17 o                         
  -6   8  13          9.48         12.80         6.75 o                         
  -5   8  13        158.52        136.39        11.58 o                         
  -4   8  13          7.34         15.46         4.99 o                         
  -3   8  13         31.82         24.51         4.45 o                         
  -2   8  13        129.39        135.08         6.58 o                         
  -1   8  13          3.06          2.90         5.12 o                         
   0   8  13         26.85         24.97         4.85 o                         
   1   8  13         79.00         81.32         6.31 o                         
   2   8  13          0.47         -1.99         5.58 o                         
   3   8  13        113.07        114.42        14.49 o                         
   4   8  13         15.29         12.77         5.83 o                         
  -6   9  13        481.38        422.32        14.29 o                         
  -5   9  13        389.36        368.79        19.12 o                         
  -4   9  13         31.48         23.50         7.00 o                         
  -3   9  13         39.93         45.71         5.27 o                         
  -2   9  13          6.28          7.68         4.69 o                         
  -1   9  13         45.87         49.92         5.93 o                         
   0   9  13        566.81        533.18        21.32 o                         
   1   9  13         14.35         11.18         4.18 o                         
   2   9  13        238.32        211.49         6.61 o                         
 -12   0  14         53.33         47.76         8.46 o                         
 -11   0  14         86.94         78.63         8.77 o                         
 -10   0  14        828.61        784.22        27.62 o                         
  -9   0  14        465.41        434.21        13.75 o                         
  -8   0  14          1.64          8.28         7.67 o                         
  -7   0  14          4.64          8.25         5.23 o                         
  -6   0  14        150.57        165.45         7.56 o                         
  -5   0  14        115.22        121.77        10.20 o                         
  -4   0  14        142.01        153.27         5.96 o                         
  -3   0  14        137.58        142.87         5.72 o                         
  -2   0  14        730.75        719.66        39.67 o                         
  -1   0  14        607.52        643.25         8.09 o                         
   0   0  14          1.17         -0.17         7.56 o                         
   1   0  14        412.59        415.52        10.00 o                         
   2   0  14         33.02         26.46         6.23 o                         
   3   0  14        906.88        930.40         8.02 o                         
   4   0  14        943.08        972.96        24.46 o                         
   5   0  14         56.13         54.72         8.00 o                         
   6   0  14          6.70         16.67         6.72 o                         
   7   0  14         19.27         21.17         5.45 o                         
   8   0  14          6.77         -0.12         4.63 o                         
 -12   1  14         19.47         23.47         5.95 o                         
 -11   1  14         46.65         49.12         5.84 o                         
 -10   1  14         68.46         69.86         5.33 o                         
  -9   1  14         16.21         23.52         5.45 o                         
  -8   1  14          0.42          4.27         4.22 o                         
  -7   1  14         31.91         27.72         4.61 o                         
  -6   1  14        228.87        246.77         4.89 o                         
  -5   1  14          0.03         -2.23         3.97 o                         
  -4   1  14         11.32         16.28         5.96 o                         
  -3   1  14         29.84         33.77         4.12 o                         
  -2   1  14        306.03        289.56         4.49 o                         
  -1   1  14         63.54         71.25         4.59 o                         
   0   1  14          0.27          4.63         4.33 o                         
   1   1  14          3.47          6.26         4.27 o                         
   2   1  14        178.19        181.89         5.03 o                         
   3   1  14        281.50        318.24         5.89 o                         
   4   1  14         90.15         95.03         7.43 o                         
   5   1  14         99.09        101.77         4.98 o                         
   6   1  14         31.28         32.74         4.51 o                         
   7   1  14         14.19         10.68         3.86 o                         
   8   1  14          9.38         21.07         4.31 o                         
 -11   2  14         96.81         95.42         6.27 o                         
 -10   2  14        519.96        495.17         7.08 o                         
  -9   2  14        128.55        139.74         6.53 o                         
  -8   2  14          9.81         13.50         4.90 o                         
  -7   2  14        287.23        279.82         4.86 o                         
  -6   2  14         21.17         32.16         4.88 o                         
  -5   2  14        144.61        149.41         4.67 o                         
  -4   2  14         20.40         31.06         4.82 o                         
  -3   2  14          8.48         15.53         4.75 o                         
  -2   2  14       1049.41       1028.73        19.30 o                         
  -1   2  14        268.72        264.08         4.85 o                         
   0   2  14        153.05        156.81         7.10 o                         
   1   2  14         90.09         96.83         4.25 o                         
   2   2  14          6.05          5.37         5.29 o                         
   3   2  14        215.25        259.27        10.07 o                         
   4   2  14        855.90        878.64        20.10 o                         
   5   2  14          3.80          5.94         4.85 o                         
   6   2  14          5.00          7.37         5.31 o                         
   7   2  14          1.55          9.50         4.42 o                         
   8   2  14          0.48          2.49         4.69 o                         
 -11   3  14         51.87         52.20         5.91 o                         
 -10   3  14        286.37        289.81         9.03 o                         
  -9   3  14        230.35        227.11         8.24 o                         
  -8   3  14        147.37        148.79         6.29 o                         
  -7   3  14        227.76        223.69         6.04 o                         
  -6   3  14         75.31         77.14         5.20 o                         
  -5   3  14        234.35        246.93         5.49 o                         
  -4   3  14          6.82          6.52         4.45 o                         
  -3   3  14        952.28        979.77         7.66 o                         
  -2   3  14          2.60          7.95         4.68 o                         
  -1   3  14        186.88        180.36         5.17 o                         
   0   3  14        151.63        154.71         7.20 o                         
   1   3  14        229.39        241.79         8.20 o                         
   2   3  14         32.87         39.41         5.38 o                         
   3   3  14        103.49        118.16         4.39 o                         
   4   3  14         34.21         38.76         4.93 o                         
   5   3  14        280.62        277.49        19.74 o                         
   6   3  14         45.21         42.00         7.53 o                         
   7   3  14         54.94         53.67         5.28 o                         
 -10   4  14         31.27         38.44         5.40 o                         
  -9   4  14          1.89          1.01         4.64 o                         
  -8   4  14         83.22         82.24         5.76 o                         
  -7   4  14         75.36         69.80         5.05 o                         
  -6   4  14          5.29         13.16         4.49 o                         
  -5   4  14         19.16         20.43         4.14 o                         
  -4   4  14        186.19        192.85         6.51 o                         
  -3   4  14        183.42        189.00        11.96 o                         
  -2   4  14        163.47        165.12         4.36 o                         
  -1   4  14          7.51         17.96         5.40 o                         
   0   4  14        155.13        146.23         7.21 o                         
   1   4  14          3.04          4.11         4.71 o                         
   2   4  14        123.17        144.02         4.86 o                         
   3   4  14        114.42        123.23         5.68 o                         
   4   4  14         18.47         26.49         4.64 o                         
   5   4  14        130.64        132.35         4.59 o                         
   6   4  14         12.31          8.75         4.21 o                         
   7   4  14         48.02         49.63        10.05 o                         
 -10   5  14         10.52         13.66         5.77 o                         
  -9   5  14         14.13         14.01         5.17 o                         
  -8   5  14         84.69         86.62         5.32 o                         
  -7   5  14          9.61         19.09         5.61 o                         
  -6   5  14        141.04        132.36         4.85 o                         
  -5   5  14        111.44        106.35         5.03 o                         
  -4   5  14          2.85          6.99         4.58 o                         
  -3   5  14        210.80        202.73        19.08 o                         
  -2   5  14          0.10          9.96         4.04 o                         
  -1   5  14        573.28        539.71        14.46 o                         
   0   5  14        139.28        135.55         4.84 o                         
   1   5  14         34.62         34.65         4.19 o                         
   2   5  14         91.26         94.18         5.06 o                         
   3   5  14        347.11        341.86        11.64 o                         
   4   5  14        195.03        198.66        10.17 o                         
   5   5  14        944.08        818.45       118.91 o                         
   6   5  14          7.15         10.54         5.99 o                         
  -9   6  14         23.29         23.59         6.93 o                         
  -8   6  14        137.05        130.76         6.07 o                         
  -7   6  14         22.80         28.02         5.81 o                         
  -6   6  14         45.57         39.40         5.10 o                         
  -5   6  14         50.13         53.99         5.16 o                         
  -4   6  14        533.66        503.42        15.40 o                         
  -3   6  14         42.11         39.91         3.89 o                         
  -2   6  14        295.62        300.90        19.08 o                         
  -1   6  14         71.90         79.55         4.31 o                         
   0   6  14          1.74         12.95         4.44 o                         
   1   6  14         29.26         19.14         4.15 o                         
   2   6  14        406.99        414.96        12.54 o                         
   3   6  14         52.27         46.76         5.67 o                         
   4   6  14          0.84          4.45         4.38 o                         
   5   6  14          8.69          9.66         5.54 o                         
  -8   7  14         15.87         24.55         6.91 o                         
  -7   7  14        222.71        208.90        10.09 o                         
  -6   7  14         96.84         86.51         6.05 o                         
  -5   7  14         16.65         16.64         5.76 o                         
  -4   7  14         47.88         46.98         5.64 o                         
  -3   7  14          7.27         20.08         5.14 o                         
  -2   7  14        147.76        148.13         5.75 o                         
  -1   7  14         24.37         23.28         5.10 o                         
   0   7  14        192.07        168.03        17.63 o                         
   1   7  14          1.94          3.06         5.70 o                         
   2   7  14        197.35        195.96        11.68 o                         
   3   7  14        130.66        125.60         8.60 o                         
   4   7  14        192.80        175.33         5.92 o                         
  -6   8  14          1.43          2.60         6.01 o                         
  -5   8  14          2.96         16.82         6.77 o                         
  -4   8  14        155.50        156.95         5.49 o                         
  -3   8  14          3.54          2.20         5.65 o                         
  -2   8  14        280.31        254.23        12.65 o                         
  -1   8  14        136.07        110.06         5.14 o                         
   0   8  14        183.40        165.55        10.56 o                         
   1   8  14        256.09        236.50        15.28 o                         
   2   8  14        110.01         93.52         5.80 o                         
 -10   1  15         39.28         44.18         5.77 o                         
  -9   1  15         12.07         20.29         4.65 o                         
  -8   1  15        118.18        130.49         5.00 o                         
  -7   1  15          2.46          2.67         4.50 o                         
  -6   1  15         98.17        102.83         4.81 o                         
  -5   1  15        355.27        346.25        14.33 o                         
  -4   1  15        450.62        416.14         8.74 o                         
  -3   1  15         54.42         65.25         4.87 o                         
  -2   1  15        308.99        313.50         4.75 o                         
  -1   1  15         22.16         27.36         5.29 o                         
   0   1  15         64.93         63.98         4.74 o                         
   1   1  15        188.17        191.66         7.77 o                         
   2   1  15          5.88         10.91         5.75 o                         
   3   1  15         20.50         18.39         5.44 o                         
   4   1  15         47.32         50.14         8.99 o                         
   5   1  15         80.72         87.83         4.80 o                         
   6   1  15         16.71         22.48         5.11 o                         
 -10   2  15         18.61         20.41         4.66 o                         
  -9   2  15         21.65         18.79         4.11 o                         
  -8   2  15         44.01         39.88         5.42 o                         
  -7   2  15        115.53        110.16         8.39 o                         
  -6   2  15         11.58         18.96         5.82 o                         
  -5   2  15          0.72          1.07         4.39 o                         
  -4   2  15         94.06         86.79         4.01 o                         
  -3   2  15         18.75         22.72         4.56 o                         
  -2   2  15         46.61         41.98         6.40 o                         
  -1   2  15          6.07          9.30         3.92 o                         
   0   2  15         29.73         34.48         4.64 o                         
   1   2  15         58.41         62.10         4.73 o                         
   2   2  15         26.90         34.05         5.34 o                         
   3   2  15        111.71        106.94         4.80 o                         
   4   2  15         90.50         95.01         4.84 o                         
   5   2  15         45.81         38.54         4.31 o                         
   6   2  15         43.87         46.68         4.78 o                         
 -10   3  15         64.28         52.05         5.34 o                         
  -9   3  15        196.19        170.46         5.31 o                         
  -8   3  15          1.50         11.16         4.50 o                         
  -7   3  15         17.07         23.50         5.53 o                         
  -6   3  15        160.65        166.14         4.60 o                         
  -5   3  15         14.35         17.64         5.82 o                         
  -4   3  15        194.38        210.16        13.46 o                         
  -3   3  15        398.56        395.86        11.06 o                         
  -2   3  15         15.67         18.49         3.99 o                         
  -1   3  15        119.43        118.85         4.61 o                         
   0   3  15         27.50         38.01         4.33 o                         
   1   3  15         99.73         98.61         4.85 o                         
   2   3  15         35.29         32.61         4.51 o                         
   3   3  15         98.14        108.24         5.64 o                         
   4   3  15         68.39         69.74         4.62 o                         
   5   3  15        228.63        225.21         6.68 o                         
   6   3  15        106.86         97.13         4.53 o                         
  -9   4  15         25.44         21.96         4.72 o                         
  -8   4  15        122.26        124.96         7.60 o                         
  -7   4  15         69.92         67.48         5.95 o                         
  -6   4  15         13.05         12.51         4.62 o                         
  -5   4  15        155.99        161.42         6.33 o                         
  -4   4  15         23.74         25.48         4.12 o                         
  -3   4  15          5.78         12.34         4.92 o                         
  -2   4  15         29.81         39.16         4.92 o                         
  -1   4  15          0.15          4.05         4.63 o                         
   0   4  15        494.87        486.26         8.22 o                         
   1   4  15         41.94         27.10         4.20 o                         
   2   4  15        129.87        117.83         5.25 o                         
   3   4  15         45.83         44.05         4.50 o                         
   4   4  15          0.17          0.84         6.05 o                         
   5   4  15          1.83          5.64         4.30 o                         
  -8   5  15         61.90         50.18         4.90 o                         
  -7   5  15         71.98         74.44         5.35 o                         
  -6   5  15         49.03         44.91         4.32 o                         
  -5   5  15         20.17         18.86         5.09 o                         
  -4   5  15        164.83        177.02         4.82 o                         
  -3   5  15          0.40          8.32         4.04 o                         
  -2   5  15         19.57         23.47         5.19 o                         
  -1   5  15         14.18         16.94         4.53 o                         
   0   5  15          8.69          5.57         4.55 o                         
   1   5  15         11.38         16.77         5.16 o                         
   2   5  15          6.53         11.95         4.84 o                         
   3   5  15          5.74         11.10         4.14 o                         
   4   5  15        266.61        245.62         5.82 o                         
  -7   6  15        123.81        112.87         6.19 o                         
  -6   6  15        219.78        205.16        11.96 o                         
  -5   6  15         78.66         66.68         6.04 o                         
  -4   6  15         12.99         16.02         3.98 o                         
  -3   6  15         27.04         36.61         5.11 o                         
  -2   6  15         67.78         75.63         6.12 o                         
  -1   6  15          0.18          2.21         4.48 o                         
   0   6  15         16.06         10.64         4.69 o                         
   1   6  15        310.97        256.56         5.46 o                         
   2   6  15          9.60          8.83         5.70 o                         
   3   6  15        120.87        109.83         6.20 o                         
  -5   7  15          9.81         11.92         5.10 o                         
  -4   7  15          5.41         23.90         4.76 o                         
  -3   7  15         82.89         76.40         5.30 o                         
  -2   7  15          0.39          8.98         5.01 o                         
  -1   7  15         12.50         19.19         4.67 o                         
   0   7  15          1.84         14.99         6.66 o                         
   1   7  15        327.59        325.08        12.00 o                         
  -9   0  16        624.80        588.58        36.17 o                         
  -8   0  16         12.01          3.86         6.19 o                         
  -7   0  16          5.82          1.39         5.80 o                         
  -6   0  16         82.65         70.10         6.69 o                         
  -5   0  16          1.10         13.49        17.88 o                         
  -4   0  16        179.52        179.17         6.82 o                         
  -3   0  16        523.71        516.92        13.88 o                         
  -2   0  16         73.75         81.13        11.53 o                         
  -1   0  16         29.08         38.83         7.69 o                         
   0   0  16        134.06        123.79         7.64 o                         
   1   0  16        273.82        313.77        25.63 o                         
   2   0  16        439.45        413.09        26.67 o                         
   3   0  16        185.61        191.74        23.42 o                         
   4   0  16          5.77          7.32         8.06 o                         
   5   0  16        218.25        183.14         7.55 o                         
  -9   1  16          0.60         -0.15         4.63 o                         
  -8   1  16         69.05         64.31         5.04 o                         
  -7   1  16          0.45          9.12         4.66 o                         
  -6   1  16         15.78         15.45         5.13 o                         
  -5   1  16         59.14         61.76         4.64 o                         
  -4   1  16        113.32        121.37         5.76 o                         
  -3   1  16         13.46          4.27         6.25 o                         
  -2   1  16        340.45        319.64         4.68 o                         
  -1   1  16          1.08         -2.41         5.37 o                         
   0   1  16          3.02          5.28         5.85 o                         
   1   1  16          0.17          8.30         4.74 o                         
   2   1  16         13.54         13.11         4.13 o                         
   3   1  16         62.97         84.75         7.59 o                         
   4   1  16          0.92          0.52         5.17 o                         
   5   1  16        122.64        108.89         6.83 o                         
  -8   2  16        327.05        314.85        19.70 o                         
  -7   2  16          3.96          9.01         4.63 o                         
  -6   2  16          0.73         -2.47         4.44 o                         
  -5   2  16          0.49          0.50         5.22 o                         
  -4   2  16        276.29        261.20         5.50 o                         
  -3   2  16        878.48        863.53        15.86 o                         
  -2   2  16          6.35          9.88         6.89 o                         
  -1   2  16         23.98         13.36         4.82 o                         
   0   2  16         49.62         53.11         6.80 o                         
   1   2  16          1.06          2.61         5.35 o                         
   2   2  16        182.19        181.70         6.14 o                         
   3   2  16        106.02         89.02         8.74 o                         
   4   2  16         44.32         40.11         5.26 o                         
  -8   3  16        184.91        157.72         5.68 o                         
  -7   3  16         59.35         52.73         5.19 o                         
  -6   3  16        134.21        116.97        10.66 o                         
  -5   3  16        125.83        117.96         4.50 o                         
  -4   3  16        141.87        141.78         9.60 o                         
  -3   3  16        322.35        337.92        13.11 o                         
  -2   3  16        156.78        139.42         7.70 o                         
  -1   3  16          0.92         -4.60         4.60 o                         
   0   3  16         15.83         15.47         4.07 o                         
   1   3  16         10.02         11.01         4.03 o                         
   2   3  16          2.77         10.17         7.71 o                         
   3   3  16         21.91         19.91         6.59 o                         
   4   3  16        171.78        148.09         9.16 o                         
  -7   4  16         71.78         72.08         5.92 o                         
  -6   4  16         18.24         12.39         4.12 o                         
  -5   4  16          0.24          1.04         4.03 o                         
  -4   4  16         26.02         22.80         5.23 o                         
  -3   4  16         21.51         31.29         7.31 o                         
  -2   4  16        301.35        289.80         6.83 o                         
  -1   4  16        120.14        116.76         5.14 o                         
   0   4  16         14.56         11.46         5.07 o                         
   1   4  16         42.47         47.33         5.10 o                         
   2   4  16         18.85          9.09         5.48 o                         
   3   4  16          0.22         -0.10         4.55 o                         
  -6   5  16          9.58         11.48         4.45 o                         
  -5   5  16          3.84          7.22         4.05 o                         
  -4   5  16          4.48          0.29         4.03 o                         
  -3   5  16         10.53         14.55         3.92 o                         
  -2   5  16        230.66        239.90         7.94 o                         
  -1   5  16         85.65         70.89         6.90 o                         
   0   5  16         11.39          8.95         4.62 o                         
   1   5  16        126.33        117.05        10.74 o                         
   2   5  16        135.88        115.02         4.69 o                         
  -3   6  16          0.24         -0.69         5.55 o                         
  -2   6  16         38.12         35.48         5.91 o                         
  -1   6  16         73.42         69.45         5.27 o                         
  -6   1  17         58.79         57.48         5.22 o                         
  -5   1  17        227.51        194.35         5.60 o                         
  -4   1  17         97.67         98.95         5.50 o                         
  -3   1  17        115.12        108.83        11.82 o                         
  -2   1  17        782.25        773.05        11.84 o                         
  -1   1  17        193.10        179.36         5.44 o                         
   0   1  17        112.87        107.84         9.51 o                         
   1   1  17         46.80         37.91         5.67 o                         
   2   1  17        261.53        222.26        10.91 o                         
  -6   2  17        168.21        139.45        11.23 o                         
  -5   2  17         14.56         15.16         6.55 o                         
  -4   2  17        115.97        103.52         8.18 o                         
  -3   2  17         64.42         62.19         6.96 o                         
  -2   2  17         53.48         49.19         6.02 o                         
  -1   2  17        118.80        115.62         5.73 o                         
   0   2  17         96.64         77.91         5.68 o                         
   1   2  17        100.18        103.51         8.89 o                         
  -5   3  17         29.22         20.66         4.83 o                         
  -4   3  17          0.65          2.92         4.72 o                         
  -3   3  17         60.13         57.46         4.47 o                         
  -2   3  17         73.51         70.96         5.56 o                         
  -1   3  17        112.87        102.71         4.54 o                         
   0   3  17         17.85         28.02         6.28 o                         
  -2   4  17         33.35         33.96         5.33 o                         
                                                                                
